# Supplementary material for: IGF2 Promotes Growth of Adrenocortical Carcinoma Cells, but Its Overexpression Does Not Modify Phenotypic and Molecular Features of Adrenocortical Carcinoma
Source: PLoS One. 2014 Aug 4;9(8):e103744. doi: 10.1371/journal.pone.0103744 (PMC4121173; doi:10.1371/journal.pone.0103744)
Supplement: Table S1 — Primers for quantitative RT-PCR and sequencing. Sequences, annealing temperatures, and PCR efficiencies are presented for each quantitative RT-PCR primer set. (XLS) [file pone.0103744.s003.xls]

## Sheet: Feuil1
Gene	Forward	Reverse	Annealing Temperature (°C)	qPCR efficiency (%)
IGF2	5' CTTCTCACCTTCTTGGCCTTC 3'	5' ACGGGGTATCTGGGGAAGTT 3'	60	89.5736
IGF1R	5' GGGCAATTTGCTCATTAACA 3'	5' GGCGGATCTTCACGTAG 3'	58	91.6399
INSR variants 1+2	5' GCCTCAAAGGGCTGAAGCTGCC 3'	5' ACCACGTTGTGCAGGTAATCCTCA 3'	58	80.7463
INSR 1 short	5' TGCCGAGGACCCTAGGCCAT3'	5' CGTGAAGTGTCGCAAGCCGGA 3'	58	83.2981
INSR 2 long	5' TGGTTTTCGTCCCCAGGCCA 3'	5' TGGGCACGCTGGTCGAGGAA 3'	58	80.4722
IGF2R	5' ACTCCTTGCTTAGCGGACAA 3'	5' TCGCTGGTCCTTAACAGCTT 3'	60	98.8417
IGFBP2	5' TTGCAGACAATGGCGATGAC 3'	5' AGCTCCTTCATACCCGACTT 3'	58	84.4835
IGFBP3	5' TGGTCCCTGCCGTAGAGA 3'	5' AGGCTGCCCATACTTATCCAC 3'	58	90.5952
IGFBP5	5'TGTGACCGCAAAGGATTCTAC 3'	5' CAGCTTCATCCCGTACTTGTC 3'	56	83.2981
IGFBP7	5'AGCTGTGAGGTCATCGGAAT 3'	5' GGCAGGAGTTCTGTCCTTTG 3'	60	95.2979
CTGF (IGFBP8)	5' TACCAATGACAACGCCTCCT3'	5' TGGAGATTTTGGGAGTACG 3'	58	96.8419
NOV (IGFBP9)	5' CCCAGCTCCAAGAAAAGTTG 3'	5' GCCTGTAAGCTGCAAGGGTA 3'	60	94.171
ERK1	5' CATTCTGCGGGCGTCCAC 3'	5' CCCGCAGGATCTGGTAGAGG 3'	56	96.0639
ERK2	5' CGCTACACCAACCTCTCGT 3'	5' GGGTTCTCTGGCAGTAGGTC 3'	58	87.2749
PIK3CA	5' TAGAGCCGCGGAGCCTGGAA 3"	5' AGTGGATGCCCCACAGTTCACC 3'	58	81.0223
PIK3R1	5' TGTAGCCAACAACGGTATGAA 3"	5' CCGTCTGCTGTATCTCGAAG 3'	56	81.8613
PIK3R2	5' GCTGCGCAAGATCCGAGACC 3'	5' AAGTGCGTTCCTCGTGGTGC 3'	58	81.5797
AKT1	5' CTTCTTTGCCGGTATCGTG 3'	5' TGATCATCTGGGCCGTGAAC 3'	59	92.3494
AKT2	5' GCTCCTTCATTGGGTACAAG 3'	5' TGCAGGCAGCGTATGACA 3'	58	87.9198
CCND1	5' AGCTGCTGCAAATGGAGC 3'	5' TTCACATCTGTGGCACAG 3'	58	89.5736
CCND2	5' ATCACCAACACAGACGTGGA 3'	5' ACGGTACTGCTGCAGGCTAT 3'	60	97.2356
CCND3	5' TGATTTCCTGGCCTTCATTC 3'	5' CGGGTACATGGCAAAGGTAT 3'	60	86.3246
CCNE1	5' TCTGTAAAAGCAAACGCACG 3'	5' AGCGGTAAGAAGCAGAGCAG 3'	62	91.2891
CCNE2	5' GGTAGCTGGTCTGGCGAGGTT 3'	5' GGATTCCGTCTGGCTGGGCT 3'	60	100.923
CDK2	5' ATGGACGGAGCTTGTTATCG 3'	5' GGAGAGGGTGAGATTAGGGC 3'	61	91.9933
CDK4	5' CTGGTCGGCTTCAGAGTTTC 3'	5' CCCGAAGTTCTTCTGCAGTC 3'	60	94.171
CDK6	5' CCGTGGATCTCTGGAGTGTT 3'	5' TCTCCTGGGAGTCCAATCAC 3'	60	91.2891
E2F1	5' AGGAGTTCATCAGCCTTTCCC 3'	5' CCCCAAAGTCACAGTCGAAGAG 3'	62	89.9116
PP1A (Cyclo)	5' ATGGCACTGGTGGCAAGTCC 3'	5' TTGCCATTCCTGGACCCAAA 3'	58	105.353
GAPDH	5' GCCACATCGCTCAGACACCA 3'	5' TTCCCGTTCTCAGCCTTGAC 3'	58	93.0698
18S mRNA	5' GTAACCCGTTGAACCCCATT 3'	5' CCATCCAATCGGTAGTAGCG 3'	58	100.923
FGF9	5' GAAAGACCACAGCCGATTTG 3'	5' CATCCCGAGGTAGAGTCCAC 3'	58	89.5736
PDGFA	5' GCAGTCAGATCCACAGCATC 3'	5' TTAGTGGCATGGACCCCG 3'	58	100.5
IGF2 exon 2	5'GAAGTGATTGATGGCGGAGC 3'	5'GAATCTGGGCCAGGCTTGGAG 3'
IGF2 exon 3	5' GAGGGCAGGGGTGGTTTGCTC 3'	5' CTTGTCCCTGGCCAAGAG 3'
IGF2 exon 4	5' CAAGTCACTGATCAGTCACAG 3'	5' CGTGGAACCGAGAGATTTTC 3'
