# Supplementary material for: IGF2 Promotes Growth of Adrenocortical Carcinoma Cells, but Its Overexpression Does Not Modify Phenotypic and Molecular Features of Adrenocortical Carcinoma
Source: PLoS One. 2014 Aug 4;9(8):e103744. doi: 10.1371/journal.pone.0103744 (PMC4121173; doi:10.1371/journal.pone.0103744)
Supplement: Table S2 — Western blot antibodies. Reference, supplier and dilution are indicated for the different antibodies used in this study. (XLS) [file pone.0103744.s004.xls]

## Sheet: Feuil1
Protein	Antibody reference	Antibody Supplier	Dilution
Phosphorylated IGF1R/IR	3024	Cell signaling	1/1000
IGF1R	3027	Cell signaling	1/2000
IR	3025	Cell signaling	1/2000
Phosphorylated p44/p42 MAPK	sc-7383	santa cruz biotechnology	1/1000
p44/p42 MAPK	06-182	Millipore	1/5000
Phosphorylated (Ser473) Akt	9271	Cell signaling	1/1000
Akt	9272	Cell signaling	1/2000
GAPDH	37168	Abcam	1/1000
Actin	A-2066	Sigma-Aldrich	1/2500
Anti-Rabbit IgG, HRP-linked	7074	Cell signaling	1/5000
peroxidase-conjugated anti-mouse	sc-2005	santa cruz biotechnology	1/5000
