# Supplementary material for: IGF2 Promotes Growth of Adrenocortical Carcinoma Cells, but Its Overexpression Does Not Modify Phenotypic and Molecular Features of Adrenocortical Carcinoma
Source: PLoS One. 2014 Aug 4;9(8):e103744. doi: 10.1371/journal.pone.0103744 (PMC4121173; doi:10.1371/journal.pone.0103744)
Supplement: Table S3 — Results of transcriptomic studies on tumors. ACC-genes worksheet bar: from the transcriptome study already published (21), genes with significantly different expression between IGF2-low and IGF2-high ACC were determined using Limma T-Test. Green: genes significantly more expressed in IGF2-high ACC. Red: genes less expressed in IGF2-high ACC. A list of the genes without significantly different expression is available upon request. GM: Geometric Mean (log2). FC: Fold Change (log2). ACC-pathways worksheet bar: Pathways with enrichment in IGF2-high or IGF2-low ACC. Green: genes significantly more expressed in IGF2-high ACC. Red: genes less expressed in IGF2-high ACC. In the “Summary” column, enrichment of the pathway with genes up or down regulated in IGF2-low ACC is shown. A list of the pathways without enrichment in IGF-high or IGF2-low ACC is available upon request. (XLS) [file pone.0103744.s005.xls]

## Sheet: ACC-genes
ID	symb	GM,IGF2(-)	GM,IGF2(+)	FC,IGF2(-)vsIGF2(+)	limma,p,values	adj,P,Val	T-test (uneq, var,) p,values
202410_x_at	IGF2 /// INS-IGF2	4.80297	11.0596	-6.25661	1.09421e-15	2.06129e-11	6.54643e-06	up in IGF2+ ACC
202409_at	IGF2 /// INS-IGF2	6.58827	12.6629	-6.07465	1.04241e-18	5.69939e-14	7.60766e-05	up in IGF2+ ACC
210881_s_at	IGF2 /// INS-IGF2	4.16952	10.0492	-5.87968	1.13102e-15	2.06129e-11	1.81704e-07	up in IGF2+ ACC
209459_s_at	ABAT	3.50335	6.9818	-3.47845	0.000834985	0.383222	0.000218257	up in IGF2+ ACC
209560_s_at	DLK1	10.3863	13.3408	-2.95448	1.41649e-05	0.0721168	0.0467809	up in IGF2+ ACC
204260_at	CHGB	6.27057	9.15815	-2.88758	0.000287753	0.29472	0.0216265	up in IGF2+ ACC
209460_at	ABAT	5.03702	7.82552	-2.78849	0.00414681	0.570326	6.13679e-05	up in IGF2+ ACC
209318_x_at	PLAGL1	4.44079	7.06839	-2.6276	0.0234428	0.703829	0.0342809	up in IGF2+ ACC
214285_at	FABP3	3.86935	6.36035	-2.491	0.00358208	0.553772	0.000601701	up in IGF2+ ACC
202508_s_at	SNAP25	3.59497	5.93379	-2.33883	0.00691741	0.609376	0.0352631	up in IGF2+ ACC
207002_s_at	PLAGL1	3.8732	5.95949	-2.0863	0.0306207	0.716575	0.0234492	up in IGF2+ ACC
206311_s_at	PLA2G1B	5.52818	7.54802	-2.01983	0.0111931	0.638877	0.0356023	up in IGF2+ ACC
203946_s_at	ARG2	2.8843	4.73177	-1.84747	0.0115042	0.641848	0.000333212	up in IGF2+ ACC
203124_s_at	SLC11A2	4.74812	6.56009	-1.81197	0.000330641	0.301296	0.00806427	up in IGF2+ ACC
205738_s_at	FABP3	6.21351	7.97701	-1.7635	0.0211485	0.700421	0.00476751	up in IGF2+ ACC
214761_at	ZNF423	3.80491	5.47865	-1.67374	0.00345769	0.546386	7.57296e-05	up in IGF2+ ACC
1556629_a_at	SNAP25	2.74514	4.41775	-1.67261	0.0278091	0.716575	0.018487	up in IGF2+ ACC
219268_at	ETNK2	3.60391	5.27606	-1.67215	0.000791134	0.383222	2.42727e-05	up in IGF2+ ACC
204285_s_at	PMAIP1	2.83577	4.47108	-1.63531	0.0131293	0.646365	0.00137949	up in IGF2+ ACC
213943_at	TWIST1	4.87743	6.49993	-1.6225	0.0027538	0.536421	0.0012361	up in IGF2+ ACC
AFFX-HUMRGE/M10098_5_at	---	7.63732	9.23812	-1.6008	0.0164573	0.680938	0.0287241	up in IGF2+ ACC
207943_x_at	PLAGL1	3.59749	5.19826	-1.60077	0.0296082	0.716575	0.00757574	up in IGF2+ ACC
229526_at	AQP11	4.65039	6.16728	-1.51689	0.0463873	0.740416	0.0697037	up in IGF2+ ACC
202507_s_at	SNAP25	4.07374	5.57532	-1.50158	0.0170134	0.683569	0.0534901	up in IGF2+ ACC
203123_s_at	SLC11A2	4.85251	6.35097	-1.49847	4.6914e-05	0.1463	2.8301e-05	up in IGF2+ ACC
222871_at	KLHDC8A	4.14536	5.64138	-1.49602	0.0366082	0.724795	0.000449994	up in IGF2+ ACC
207057_at	SLC16A7	5.50685	6.99323	-1.48638	0.0474851	0.740416	0.116309	up in IGF2+ ACC
AFFX-HUMRGE/M10098_3_at	---	7.36968	8.84564	-1.47596	0.0212857	0.700421	0.00345855	up in IGF2+ ACC
206527_at	ABAT	3.05137	4.52713	-1.47575	0.0036278	0.555214	1.33154e-05	up in IGF2+ ACC
215513_at	HYMAI	4.92793	6.39067	-1.46275	0.0442265	0.73767	0.0600525	up in IGF2+ ACC
210108_at	CACNA1D	3.43455	4.87095	-1.43639	0.0154305	0.669583	0.0106038	up in IGF2+ ACC
204579_at	FGFR4	3.79785	5.23132	-1.43347	0.00230833	0.519046	0.00132313	up in IGF2+ ACC
209822_s_at	VLDLR	5.20999	6.62404	-1.41406	0.00246057	0.52966	0.0343839	up in IGF2+ ACC
222608_s_at	ANLN	3.44948	4.84932	-1.39983	0.0312648	0.718167	0.0875336	up in IGF2+ ACC
205514_at	ZNF415	4.79593	6.15563	-1.35971	0.022242	0.700421	0.0936781	up in IGF2+ ACC
204286_s_at	PMAIP1	2.19498	3.54679	-1.35181	0.0377973	0.726228	0.000530202	up in IGF2+ ACC
227449_at	EPHA4	2.71967	4.06723	-1.34756	0.0481922	0.740416	0.0108132	up in IGF2+ ACC
205964_at	ZNF426	4.04351	5.38047	-1.33695	3.44828e-05	0.122454	0.00555068	up in IGF2+ ACC
208190_s_at	LSR	4.62286	5.95128	-1.32843	0.0438248	0.737041	0.0391391	up in IGF2+ ACC
213241_at	PLXNC1	5.23696	6.5614	-1.32443	0.0192451	0.695507	0.0581785	up in IGF2+ ACC
232204_at	EBF1	4.51435	5.81601	-1.30166	0.0122767	0.641848	0.0315291	up in IGF2+ ACC
206102_at	GINS1	3.81084	5.08458	-1.27374	0.0230849	0.703745	0.0710487	up in IGF2+ ACC
205278_at	GAD1	2.72494	3.98378	-1.25885	0.013776	0.651841	0.00060775	up in IGF2+ ACC
206695_x_at	ZNF43	4.55544	5.8119	-1.25646	0.000675054	0.364098	8.51109e-05	up in IGF2+ ACC
AFFX-HUMRGE/M10098_M_at	---	6.00653	7.25866	-1.25213	0.0226168	0.700421	0.0251408	up in IGF2+ ACC
202597_at	IRF6	4.04326	5.28973	-1.24647	0.0220301	0.700421	0.00390503	up in IGF2+ ACC
226534_at	KITLG	5.18994	6.43191	-1.24197	0.0381693	0.726389	0.0366193	up in IGF2+ ACC
206471_s_at	PLXNC1	3.84955	5.0846	-1.23506	0.0137141	0.651841	0.0245973	up in IGF2+ ACC
222136_x_at	ZNF43	4.88504	6.11668	-1.23164	1.09384e-05	0.0721168	0.000243505	up in IGF2+ ACC
244181_at	---	2.44254	3.6722	-1.22966	0.0261564	0.713266	0.000277005	up in IGF2+ ACC
1553105_s_at	DSG2	2.15508	3.38392	-1.22884	0.0311738	0.718167	0.000491146	up in IGF2+ ACC
235600_at	---	4.64103	5.86788	-1.22684	0.0238474	0.708146	0.00114739	up in IGF2+ ACC
213793_s_at	HOMER1	3.95126	5.16188	-1.21062	0.0395598	0.72781	0.00501813	up in IGF2+ ACC
200952_s_at	CCND2	5.02474	6.23338	-1.20864	0.0314244	0.718167	0.0983824	up in IGF2+ ACC
AFFX-M27830_5_at	---	7.86452	9.06988	-1.20536	0.00767036	0.627226	0.03143	up in IGF2+ ACC
232642_at	VWA5B2	5.14738	6.34276	-1.19538	0.0131369	0.646365	0.00577465	up in IGF2+ ACC
212249_at	PIK3R1	4.47374	5.66411	-1.19037	0.0161224	0.679641	0.0284123	up in IGF2+ ACC
1558486_at	ZNF493	5.36482	6.55406	-1.18924	0.0258836	0.712858	0.104377	up in IGF2+ ACC
204159_at	CDKN2C	5.64145	6.8295	-1.18804	0.0123054	0.641848	0.0405822	up in IGF2+ ACC
205051_s_at	KIT	3.59927	4.78393	-1.18466	0.0492447	0.740416	0.0107479	up in IGF2+ ACC
200962_at	RPL31	5.50398	6.66554	-1.16157	0.0164487	0.680938	0.0658386	up in IGF2+ ACC
231259_s_at	---	3.90794	5.06606	-1.15812	0.0124488	0.641848	0.0293894	up in IGF2+ ACC
223495_at	CCDC8	6.31219	7.47013	-1.15794	0.0371211	0.726228	0.0294467	up in IGF2+ ACC
201309_x_at	C5orf13	5.51669	6.67358	-1.15689	0.0482458	0.740416	0.00719547	up in IGF2+ ACC
1561280_at	LOC284576	2.25618	3.40719	-1.15101	0.0306172	0.716575	0.000433663	up in IGF2+ ACC
200953_s_at	CCND2	8.6776	9.8261	-1.1485	0.0347023	0.723022	0.144095	up in IGF2+ ACC
213568_at	OSR2	2.96494	4.10563	-1.14069	0.02899	0.716575	0.00256266	up in IGF2+ ACC
206470_at	PLXNC1	4.21788	5.35705	-1.13917	0.0298516	0.716575	0.0420067	up in IGF2+ ACC
236517_at	MEGF10	3.6839	4.8159	-1.13201	0.0412513	0.732489	0.0516851	up in IGF2+ ACC
205888_s_at	JAKMIP2	5.22693	6.35034	-1.12341	0.0335405	0.718877	0.147735	up in IGF2+ ACC
1560562_a_at	ZNF677	3.25424	4.37151	-1.11727	0.00266861	0.536421	3.96399e-05	up in IGF2+ ACC
213523_at	CCNE1	5.90571	7.01755	-1.11184	0.00482442	0.588776	0.0234249	up in IGF2+ ACC
1553977_a_at	CYP39A1	4.36412	5.47046	-1.10634	0.0411569	0.732489	0.0483765	up in IGF2+ ACC
228582_x_at	---	5.55798	6.65415	-1.09617	0.00307348	0.536421	0.00171301	up in IGF2+ ACC
202545_at	PRKCD	5.298	6.39338	-1.09539	0.0137561	0.651841	0.0311035	up in IGF2+ ACC
200884_at	CKB	5.14687	6.24127	-1.0944	0.00312338	0.536421	0.00557658	up in IGF2+ ACC
226372_at	CHST11	5.96228	7.0559	-1.09361	0.00198348	0.502145	0.00372872	up in IGF2+ ACC
220145_at	MAP9	2.67731	3.764	-1.08669	0.0448479	0.740416	0.0358535	up in IGF2+ ACC
204487_s_at	KCNQ1	5.00201	6.08825	-1.08625	0.023379	0.703829	0.00748576	up in IGF2+ ACC
227646_at	EBF1	5.23392	6.31167	-1.07774	0.033705	0.718877	0.0716265	up in IGF2+ ACC
219331_s_at	KLHDC8A	3.86813	4.94244	-1.07432	0.0349907	0.723022	0.000899774	up in IGF2+ ACC
212240_s_at	PIK3R1	6.63588	7.70893	-1.07305	0.0322676	0.718167	0.0352616	up in IGF2+ ACC
233354_at	---	5.95729	7.02238	-1.06509	5.24991e-06	0.0410055	0.00215216	up in IGF2+ ACC
210973_s_at	FGFR1	4.85023	5.90261	-1.05238	0.0323765	0.718167	0.0506187	up in IGF2+ ACC
241906_at	---	5.26462	6.31666	-1.05204	0.0024188	0.528991	0.0146638	up in IGF2+ ACC
212239_at	PIK3R1	6.40776	7.45896	-1.05121	0.0289949	0.716575	0.0285682	up in IGF2+ ACC
204042_at	WASF3	6.05163	7.09879	-1.04716	0.0424452	0.736961	0.0819479	up in IGF2+ ACC
210640_s_at	GPER	3.61261	4.65743	-1.04482	0.0159333	0.67636	0.000390665	up in IGF2+ ACC
206892_at	AMHR2	6.46438	7.50781	-1.04343	0.021915	0.700421	0.00496314	up in IGF2+ ACC
206572_x_at	ZNF85	4.72647	5.76902	-1.04256	0.000279241	0.29472	4.86405e-06	up in IGF2+ ACC
225540_at	MAP2	3.73509	4.77555	-1.04046	0.0458011	0.740416	0.0311178	up in IGF2+ ACC
228346_at	ZNF844	4.91634	5.95274	-1.03639	0.0219499	0.700421	0.0713227	up in IGF2+ ACC
238808_at	---	2.96434	4.00015	-1.03582	0.00311123	0.536421	0.000181173	up in IGF2+ ACC
203702_s_at	TTLL4	4.17803	5.21257	-1.03455	0.00954584	0.638877	0.00106281	up in IGF2+ ACC
227084_at	DTNA	3.55699	4.58855	-1.03156	0.00618709	0.602433	5.65125e-05	up in IGF2+ ACC
209968_s_at	NCAM1	4.73366	5.76086	-1.0272	0.0271343	0.716575	0.0325341	up in IGF2+ ACC
227524_at	---	3.85843	4.87604	-1.01761	0.0124629	0.641848	0.0520046	up in IGF2+ ACC
212531_at	LCN2	3.27188	4.28213	-1.01025	0.0313899	0.718167	0.0038465	up in IGF2+ ACC
205942_s_at	ACSM3	3.63693	4.64704	-1.01012	0.0425532	0.737041	0.0182186	up in IGF2+ ACC
223275_at	PRMT6	4.53067	5.53441	-1.00375	0.0038245	0.569307	0.0587906	up in IGF2+ ACC
1552643_at	ZNF626	3.88027	4.87958	-0.999309	0.000223717	0.29472	0.00525757	up in IGF2+ ACC
212143_s_at	IGFBP3	5.86754	6.86667	-0.999134	0.0362674	0.723958	0.0748619	up in IGF2+ ACC
1567032_s_at	ZNF160	4.02212	4.9985	-0.976382	0.00409637	0.570326	0.0338187	up in IGF2+ ACC
204695_at	CDC25A	3.98508	4.96118	-0.976097	0.0105931	0.638877	4.66485e-05	up in IGF2+ ACC
244741_s_at	MGC9913	6.38861	7.36135	-0.972747	0.0451841	0.740416	0.251282	up in IGF2+ ACC
227733_at	TMEM63C	4.54888	5.51628	-0.967403	0.0213637	0.700421	0.0279335	up in IGF2+ ACC
204417_at	GALC	6.62245	7.58754	-0.965095	0.0318783	0.718167	0.202148	up in IGF2+ ACC
202695_s_at	STK17A	4.68933	5.64965	-0.960323	0.0254708	0.710696	0.00956959	up in IGF2+ ACC
223940_x_at	MALAT1	6.3639	7.32363	-0.959731	0.0118136	0.641848	0.0147764	up in IGF2+ ACC
1569872_a_at	LOC650392	2.49809	3.4525	-0.954417	0.0378112	0.726228	0.000434072	up in IGF2+ ACC
218844_at	ACSF2	5.76332	6.71564	-0.952321	0.0384614	0.726389	0.243239	up in IGF2+ ACC
1557186_s_at	TPCN1	5.79521	6.74443	-0.949221	0.00321037	0.536421	0.000706126	up in IGF2+ ACC
210095_s_at	IGFBP3	7.14832	8.09641	-0.948093	0.0435343	0.737041	0.114531	up in IGF2+ ACC
209754_s_at	TMPO	4.14107	5.0728	-0.931732	0.0298198	0.716575	0.0276298	up in IGF2+ ACC
209644_x_at	CDKN2A	6.2931	7.22253	-0.929433	0.0373557	0.726228	0.0447344	up in IGF2+ ACC
227970_at	GPR157	5.52951	6.45589	-0.926379	0.0102811	0.638877	0.0128377	up in IGF2+ ACC
224567_x_at	MALAT1	6.84905	7.77014	-0.921086	0.0155031	0.670064	0.0186616	up in IGF2+ ACC
224944_at	TMPO	7.06885	7.98976	-0.920907	0.0134162	0.651841	0.0307198	up in IGF2+ ACC
207300_s_at	F7	2.87688	3.79505	-0.918171	0.00333869	0.540732	0.00193435	up in IGF2+ ACC
207968_s_at	MEF2C	4.54953	5.46716	-0.91763	0.00449112	0.586733	0.00345829	up in IGF2+ ACC
225091_at	ZCCHC3	5.8677	6.78521	-0.917508	0.000531065	0.346042	0.000234099	up in IGF2+ ACC
206061_s_at	DICER1	6.04138	6.95488	-0.913497	0.0118842	0.641848	6.60702e-05	up in IGF2+ ACC
203787_at	SSBP2	5.22757	6.13953	-0.911962	0.0413502	0.732489	0.0741194	up in IGF2+ ACC
213001_at	ANGPTL2	5.39371	6.30388	-0.91017	0.0491234	0.740416	0.0725651	up in IGF2+ ACC
216347_s_at	PPP1R13B	5.70424	6.61288	-0.908636	0.0195196	0.695507	0.00437549	up in IGF2+ ACC
224826_at	RP5-1022P6,2	4.6225	5.53058	-0.908075	0.0178857	0.689776	0.000410248	up in IGF2+ ACC
203432_at	TMPO	6.75676	7.66417	-0.907413	0.0424319	0.736961	0.0566799	up in IGF2+ ACC
235914_at	SYNPO	4.05105	4.95485	-0.903802	0.00296351	0.536421	0.000168868	up in IGF2+ ACC
226761_at	IKZF4	4.79059	5.69195	-0.901363	0.0253824	0.710696	0.0502677	up in IGF2+ ACC
211237_s_at	FGFR4	3.98117	4.88151	-0.900337	0.0110782	0.638877	0.00547739	up in IGF2+ ACC
213627_at	MAGED2	7.6222	8.51769	-0.895493	0.0106863	0.638877	0.000308696	up in IGF2+ ACC
202254_at	SIPA1L1	3.99829	4.8931	-0.894802	0.0165438	0.680938	0.00188911	up in IGF2+ ACC
223616_at	ZNF649	2.51273	3.40181	-0.889077	0.00537587	0.589652	0.00112711	up in IGF2+ ACC
220036_s_at	LMBR1L	5.34407	6.23207	-0.888006	0.00133753	0.443505	7.85788e-07	up in IGF2+ ACC
235953_at	ZNF610	3.00848	3.8927	-0.884217	0.0358333	0.72344	0.0284982	up in IGF2+ ACC
229654_at	---	3.01368	3.89638	-0.882695	0.00607834	0.602433	0.000284212	up in IGF2+ ACC
206900_x_at	ZNF253	3.2793	4.15994	-0.880636	0.000296472	0.29472	0.0136816	up in IGF2+ ACC
223578_x_at	MALAT1	4.0543	4.93351	-0.879206	0.0159959	0.677442	0.0148279	up in IGF2+ ACC
227510_x_at	MALAT1	5.97947	6.84966	-0.870194	0.0136096	0.651841	0.074386	up in IGF2+ ACC
235687_at	ZNF626	4.15304	5.02228	-0.869247	0.00190548	0.498517	0.00167968	up in IGF2+ ACC
214769_at	CLCN4	3.87616	4.74532	-0.86916	0.0116625	0.641848	0.0509317	up in IGF2+ ACC
240155_x_at	ZNF493 /// ZNF738	4.64135	5.50707	-0.865717	0.0149695	0.661625	0.049071	up in IGF2+ ACC
218325_s_at	DIDO1	4.5401	5.40526	-0.865164	0.0182628	0.689776	0.0353895	up in IGF2+ ACC
204992_s_at	PFN2	7.17254	8.03633	-0.863786	0.0253018	0.710696	0.175777	up in IGF2+ ACC
227984_at	LOC650392	2.30067	3.16267	-0.861994	0.0381055	0.726389	0.000596227	up in IGF2+ ACC
235363_at	---	2.30612	3.16777	-0.861656	0.0182475	0.689776	0.000192665	up in IGF2+ ACC
224568_x_at	MALAT1	6.10839	6.96784	-0.859451	0.0273293	0.716575	0.0358622	up in IGF2+ ACC
203677_s_at	TARBP2	4.92071	5.77988	-0.859168	0.000120006	0.205041	5.41865e-06	up in IGF2+ ACC
213229_at	DICER1	7.62855	8.48593	-0.857382	0.00946771	0.638877	3.20569e-05	up in IGF2+ ACC
215758_x_at	ZNF93	5.15545	6.01098	-0.855533	0.00297355	0.536421	0.0189802	up in IGF2+ ACC
202732_at	PKIG	7.09166	7.94635	-0.854684	0.0295724	0.716575	0.00150855	up in IGF2+ ACC
200983_x_at	CD59	9.26644	10.1196	-0.85316	0.0310135	0.718167	0.0343168	up in IGF2+ ACC
228805_at	C5orf25	6.69348	7.54332	-0.849835	0.0118575	0.641848	0.000170759	up in IGF2+ ACC
231862_at	CBX5	5.44957	6.28945	-0.839889	0.0010357	0.410131	3.56763e-06	up in IGF2+ ACC
1553613_s_at	FOXC1	2.89015	3.72881	-0.83866	0.0194143	0.695507	0.012045	up in IGF2+ ACC
216933_x_at	APC	3.02641	3.85943	-0.833023	0.00191347	0.498517	0.0214573	up in IGF2+ ACC
200703_at	DYNLL1	9.95941	10.79	-0.830537	0.00117306	0.420606	0.0234702	up in IGF2+ ACC
224365_s_at	TIGD7	3.92306	4.75326	-0.830203	0.0387002	0.726389	0.0153597	up in IGF2+ ACC
225075_at	PDRG1	6.32076	7.1437	-0.822934	0.0123101	0.641848	0.0203486	up in IGF2+ ACC
209199_s_at	MEF2C	6.66443	7.48646	-0.822034	0.0414141	0.732489	0.0135912	up in IGF2+ ACC
241827_at	ZNF615	4.46281	5.28304	-0.82023	0.0176011	0.689563	0.0975844	up in IGF2+ ACC
239657_x_at	FOXO6	4.34637	5.16587	-0.819494	0.0211576	0.700421	0.000798563	up in IGF2+ ACC
200984_s_at	CD59	8.56898	9.38844	-0.819466	0.0358467	0.72344	0.0778526	up in IGF2+ ACC
214686_at	ZNF266	5.8193	6.63852	-0.819218	0.0213933	0.700421	0.130206	up in IGF2+ ACC
200985_s_at	CD59	9.416	10.2339	-0.817913	0.0292367	0.716575	0.0761085	up in IGF2+ ACC
217979_at	TSPAN13	8.59273	9.40769	-0.814968	0.0389435	0.726389	0.0661929	up in IGF2+ ACC
210529_s_at	FAM115A	6.08074	6.89301	-0.812269	0.00532141	0.589652	0.0123424	up in IGF2+ ACC
1553112_s_at	CDK8	5.16724	5.96949	-0.802251	0.0294726	0.716575	0.116172	up in IGF2+ ACC
218931_at	RAB17	3.12251	3.92365	-0.801132	0.0449873	0.740416	0.00310869	up in IGF2+ ACC
242919_at	ZNF253	4.10188	4.90236	-0.800485	0.0138352	0.651841	0.0403866	up in IGF2+ ACC
218641_at	LOC65998	5.10231	5.89552	-0.793201	0.0379797	0.72632	0.00142722	up in IGF2+ ACC
225649_s_at	STK35	7.50096	8.29383	-0.792861	0.0200081	0.695507	0.0509516	up in IGF2+ ACC
201663_s_at	SMC4	5.48119	6.27342	-0.792236	0.0383021	0.726389	0.11913	up in IGF2+ ACC
230421_at	DKFZp686E2433	3.10008	3.89026	-0.790185	0.0346516	0.722293	0.0723021	up in IGF2+ ACC
225903_at	PIGU	5.44007	6.22786	-0.787794	0.00748634	0.623475	0.0521013	up in IGF2+ ACC
202734_at	TRIP10	5.11508	5.90278	-0.787692	0.00896406	0.638877	0.0170425	up in IGF2+ ACC
1561281_a_at	LOC284576	2.6485	3.4353	-0.786798	0.034961	0.723022	0.000731083	up in IGF2+ ACC
213004_at	ANGPTL2	4.48342	5.26742	-0.784004	0.0202913	0.695507	0.0169912	up in IGF2+ ACC
1558678_s_at	MALAT1	9.04988	9.83278	-0.782895	0.0370719	0.726228	0.0646031	up in IGF2+ ACC
207174_at	GPC5	2.0491	2.83134	-0.782236	0.0499917	0.740416	0.00091886	up in IGF2+ ACC
233849_s_at	ARHGAP5	5.65873	6.43937	-0.780634	0.0479098	0.740416	0.0188094	up in IGF2+ ACC
212979_s_at	FAM115A	6.99545	7.7737	-0.778254	0.0248127	0.710696	0.0137186	up in IGF2+ ACC
228338_at	LOC120376	2.59395	3.36559	-0.771635	0.00933266	0.638877	0.000215026	up in IGF2+ ACC
200998_s_at	CKAP4	7.20979	7.97934	-0.769549	0.00595711	0.599825	0.000204154	up in IGF2+ ACC
211734_s_at	FCER1A	2.5273	3.29638	-0.769075	0.0262923	0.714998	0.0151837	up in IGF2+ ACC
242652_at	---	4.04055	4.80946	-0.768908	0.0149239	0.661625	0.00691275	up in IGF2+ ACC
226487_at	C12orf34	6.22337	6.99106	-0.767696	0.0323552	0.718167	0.0272967	up in IGF2+ ACC
216092_s_at	SLC7A8	5.75656	6.52407	-0.767514	0.0369139	0.726228	0.0200224	up in IGF2+ ACC
226509_at	ZNF641	6.68492	7.44993	-0.765004	0.0160238	0.677574	0.00695891	up in IGF2+ ACC
232309_at	LOC202181	5.0389	5.8026	-0.763696	0.00888616	0.638877	0.00999677	up in IGF2+ ACC
219634_at	CHST11	4.73365	5.49729	-0.763647	0.0139371	0.653556	0.0252932	up in IGF2+ ACC
202693_s_at	STK17A	6.38299	7.14621	-0.763214	0.0488376	0.740416	0.0751478	up in IGF2+ ACC
212619_at	TMEM194A	3.40465	4.16473	-0.760085	0.041662	0.732727	0.0394026	up in IGF2+ ACC
244743_x_at	ZNF138	3.70343	4.46297	-0.759534	0.00495697	0.589652	0.0161085	up in IGF2+ ACC
209420_s_at	SMPD1	6.17416	6.93322	-0.759058	0.00201056	0.504254	0.000550114	up in IGF2+ ACC
209657_s_at	HSF2	4.96093	5.71471	-0.753776	0.0385195	0.726389	0.0580409	up in IGF2+ ACC
239726_at	ANK3	2.27813	3.02543	-0.7473	0.0156104	0.672368	0.00136268	up in IGF2+ ACC
221542_s_at	ERLIN2	4.39562	5.13955	-0.743935	0.0430565	0.737041	0.105093	up in IGF2+ ACC
211810_s_at	GALC	4.69761	5.43741	-0.739804	0.0386632	0.726389	0.119853	up in IGF2+ ACC
219854_at	ZNF14	4.61829	5.35729	-0.738999	0.0431864	0.737041	0.104542	up in IGF2+ ACC
224835_at	RP5-1022P6,2	4.66508	5.40288	-0.737801	0.0261552	0.713266	0.000289207	up in IGF2+ ACC
227628_at	GPX8	7.16795	7.90441	-0.736468	0.0183804	0.689776	0.10568	up in IGF2+ ACC
204067_at	SUOX	6.02196	6.75802	-0.736067	0.040271	0.729931	0.127314	up in IGF2+ ACC
226177_at	GLTP	7.69783	8.43282	-0.734991	0.0250049	0.710696	0.00442682	up in IGF2+ ACC
227359_at	OSCP1	4.48306	5.2175	-0.734435	0.00529104	0.589652	0.07546	up in IGF2+ ACC
1563431_x_at	LOC100293219	3.97874	4.71277	-0.734027	0.00132538	0.443505	0.0181264	up in IGF2+ ACC
200616_s_at	MLEC	8.05994	8.79305	-0.733111	0.0149811	0.661625	0.0147431	up in IGF2+ ACC
1557738_at	---	3.17647	3.90748	-0.731009	0.0251266	0.710696	0.00175572	up in IGF2+ ACC
222699_s_at	PLEKHF2	4.99236	5.72304	-0.730675	0.0370841	0.726228	0.00866227	up in IGF2+ ACC
224558_s_at	MALAT1	6.09548	6.82496	-0.729474	0.0416127	0.732727	0.148654	up in IGF2+ ACC
202752_x_at	SLC7A8	5.94236	6.67116	-0.728805	0.0277181	0.716575	0.0313261	up in IGF2+ ACC
202246_s_at	CDK4	8.6786	9.40193	-0.723336	0.0100465	0.638877	0.00681476	up in IGF2+ ACC
1555500_s_at	SLC2A4RG	4.60108	5.31801	-0.716929	0.0398004	0.72781	0.0223853	up in IGF2+ ACC
225841_at	C1orf59	3.80749	4.52176	-0.714271	0.0482447	0.740416	0.00681631	up in IGF2+ ACC
243334_at	CACNA1D	3.08311	3.79364	-0.710527	0.0151426	0.666073	0.012758	up in IGF2+ ACC
236149_at	---	3.19241	3.90113	-0.708714	0.0293346	0.716575	0.00552903	up in IGF2+ ACC
1556685_at	---	3.21624	3.91929	-0.703054	0.0469021	0.740416	0.00516005	up in IGF2+ ACC
225204_at	PPTC7	7.2594	7.96196	-0.702558	0.00761868	0.626985	0.000729861	up in IGF2+ ACC
232510_s_at	DPP3	5.84935	6.54888	-0.699536	0.0108029	0.638877	0.0160478	up in IGF2+ ACC
243618_s_at	ZNF827	6.12449	6.82385	-0.699359	0.031933	0.718167	0.0523832	up in IGF2+ ACC
203210_s_at	RFC5	4.21966	4.91519	-0.695528	0.0247107	0.710696	0.000200943	up in IGF2+ ACC
211220_s_at	HSF2	2.80987	3.50518	-0.695307	0.00340213	0.540732	0.00148413	up in IGF2+ ACC
212981_s_at	FAM115A	6.14432	6.83795	-0.693626	0.0456761	0.740416	0.0336329	up in IGF2+ ACC
229848_at	ZNF10	4.46206	5.15541	-0.693347	0.0305828	0.716575	0.00150899	up in IGF2+ ACC
235179_at	ZNF641	3.94502	4.63824	-0.693217	0.0204738	0.696581	0.00104629	up in IGF2+ ACC
213234_at	KIAA1467	4.46658	5.15798	-0.691405	0.0273937	0.716575	0.0282533	up in IGF2+ ACC
207998_s_at	CACNA1D	3.91248	4.60369	-0.691206	0.0157802	0.674971	0.000371398	up in IGF2+ ACC
219300_s_at	CNTNAP2	2.97026	3.65644	-0.686175	0.0100418	0.638877	0.000263102	up in IGF2+ ACC
237456_at	---	3.90447	4.59064	-0.686174	0.00735876	0.620279	0.0141251	up in IGF2+ ACC
226720_at	PWWP2A	4.17906	4.86319	-0.684133	0.0156302	0.672368	0.00420357	up in IGF2+ ACC
222921_s_at	HEY2	2.6473	3.32962	-0.682313	0.0378954	0.726228	0.00711244	up in IGF2+ ACC
206133_at	XAF1	4.10031	4.78113	-0.680822	0.0237641	0.707297	0.0904745	up in IGF2+ ACC
226132_s_at	MANEAL	4.95663	5.63572	-0.679092	0.0343179	0.720004	0.158699	up in IGF2+ ACC
208796_s_at	CCNG1	9.54433	10.2199	-0.675534	0.0342248	0.720004	0.0451443	up in IGF2+ ACC
244876_at	---	3.56163	4.23645	-0.674821	0.0401998	0.729931	0.0041172	up in IGF2+ ACC
214711_at	GATC	5.49722	6.17202	-0.674792	0.00646623	0.607122	0.0608559	up in IGF2+ ACC
203796_s_at	BCL7A	3.37553	4.0502	-0.674679	0.00223094	0.513623	2.56972e-05	up in IGF2+ ACC
223195_s_at	SESN2	5.64959	6.32403	-0.674447	0.00425147	0.57537	0.0200619	up in IGF2+ ACC
219635_at	ZNF606	4.57683	5.24918	-0.672345	0.0183749	0.689776	0.0726104	up in IGF2+ ACC
226287_at	CCDC34	4.1532	4.82446	-0.671263	0.0443843	0.738763	0.0840366	up in IGF2+ ACC
227561_at	DDR2	8.86642	9.53757	-0.671153	0.0428424	0.737041	0.257193	up in IGF2+ ACC
224030_s_at	FAM115A	2.93182	3.60095	-0.669121	0.0458579	0.740416	0.00597617	up in IGF2+ ACC
229614_at	ZNF320	2.22454	2.8936	-0.669058	0.0142817	0.656176	0.0108736	up in IGF2+ ACC
226368_at	CHST11	4.28997	4.95823	-0.66826	0.036245	0.723958	0.0605116	up in IGF2+ ACC
238571_at	---	3.28214	3.94945	-0.667305	0.0326047	0.718635	0.00698559	up in IGF2+ ACC
211580_s_at	PIK3R3	3.2099	3.87665	-0.666749	0.0114499	0.641848	0.00661247	up in IGF2+ ACC
214211_at	FTH1	8.14144	8.80686	-0.665429	0.0290575	0.716575	0.000717647	up in IGF2+ ACC
205578_at	ROR2	3.41411	4.07787	-0.663752	0.0202575	0.695507	0.00357369	up in IGF2+ ACC
205148_s_at	CLCN4	3.16571	3.82818	-0.662471	0.0269053	0.71632	0.0221018	up in IGF2+ ACC
212114_at	LOC552889	7.61752	8.2778	-0.660285	0.0235816	0.705742	0.0541878	up in IGF2+ ACC
218329_at	PRDM4	6.34687	7.00579	-0.65892	0.00282458	0.536421	0.000156918	up in IGF2+ ACC
212864_at	CDS2	5.4302	6.08774	-0.657533	0.00815066	0.636564	0.0791332	up in IGF2+ ACC
207605_x_at	ZNF117	4.47801	5.13508	-0.657061	0.0231336	0.703829	0.0383181	up in IGF2+ ACC
226606_s_at	GTPBP5	4.75106	5.40566	-0.654596	0.0437832	0.737041	0.00387637	up in IGF2+ ACC
201209_at	HDAC1	7.19779	7.85219	-0.654397	0.0111288	0.638877	0.0506074	up in IGF2+ ACC
215145_s_at	CNTNAP2	2.5057	3.16007	-0.654379	0.037431	0.726228	0.00320385	up in IGF2+ ACC
222829_s_at	IL20RA	4.18093	4.83458	-0.653645	0.0129546	0.645664	0.0921466	up in IGF2+ ACC
230492_s_at	RP5-1022P6,2	3.73406	4.38601	-0.651955	0.00541435	0.589652	1.57596e-05	up in IGF2+ ACC
225213_at	PPTC7	7.00771	7.65839	-0.650682	0.0168112	0.680938	0.0178359	up in IGF2+ ACC
218749_s_at	SLC24A6	6.54484	7.19525	-0.650408	0.0408877	0.731221	0.0482269	up in IGF2+ ACC
211968_s_at	HSP90AA1	10.5026	11.1526	-0.650075	0.00246022	0.52966	0.0288307	up in IGF2+ ACC
226437_at	YIF1B	5.71555	6.36514	-0.649587	0.0202445	0.695507	0.0317533	up in IGF2+ ACC
236562_at	ZNF439	1.99286	2.64064	-0.64778	0.0307434	0.71673	0.000537063	up in IGF2+ ACC
AFFX-M27830_M_at	---	8.94299	9.58924	-0.646242	0.00967963	0.638877	0.12594	up in IGF2+ ACC
232774_x_at	ZIK1	3.10453	3.74574	-0.641204	0.0193424	0.695507	0.0121249	up in IGF2+ ACC
202564_x_at	ARL2	6.50881	7.14968	-0.640871	0.00529138	0.589652	0.00309184	up in IGF2+ ACC
223334_at	TMEM126A	6.97349	7.61367	-0.640187	0.0442251	0.73767	0.024661	up in IGF2+ ACC
231772_x_at	CENPH	3.65788	4.29756	-0.639678	0.00782405	0.627226	0.00197051	up in IGF2+ ACC
224463_s_at	C11orf70	2.54384	3.18272	-0.638879	0.0349828	0.723022	0.00523981	up in IGF2+ ACC
212807_s_at	SORT1	5.08782	5.72319	-0.635369	0.0473269	0.740416	0.0760667	up in IGF2+ ACC
203703_s_at	TTLL4	2.80962	3.44308	-0.63346	0.013631	0.651841	0.00102082	up in IGF2+ ACC
235027_at	---	2.18639	2.81985	-0.633458	0.00666045	0.609376	0.00206932	up in IGF2+ ACC
205517_at	GATA4	2.79609	3.4291	-0.633011	0.0488763	0.740416	0.00301897	up in IGF2+ ACC
236676_at	---	3.97685	4.60969	-0.632844	0.0158746	0.67549	0.00941203	up in IGF2+ ACC
201204_s_at	RRBP1	7.19541	7.82809	-0.632682	0.0435221	0.737041	0.133001	up in IGF2+ ACC
204447_at	ProSAPiP1	5.0648	5.69681	-0.63202	0.00415853	0.570326	0.00247876	up in IGF2+ ACC
210211_s_at	HSP90AA1	10.4852	11.1166	-0.631404	0.00152575	0.460887	0.0366363	up in IGF2+ ACC
213847_at	PRPH	3.46044	4.09066	-0.630228	0.00217909	0.513541	0.000810839	up in IGF2+ ACC
218942_at	PIP4K2C	6.67088	7.3003	-0.629419	0.018205	0.689776	0.0150844	up in IGF2+ ACC
226913_s_at	SOX8	2.41599	3.04496	-0.628976	0.0400477	0.729931	0.00179141	up in IGF2+ ACC
242346_x_at	---	2.96556	3.59444	-0.628887	0.0268978	0.71632	0.0051127	up in IGF2+ ACC
209715_at	CBX5	6.4223	7.04957	-0.627267	0.00972455	0.638877	0.0252544	up in IGF2+ ACC
231896_s_at	DENR	8.42712	9.05409	-0.626969	0.00346864	0.546535	0.000116646	up in IGF2+ ACC
1560433_at	---	2.89286	3.5189	-0.626043	0.0322103	0.718167	0.00237354	up in IGF2+ ACC
224587_at	SUB1	7.76281	8.38809	-0.625272	0.0339407	0.718877	0.0405177	up in IGF2+ ACC
212751_at	UBE2N	5.82002	6.44471	-0.624691	0.00164227	0.467662	0.0152544	up in IGF2+ ACC
234915_s_at	DENR	4.88942	5.51374	-0.624317	0.0200383	0.695507	0.00808431	up in IGF2+ ACC
229897_at	ZNF641	5.21852	5.84275	-0.624228	0.0374565	0.726228	0.00665382	up in IGF2+ ACC
243423_at	TNIP1	3.57625	4.19719	-0.620937	0.0435783	0.737041	0.00106305	up in IGF2+ ACC
239476_at	---	4.2013	4.81798	-0.616679	0.03197	0.718167	0.00252311	up in IGF2+ ACC
223822_at	SUSD4	2.39225	3.00678	-0.614527	0.0361757	0.723958	0.00449036	up in IGF2+ ACC
221509_at	DENR	7.2927	7.90503	-0.612327	0.0103762	0.638877	0.00263416	up in IGF2+ ACC
222482_at	LOC100129321 /// LOC100131851 /// SSBP3	5.66627	6.27846	-0.612192	0.026981	0.716456	0.0179951	up in IGF2+ ACC
231735_s_at	MALAT1	4.51421	5.12536	-0.611155	0.0203426	0.695579	0.0263773	up in IGF2+ ACC
1558943_x_at	ZNF765	4.84848	5.45962	-0.611143	0.0185983	0.691991	0.0502043	up in IGF2+ ACC
238706_at	PAPD4	6.29576	6.90413	-0.608365	0.0166624	0.680938	0.0121029	up in IGF2+ ACC
224623_at	LOC728554 /// THOC3	6.64166	7.24986	-0.608203	0.0393561	0.72781	0.0272604	up in IGF2+ ACC
235773_at	ZIK1	3.29536	3.90226	-0.606891	0.0240129	0.708146	0.00320983	up in IGF2+ ACC
217914_at	TPCN1	5.86939	6.47611	-0.606717	0.031494	0.718167	0.0835135	up in IGF2+ ACC
213312_at	C6orf162	5.23703	5.8431	-0.606067	0.0074351	0.622843	0.0818874	up in IGF2+ ACC
200627_at	PTGES3	10.3625	10.9683	-0.6058	0.000816103	0.383222	0.00212674	up in IGF2+ ACC
227312_at	SNTB2	3.43338	4.03329	-0.599908	0.0304403	0.716575	0.0363301	up in IGF2+ ACC
208673_s_at	SFRS3	6.90361	7.50229	-0.598679	0.00354754	0.553772	0.0147479	up in IGF2+ ACC
1554701_a_at	TBC1D16	3.71293	4.31053	-0.597597	0.0197117	0.695507	0.00937116	up in IGF2+ ACC
1569366_a_at	ZNF569	2.54677	3.14385	-0.597077	0.0349848	0.723022	0.0575451	up in IGF2+ ACC
234990_at	CBX5	3.3878	3.98457	-0.596771	0.0182927	0.689776	0.0004003	up in IGF2+ ACC
1554553_s_at	YIF1B	5.62642	6.22259	-0.596176	0.0126586	0.641848	0.00334494	up in IGF2+ ACC
202255_s_at	SIPA1L1	6.17097	6.76708	-0.596117	0.0227757	0.700421	0.039148	up in IGF2+ ACC
228457_at	---	3.88776	4.48217	-0.594409	0.0397602	0.72781	0.000847858	up in IGF2+ ACC
203795_s_at	BCL7A	4.4697	5.06319	-0.593486	0.0467541	0.740416	0.00547457	up in IGF2+ ACC
227329_at	ZBTB46	3.84061	4.43393	-0.593312	0.0124627	0.641848	0.00704943	up in IGF2+ ACC
213927_at	MAP3K9	2.86525	3.45758	-0.592333	0.0436123	0.737041	0.0524293	up in IGF2+ ACC
202903_at	LSM5	3.67307	4.26469	-0.59162	0.0233929	0.703829	0.00623643	up in IGF2+ ACC
211969_at	HSP90AA1	10.7702	11.3614	-0.591152	0.00278075	0.536421	0.0124045	up in IGF2+ ACC
239966_at	---	2.86445	3.45545	-0.590997	0.0112293	0.638877	0.000730829	up in IGF2+ ACC
218403_at	TRIAP1	7.49054	8.08098	-0.590435	0.0122269	0.641848	0.0260673	up in IGF2+ ACC
206182_at	ZNF134	5.21747	5.80506	-0.587591	0.0208291	0.699396	0.00384216	up in IGF2+ ACC
219706_at	C20orf29	6.21238	6.79884	-0.586457	0.00772353	0.627226	0.00332621	up in IGF2+ ACC
219227_at	CCNJL	3.71322	4.29916	-0.585934	0.0047153	0.588231	0.0148272	up in IGF2+ ACC
212448_at	NEDD4L	4.12536	4.70967	-0.58431	0.0120304	0.641848	0.000447694	up in IGF2+ ACC
218734_at	NAT11	3.85275	4.43657	-0.583815	0.010494	0.638877	0.00619558	up in IGF2+ ACC
222663_at	RIOK2	3.24514	3.82674	-0.581594	0.0395734	0.72781	0.00915292	up in IGF2+ ACC
209439_s_at	PHKA2	4.76447	5.34594	-0.581466	0.0312792	0.718167	0.15617	up in IGF2+ ACC
37152_at	PPARD	5.65779	6.23607	-0.578285	0.0129503	0.645664	0.00454731	up in IGF2+ ACC
226974_at	NEDD4L	3.02565	3.6036	-0.577942	0.0191283	0.695507	0.000167553	up in IGF2+ ACC
230956_at	C11orf92	3.13335	3.70864	-0.575297	0.030387	0.716575	0.000775461	up in IGF2+ ACC
226855_at	---	5.25947	5.8347	-0.575232	0.0438431	0.737122	0.0237412	up in IGF2+ ACC
225394_s_at	ZCRB1	7.90128	8.47643	-0.575151	0.0108135	0.638877	0.0073078	up in IGF2+ ACC
223577_x_at	MALAT1	4.51044	5.08336	-0.572926	0.020521	0.69665	0.0276807	up in IGF2+ ACC
217821_s_at	WBP11	6.96804	7.54063	-0.572592	0.0188999	0.694924	0.000829762	up in IGF2+ ACC
202694_at	STK17A	2.63209	3.20337	-0.571278	0.0167968	0.680938	9.67952e-05	up in IGF2+ ACC
238818_at	KIAA1429	2.7099	3.28018	-0.570282	0.019903	0.695507	0.0073153	up in IGF2+ ACC
200617_at	MLEC	8.13743	8.70748	-0.570048	0.0391542	0.72692	0.00921908	up in IGF2+ ACC
212794_s_at	KIAA1033	6.52685	7.09375	-0.566898	0.00920536	0.638877	0.00176923	up in IGF2+ ACC
219531_at	CEP72	2.55928	3.12438	-0.565102	0.0055475	0.593561	0.000979049	up in IGF2+ ACC
219416_at	SCARA3	3.97654	4.54144	-0.564897	0.00482629	0.588776	0.00987843	up in IGF2+ ACC
226700_at	U2AF1L4	4.10818	4.67278	-0.564602	0.000115072	0.203464	4.87732e-06	up in IGF2+ ACC
227416_s_at	ZCRB1	7.80099	8.36487	-0.563885	0.0049529	0.589652	0.0139793	up in IGF2+ ACC
223978_s_at	CRLS1	6.79529	7.35562	-0.560335	0.0374753	0.726228	0.172573	up in IGF2+ ACC
235744_at	PPTC7	2.96638	3.52628	-0.559901	0.0125012	0.641848	0.000117025	up in IGF2+ ACC
226085_at	CBX5	8.64079	9.19948	-0.558689	0.0352226	0.72334	0.00624425	up in IGF2+ ACC
219350_s_at	DIABLO	7.45959	8.0173	-0.55771	0.00280405	0.536421	0.00248479	up in IGF2+ ACC
222595_s_at	DIDO1	3.66468	4.22193	-0.557249	0.0100794	0.638877	0.0154071	up in IGF2+ ACC
222369_at	NAT11	2.76397	3.3184	-0.554425	0.0313066	0.718167	0.0177089	up in IGF2+ ACC
1555495_a_at	SDCCAG10	5.79008	6.33985	-0.549766	0.00518941	0.589652	0.0616253	up in IGF2+ ACC
221480_at	HNRNPD	4.03155	4.57922	-0.547672	0.0378435	0.726228	0.029166	up in IGF2+ ACC
226908_at	LRIG3	2.00438	2.5506	-0.546216	0.0498182	0.740416	0.0241724	up in IGF2+ ACC
226167_at	SYT7	4.83729	5.38241	-0.545121	0.0293716	0.716575	0.00553406	up in IGF2+ ACC
202013_s_at	EXT2	5.15808	5.70234	-0.544259	0.0183732	0.689776	0.0164228	up in IGF2+ ACC
229909_at	B4GALNT3	4.06908	4.61211	-0.543031	0.0180013	0.689776	0.058634	up in IGF2+ ACC
235176_at	ZFP82	5.14394	5.68623	-0.542292	0.0341833	0.720004	0.0175121	up in IGF2+ ACC
235165_at	PARD6B	2.26385	2.80533	-0.541475	0.0357758	0.72344	0.00194595	up in IGF2+ ACC
1559616_x_at	ZNF626	3.17232	3.71378	-0.541459	0.00178645	0.481415	0.014116	up in IGF2+ ACC
211792_s_at	CDKN2C	6.92541	7.46657	-0.541163	0.029986	0.716575	0.0602673	up in IGF2+ ACC
203516_at	SNTA1	6.16752	6.70868	-0.541153	0.00957339	0.638877	0.0137939	up in IGF2+ ACC
234984_at	NEDD1	4.26414	4.80504	-0.5409	0.0286243	0.716575	0.168823	up in IGF2+ ACC
242859_at	---	4.4771	5.01789	-0.540783	0.0471001	0.740416	0.0213903	up in IGF2+ ACC
227861_at	TMEM161B	6.13943	6.6799	-0.540472	0.0435894	0.737041	0.00700623	up in IGF2+ ACC
228013_at	---	5.41866	5.95759	-0.538932	0.0381461	0.726389	0.0563663	up in IGF2+ ACC
223196_s_at	SESN2	5.0885	5.62669	-0.538186	0.00653519	0.609376	0.00833859	up in IGF2+ ACC
237839_at	---	1.93732	2.47549	-0.538167	0.0493411	0.740416	0.000703189	up in IGF2+ ACC
212009_s_at	STIP1	6.78054	7.31625	-0.535709	0.0118502	0.641848	0.0053276	up in IGF2+ ACC
202876_s_at	PBX2	6.31666	6.85172	-0.535064	0.00681109	0.609376	0.000212336	up in IGF2+ ACC
220760_x_at	ZNF665	7.17666	7.70772	-0.531058	0.00839667	0.638877	0.0844688	up in IGF2+ ACC
218520_at	TBK1	7.30862	7.83749	-0.528867	0.0317587	0.718167	0.000650144	up in IGF2+ ACC
212836_at	POLD3	5.24731	5.77599	-0.528675	0.0471942	0.740416	0.0315551	up in IGF2+ ACC
244764_at	---	2.87775	3.40404	-0.526288	0.00954372	0.638877	6.46169e-05	up in IGF2+ ACC
210605_s_at	MFGE8	6.34447	6.86911	-0.52464	0.0335634	0.718877	0.0576349	up in IGF2+ ACC
208778_s_at	TCP1	8.90374	9.42837	-0.524633	0.0288448	0.716575	0.00221924	up in IGF2+ ACC
205731_s_at	NCOA2	3.69603	4.21773	-0.521701	0.0263568	0.715165	0.00196851	up in IGF2+ ACC
203490_at	ELF4	5.18085	5.70214	-0.521296	0.0462883	0.740416	0.0775219	up in IGF2+ ACC
200688_at	SF3B3	5.27799	5.79898	-0.520997	0.0323859	0.718167	0.0110687	up in IGF2+ ACC
205244_s_at	SLC13A3	4.94257	5.46304	-0.520465	0.0473184	0.740416	0.0433506	up in IGF2+ ACC
235609_at	---	2.51428	3.03161	-0.517328	0.04129	0.732489	0.00136928	up in IGF2+ ACC
204233_s_at	CHKA	6.11414	6.63015	-0.516012	0.0471297	0.740416	0.027697	up in IGF2+ ACC
204266_s_at	CHKA	5.27308	5.78781	-0.514737	0.0254768	0.710696	0.0170924	up in IGF2+ ACC
202875_s_at	PBX2	5.57706	6.09136	-0.514293	0.0289416	0.716575	0.00230635	up in IGF2+ ACC
212126_at	CBX5	7.33037	7.84357	-0.513204	0.00540095	0.589652	0.000214499	up in IGF2+ ACC
242602_x_at	ZNF254	4.74358	5.25657	-0.512982	0.00852986	0.638877	0.00840897	up in IGF2+ ACC
238466_at	---	2.5663	3.07822	-0.511918	0.0391998	0.727511	0.0241604	up in IGF2+ ACC
218298_s_at	C14orf159	6.91955	7.43065	-0.511104	0.0366076	0.724795	0.108674	up in IGF2+ ACC
1560434_x_at	CLTA	2.70712	3.2164	-0.509277	0.0493967	0.740416	0.00137939	up in IGF2+ ACC
1565454_at	RP11-167P23,2	3.66496	4.17347	-0.508517	0.0203083	0.695507	0.0236757	up in IGF2+ ACC
1561599_at	---	3.29083	3.79543	-0.504605	0.0158547	0.67549	0.0193106	up in IGF2+ ACC
200687_s_at	SF3B3	7.46805	7.97213	-0.504085	0.00177629	0.481415	0.00283374	up in IGF2+ ACC
206075_s_at	CSNK2A1	6.4678	6.97148	-0.503684	0.012852	0.644075	0.00604854	up in IGF2+ ACC
235133_at	---	2.57394	3.07635	-0.502409	0.04768	0.740416	0.00261875	up in IGF2+ ACC
219050_s_at	ZNHIT2	4.64313	5.14516	-0.502029	0.00940893	0.638877	0.00979012	up in IGF2+ ACC
202046_s_at	GRLF1	3.29854	3.79966	-0.501124	0.00674196	0.609376	0.0480852	up in IGF2+ ACC
203143_s_at	KIAA0040	3.52979	4.03076	-0.500965	0.0446234	0.739871	0.00202129	up in IGF2+ ACC
49485_at	PRDM4	6.04269	6.5435	-0.500811	0.0197145	0.695507	0.00092947	up in IGF2+ ACC
227823_at	RGAG4	5.32147	5.82065	-0.499172	0.0484527	0.740416	0.0116766	up in IGF2+ ACC
205149_s_at	CLCN4	3.12591	3.62368	-0.497772	0.0203685	0.695595	0.0156239	up in IGF2+ ACC
228168_at	ATP5G3	6.37312	6.87068	-0.497567	0.00100673	0.406166	1.26254e-05	up in IGF2+ ACC
231538_at	C11orf1	3.56268	4.05975	-0.497073	0.0197521	0.695507	0.00104452	up in IGF2+ ACC
202505_at	SNRPB2	7.27883	7.7759	-0.497073	0.0176316	0.689563	0.0809015	up in IGF2+ ACC
215239_x_at	ZNF273	2.56695	3.06188	-0.494931	0.0164132	0.680938	0.00994652	up in IGF2+ ACC
203945_at	ARG2	3.31095	3.80567	-0.494717	0.0319157	0.718167	0.0108474	up in IGF2+ ACC
205218_at	POLR3F	4.25811	4.75259	-0.494478	0.0110623	0.638877	0.0254777	up in IGF2+ ACC
209009_at	ESD	9.30254	9.7963	-0.493758	0.025717	0.712444	0.0121202	up in IGF2+ ACC
214543_x_at	QKI	5.80149	6.29423	-0.492737	0.00909555	0.638877	0.034971	up in IGF2+ ACC
201353_s_at	BAZ2A	6.44704	6.93971	-0.492674	0.041376	0.732489	0.0273748	up in IGF2+ ACC
213330_s_at	STIP1	7.58526	8.07602	-0.490763	0.0187618	0.693576	0.010734	up in IGF2+ ACC
228257_at	ANKRD52	6.57345	7.06372	-0.490269	0.0271587	0.716575	0.00104364	up in IGF2+ ACC
1566989_at	ARID1B	4.38583	4.87583	-0.490004	0.00456549	0.587337	0.00211966	up in IGF2+ ACC
224875_at	C5orf24	2.91825	3.40689	-0.488639	0.0319858	0.718167	0.0115279	up in IGF2+ ACC
207801_s_at	RNF10	7.76253	8.25052	-0.487984	0.00862741	0.638877	0.0525938	up in IGF2+ ACC
201206_s_at	RRBP1	7.06157	7.5494	-0.487831	0.0413077	0.732489	0.146234	up in IGF2+ ACC
205405_at	SEMA5A	4.13409	4.62073	-0.486646	0.0463543	0.740416	0.0721618	up in IGF2+ ACC
205598_at	TRAIP	2.82889	3.31438	-0.485494	0.0147759	0.661625	6.85842e-05	up in IGF2+ ACC
214328_s_at	HSP90AA1	11.2896	11.7749	-0.485302	0.00209319	0.506395	0.0204975	up in IGF2+ ACC
1557910_at	HSP90AB1	10.4613	10.9455	-0.484207	0.0157539	0.674971	0.080379	up in IGF2+ ACC
244647_at	---	4.22639	4.71048	-0.484094	0.0461808	0.740416	0.0369863	up in IGF2+ ACC
215096_s_at	ESD	7.93889	8.42249	-0.483603	0.0157782	0.674971	0.00210645	up in IGF2+ ACC
226149_at	SNHG11	4.13134	4.6142	-0.482863	0.0250697	0.710696	0.0161568	up in IGF2+ ACC
38521_at	CD22	5.27186	5.75448	-0.482616	0.0313636	0.718167	0.0158833	up in IGF2+ ACC
236989_at	---	4.47123	4.95379	-0.482555	0.046158	0.740416	0.145484	up in IGF2+ ACC
211870_s_at	PCDHA3	3.03521	3.51745	-0.482237	0.0491525	0.740416	0.0136063	up in IGF2+ ACC
218911_at	YEATS4	3.10573	3.58768	-0.481952	0.0199099	0.695507	0.0136353	up in IGF2+ ACC
204601_at	N4BP1	4.16382	4.64483	-0.48101	0.0412161	0.732489	0.119013	up in IGF2+ ACC
202924_s_at	PLAGL2	2.93451	3.41448	-0.479974	0.00318447	0.536421	0.000939506	up in IGF2+ ACC
207713_s_at	RBCK1	6.45107	6.93103	-0.47996	0.00514257	0.589652	0.00480267	up in IGF2+ ACC
239482_x_at	ZNF708	2.91174	3.3914	-0.479657	0.0104691	0.638877	0.000898774	up in IGF2+ ACC
204433_s_at	SPATA2	4.17679	4.65589	-0.479103	0.0141884	0.654862	0.00984976	up in IGF2+ ACC
201698_s_at	SFRS9	9.23338	9.71148	-0.478099	0.0234261	0.703829	0.00804934	up in IGF2+ ACC
1553108_at	C5orf24	3.79475	4.27167	-0.47692	0.0183214	0.689776	0.0710896	up in IGF2+ ACC
213130_at	ZNF473	5.30468	5.77965	-0.474974	0.00389598	0.570326	7.18491e-05	up in IGF2+ ACC
1553718_at	ZNF548	6.25193	6.72621	-0.47428	0.0247676	0.710696	0.00601377	up in IGF2+ ACC
236681_at	HOXD13	3.86249	4.33573	-0.473237	0.0175906	0.689563	0.0161053	up in IGF2+ ACC
217794_at	PRR13	8.45686	8.93	-0.473142	0.0109275	0.638877	0.00797208	up in IGF2+ ACC
205606_at	LRP6	5.3849	5.85802	-0.473124	0.0438163	0.737041	0.00216015	up in IGF2+ ACC
231827_at	---	4.17081	4.64373	-0.472915	0.0027638	0.536421	0.0168922	up in IGF2+ ACC
222821_s_at	GEMIN7	6.27445	6.74644	-0.471993	0.0470086	0.740416	0.00101689	up in IGF2+ ACC
211123_at	SLC5A5	3.89838	4.3699	-0.471519	0.00385758	0.570035	0.00229378	up in IGF2+ ACC
229661_at	SALL4	3.46725	3.93808	-0.470831	0.00470433	0.588231	4.6126e-05	up in IGF2+ ACC
228337_at	PWWP2A	3.62261	4.09165	-0.469038	0.0490309	0.740416	0.00887352	up in IGF2+ ACC
1554671_a_at	SRRM2	3.84106	4.30961	-0.46855	0.0338537	0.718877	0.00179312	up in IGF2+ ACC
219199_at	AFF4	4.42235	4.89053	-0.468186	0.0099492	0.638877	0.0190489	up in IGF2+ ACC
209039_x_at	EHD1	6.1474	6.61524	-0.467843	0.033766	0.718877	0.083137	up in IGF2+ ACC
208689_s_at	RPN2	9.42213	9.8895	-0.467368	0.00699153	0.609691	0.0537228	up in IGF2+ ACC
238783_at	hCG_25653 /// TMEM161B	5.00195	5.46814	-0.466198	0.0165168	0.680938	0.00231427	up in IGF2+ ACC
226967_at	FIZ1	5.67074	6.1364	-0.465654	0.00395849	0.570326	1.26846e-05	up in IGF2+ ACC
215936_s_at	KIAA1033	4.84924	5.31319	-0.463957	0.0434256	0.737041	0.0295314	up in IGF2+ ACC
235122_at	HIVEP3	2.81915	3.28067	-0.461523	0.0479826	0.740416	0.0073541	up in IGF2+ ACC
236167_at	---	3.18516	3.64614	-0.460983	0.0184137	0.690083	0.011483	up in IGF2+ ACC
215544_s_at	UBOX5	4.72967	5.19061	-0.460937	0.0193801	0.695507	0.0171786	up in IGF2+ ACC
208632_at	RNF10	5.63906	6.09928	-0.460223	0.0459984	0.740416	0.0970009	up in IGF2+ ACC
1561542_at	---	4.02438	4.4843	-0.459911	0.0261523	0.713266	0.0710345	up in IGF2+ ACC
222221_x_at	EHD1	5.95605	6.41567	-0.459612	0.0214948	0.700421	0.0509887	up in IGF2+ ACC
216230_x_at	SMPD1	4.47562	4.934	-0.458379	0.00288683	0.536421	0.000998956	up in IGF2+ ACC
201203_s_at	RRBP1	5.96119	6.41872	-0.457533	0.040744	0.730556	0.137286	up in IGF2+ ACC
225430_at	GATC	6.30399	6.76135	-0.457357	0.0250737	0.710696	0.0494046	up in IGF2+ ACC
200925_at	COX6A1	10.9763	11.4331	-0.45681	0.0143968	0.657598	0.0201042	up in IGF2+ ACC
203144_s_at	KIAA0040	2.66657	3.12116	-0.454596	0.0223995	0.700421	0.00331426	up in IGF2+ ACC
57516_at	ZNF764	3.79959	4.25323	-0.453643	0.0479837	0.740416	0.0471454	up in IGF2+ ACC
214548_x_at	GNAS	11.4209	11.8745	-0.453625	0.019814	0.695507	0.0810295	up in IGF2+ ACC
224584_at	C20orf30	9.88131	10.3346	-0.45328	0.0297859	0.716575	0.0671869	up in IGF2+ ACC
235439_at	RBMS2	2.84933	3.30261	-0.453276	0.0314445	0.718167	0.00123468	up in IGF2+ ACC
205315_s_at	SNTB2	6.2644	6.71741	-0.45301	0.0490966	0.740416	0.143533	up in IGF2+ ACC
1554017_at	RILPL1	3.06677	3.51969	-0.452926	0.00184827	0.490554	0.00477964	up in IGF2+ ACC
200623_s_at	CALM3	6.86078	7.31363	-0.452853	0.0272083	0.716575	0.00366745	up in IGF2+ ACC
1552657_a_at	TXNDC2	3.06835	3.5198	-0.451449	0.0257005	0.712444	0.0190411	up in IGF2+ ACC
200064_at	HSP90AB1	10.7968	11.248	-0.451232	0.00902557	0.638877	0.034703	up in IGF2+ ACC
223581_at	ZNF577	3.80797	4.25852	-0.450551	0.0184401	0.690083	0.00234398	up in IGF2+ ACC
1560100_at	DLX1	3.54417	3.99423	-0.450062	0.00851026	0.638877	0.0161955	up in IGF2+ ACC
207128_s_at	ZNF223	2.31435	2.76326	-0.448913	0.0324698	0.718167	0.0431152	up in IGF2+ ACC
223067_at	CWC15	8.38346	8.8319	-0.448438	0.0255668	0.710869	0.0156366	up in IGF2+ ACC
201054_at	HNRNPA0	8.99224	9.44051	-0.448273	0.0321402	0.718167	0.0201909	up in IGF2+ ACC
1555384_a_at	LARP4	5.55026	5.9982	-0.447937	0.0498876	0.740416	0.15273	up in IGF2+ ACC
211118_x_at	ESR2	2.85499	3.3028	-0.447814	0.00754697	0.626574	0.0184851	up in IGF2+ ACC
214359_s_at	HSP90AB1	9.84325	10.2909	-0.447694	0.0132505	0.648589	0.029813	up in IGF2+ ACC
218786_at	NT5DC3	4.03501	4.48238	-0.447367	0.021678	0.700421	0.000611159	up in IGF2+ ACC
205391_x_at	ANK1	3.95667	4.40385	-0.447183	0.0462406	0.740416	0.0319388	up in IGF2+ ACC
228861_at	---	4.81228	5.25942	-0.447135	0.00771026	0.627226	0.0408701	up in IGF2+ ACC
211858_x_at	GNAS	10.6788	11.1254	-0.446561	0.0227153	0.700421	0.0789215	up in IGF2+ ACC
219541_at	LIME1	3.51254	3.95687	-0.444329	0.0343768	0.720686	0.0564433	up in IGF2+ ACC
213718_at	RBM4	5.50442	5.9474	-0.442981	0.0274229	0.716575	0.0184315	up in IGF2+ ACC
214209_s_at	ABCB9	4.22877	4.67156	-0.442791	0.0452975	0.740416	0.0185569	up in IGF2+ ACC
212273_x_at	GNAS	11.4291	11.8717	-0.442627	0.0202085	0.695507	0.0836375	up in IGF2+ ACC
204598_at	UBOX5	5.53981	5.98209	-0.442277	0.0109507	0.638877	0.015764	up in IGF2+ ACC
227528_s_at	MLL2	4.10662	4.54867	-0.442054	0.0498645	0.740416	0.0212707	up in IGF2+ ACC
217248_s_at	SLC7A8	2.73641	3.17788	-0.441468	0.00519539	0.589652	0.000486269	up in IGF2+ ACC
201524_x_at	UBE2N	9.10098	9.54154	-0.440563	0.00143416	0.460887	0.000122826	up in IGF2+ ACC
204817_at	ESPL1	3.34646	3.78624	-0.439783	0.0378597	0.726228	0.0588581	up in IGF2+ ACC
207705_s_at	NINL	3.57838	4.01724	-0.438858	0.033028	0.718877	0.0282282	up in IGF2+ ACC
203777_s_at	RPS6KB2	5.49352	5.93198	-0.438453	0.0182302	0.689776	0.0397384	up in IGF2+ ACC
207117_at	ZNF117	2.39501	2.83223	-0.437224	0.0300091	0.716575	0.000402544	up in IGF2+ ACC
234256_at	SEBOX /// VTN	4.06497	4.50132	-0.436351	0.00930759	0.638877	0.0142754	up in IGF2+ ACC
201523_x_at	UBE2N	7.98019	8.41584	-0.435649	0.00702326	0.609691	0.00148982	up in IGF2+ ACC
230273_at	C6orf165	3.5988	4.03438	-0.435581	0.0289309	0.716575	0.0345975	up in IGF2+ ACC
225042_s_at	CSRNP2	5.42957	5.86513	-0.435555	0.0119608	0.641848	0.0227751	up in IGF2+ ACC
210338_s_at	HSPA8	11.0936	11.5284	-0.434793	0.000595529	0.360386	0.00159551	up in IGF2+ ACC
220282_at	RIC3	3.09979	3.5337	-0.433909	0.0397061	0.72781	0.125876	up in IGF2+ ACC
200981_x_at	GNAS	11.4165	11.8503	-0.433834	0.0274903	0.716575	0.0898326	up in IGF2+ ACC
238136_at	hCG_2039146	3.50577	3.9393	-0.433527	0.0172618	0.684391	0.011892	up in IGF2+ ACC
238719_at	---	4.98306	5.41631	-0.43325	0.0277655	0.716575	0.114962	up in IGF2+ ACC
210797_s_at	OASL	3.70309	4.1361	-0.43301	0.0456504	0.740416	0.0410219	up in IGF2+ ACC
223818_s_at	RSF1	3.51767	3.9496	-0.431933	0.0400655	0.729931	0.00910916	up in IGF2+ ACC
208726_s_at	EIF2S2	9.90082	10.3327	-0.431863	0.0338956	0.718877	0.203879	up in IGF2+ ACC
1558942_at	ZNF765	4.23541	4.66714	-0.431729	0.0320164	0.718167	0.0315253	up in IGF2+ ACC
224678_at	KIAA1219	5.32723	5.75888	-0.431651	0.0220496	0.700421	0.115529	up in IGF2+ ACC
219849_at	ZNF671	5.59954	6.03112	-0.431588	0.00927749	0.638877	0.0340441	up in IGF2+ ACC
224648_at	GPBP1	6.74884	7.17983	-0.430996	0.0124484	0.641848	0.0251238	up in IGF2+ ACC
228223_at	ZSWIM3	4.32524	4.75606	-0.430822	0.00888149	0.638877	0.000789623	up in IGF2+ ACC
240368_at	---	2.79949	3.22802	-0.428531	0.0334611	0.718877	0.00630129	up in IGF2+ ACC
51228_at	RBM12B	4.01932	4.44753	-0.428209	0.0403631	0.73005	0.0678401	up in IGF2+ ACC
218464_s_at	C17orf63	5.6672	6.09524	-0.42804	0.0421446	0.735479	0.193905	up in IGF2+ ACC
237378_at	FLJ46321	3.11501	3.54258	-0.427573	0.00379084	0.569307	0.00356098	up in IGF2+ ACC
223856_at	AKR1CL2	4.87809	5.30554	-0.427451	0.00942669	0.638877	0.0158133	up in IGF2+ ACC
227358_at	ZBTB46	3.55337	3.98022	-0.426856	0.0162535	0.680938	0.000347712	up in IGF2+ ACC
229140_at	ZNF579	5.2118	5.63834	-0.426543	0.000660498	0.364098	0.00157676	up in IGF2+ ACC
1564112_at	FAM71A	3.99235	4.41853	-0.426176	0.00279737	0.536421	0.00664559	up in IGF2+ ACC
244070_at	SYNE1	3.43871	3.86436	-0.425647	0.0486201	0.740416	0.0425649	up in IGF2+ ACC
221408_x_at	PCDHB12	3.66023	4.08529	-0.425054	0.0474328	0.740416	0.019725	up in IGF2+ ACC
1553162_x_at	C19orf55	2.73075	3.15538	-0.424635	0.00622343	0.60257	0.000811427	up in IGF2+ ACC
226973_at	VSTM2L	5.64175	6.06572	-0.423972	0.0385316	0.726389	0.0731657	up in IGF2+ ACC
214600_at	TEAD1	2.87477	3.29825	-0.423483	0.0158058	0.674971	0.0262359	up in IGF2+ ACC
219832_s_at	HOXC13	4.69913	5.12253	-0.423395	0.0124158	0.641848	0.020882	up in IGF2+ ACC
202175_at	CHPF	7.07217	7.49512	-0.422955	0.00762588	0.626985	0.0188124	up in IGF2+ ACC
223337_at	SDCCAG10	5.31519	5.73794	-0.42275	0.0142225	0.654964	0.078765	up in IGF2+ ACC
234286_at	PPP1R12C	4.68501	5.10751	-0.422498	0.0292053	0.716575	0.0291642	up in IGF2+ ACC
205228_at	RBMS2	3.23057	3.65272	-0.422149	0.00760834	0.626985	0.00281152	up in IGF2+ ACC
220561_at	IGF2AS	4.97505	5.39645	-0.421407	0.0425698	0.737041	0.00879231	up in IGF2+ ACC
210169_at	SEC14L5	2.45615	2.87661	-0.420464	0.000383461	0.33208	2.91328e-05	up in IGF2+ ACC
224951_at	LASS5	6.37215	6.79253	-0.420385	0.0422131	0.736067	0.0989029	up in IGF2+ ACC
239908_at	---	3.60003	4.01956	-0.419527	0.0147075	0.660205	5.44004e-05	up in IGF2+ ACC
212897_at	CDC2L6	5.75887	6.17651	-0.417639	0.0444205	0.738763	0.0986609	up in IGF2+ ACC
235785_at	---	3.40542	3.82303	-0.417612	0.0107814	0.638877	0.000390971	up in IGF2+ ACC
222593_s_at	SPATS2	4.97046	5.38792	-0.41746	0.0267741	0.71632	0.00441288	up in IGF2+ ACC
222536_s_at	ZNF395	4.67808	5.09508	-0.417002	0.0319764	0.718167	0.00375365	up in IGF2+ ACC
200833_s_at	hCG_1757335 /// RAP1B	9.25497	9.67193	-0.416958	0.022717	0.700421	0.000411456	up in IGF2+ ACC
233757_x_at	---	5.85804	6.27419	-0.416147	0.0181057	0.689776	0.0639916	up in IGF2+ ACC
220927_s_at	HPSE2	2.53879	2.9541	-0.415315	0.0201881	0.695507	0.00994608	up in IGF2+ ACC
242970_at	DIP2B	2.79266	3.20778	-0.415121	0.0142313	0.654964	0.0245614	up in IGF2+ ACC
213399_x_at	RPN2	9.45387	9.86782	-0.413952	0.0188959	0.694924	0.136051	up in IGF2+ ACC
204228_at	PPIH	6.58715	7.0011	-0.413948	0.049017	0.740416	0.199257	up in IGF2+ ACC
235249_at	RDH13	3.52512	3.93814	-0.413022	0.0292439	0.716575	0.0340955	up in IGF2+ ACC
223022_s_at	VTA1	6.37992	6.79269	-0.412774	0.0321645	0.718167	0.131816	up in IGF2+ ACC
211493_x_at	DTNA	3.08268	3.49518	-0.412496	0.00499037	0.589652	0.000171379	up in IGF2+ ACC
206510_at	SIX2	3.03133	3.44307	-0.411743	0.0339422	0.718877	0.00356607	up in IGF2+ ACC
200780_x_at	GNAS	11.4548	11.8661	-0.41126	0.0251633	0.710696	0.103666	up in IGF2+ ACC
231699_at	---	2.94567	3.35629	-0.41062	0.000818903	0.383222	0.00867823	up in IGF2+ ACC
206725_x_at	BMP1	5.1206	5.53102	-0.410421	0.0317567	0.718167	0.0637983	up in IGF2+ ACC
236957_at	CDCA2	2.73546	3.14506	-0.4096	0.03427	0.720004	0.0983279	up in IGF2+ ACC
202857_at	CNPY2	9.24513	9.65419	-0.409065	0.0388071	0.726389	0.111024	up in IGF2+ ACC
215653_at	---	1.79588	2.20428	-0.408395	0.0236365	0.70619	0.00072565	up in IGF2+ ACC
226163_at	ZBTB9	5.00617	5.41441	-0.408237	0.0406171	0.73005	0.0312069	up in IGF2+ ACC
213491_x_at	RPN2	9.56119	9.96906	-0.407876	0.0186242	0.691991	0.125049	up in IGF2+ ACC
234344_at	RAP2C	2.97702	3.38466	-0.407643	0.0287866	0.716575	0.0387654	up in IGF2+ ACC
211391_s_at	PATZ1	3.43868	3.8457	-0.407023	0.004352	0.577594	0.0263455	up in IGF2+ ACC
242663_at	LOC148189	3.07196	3.47827	-0.406312	0.0366892	0.724795	0.0126272	up in IGF2+ ACC
238791_at	ZNF100	2.99805	3.40416	-0.406104	0.012802	0.642744	0.00255411	up in IGF2+ ACC
215418_at	PARVA	3.66868	4.07448	-0.405806	0.0379816	0.72632	0.0296181	up in IGF2+ ACC
207065_at	KRT75	2.72159	3.12678	-0.405191	0.0111563	0.638877	0.00926225	up in IGF2+ ACC
200861_at	CNOT1	6.03578	6.44028	-0.404494	0.0123161	0.641848	0.0101911	up in IGF2+ ACC
218936_s_at	CCDC59	5.81953	6.22377	-0.404239	0.0453137	0.740416	0.108308	up in IGF2+ ACC
238069_at	---	2.59929	3.00325	-0.403965	0.0366865	0.724795	0.04268	up in IGF2+ ACC
1554890_a_at	TIA1	4.41739	4.82064	-0.403251	0.0226561	0.700421	0.0261567	up in IGF2+ ACC
1558850_s_at	LOC284276	3.51308	3.91559	-0.402511	0.0320647	0.718167	0.0254701	up in IGF2+ ACC
242040_at	GCNT7	4.04188	4.44402	-0.402142	0.0212776	0.700421	0.0793946	up in IGF2+ ACC
208646_at	RPS14 /// RPS14P3	10.3797	10.7818	-0.402049	0.0127649	0.641898	0.063678	up in IGF2+ ACC
201503_at	G3BP1	8.10452	8.50633	-0.401817	0.00711359	0.611533	0.000195795	up in IGF2+ ACC
211880_x_at	PCDHGA1	3.3578	3.75907	-0.401274	0.049925	0.740416	0.00609778	up in IGF2+ ACC
1553730_x_at	LRRC43	3.47482	3.87609	-0.401264	0.00215193	0.510063	0.00111992	up in IGF2+ ACC
201119_s_at	COX8A	10.0064	10.4075	-0.401065	0.0163131	0.680938	0.0658465	up in IGF2+ ACC
200044_at	SFRS9	8.71675	9.11779	-0.401042	0.0294701	0.716575	0.0373847	up in IGF2+ ACC
214668_at	C13orf1	2.99339	3.39302	-0.399631	0.0244833	0.710696	0.0493581	up in IGF2+ ACC
220200_s_at	SETD8	3.99119	4.39076	-0.399576	0.0236648	0.706647	0.00597486	up in IGF2+ ACC
35254_at	TRAFD1	5.42682	5.8245	-0.397678	0.00397161	0.570326	9.19853e-05	up in IGF2+ ACC
1558342_x_at	DIXDC1	3.77858	4.17619	-0.397611	0.00664926	0.609376	0.00111816	up in IGF2+ ACC
225134_at	SPRYD3	6.75768	7.15513	-0.397445	0.00330612	0.540732	0.00623764	up in IGF2+ ACC
212857_x_at	SUB1	9.44646	9.8435	-0.397042	0.0360025	0.723958	0.0663601	up in IGF2+ ACC
206409_at	TIAM1	2.93772	3.33438	-0.396668	0.00579558	0.599005	0.00142529	up in IGF2+ ACC
228975_at	SP6	3.49365	3.88979	-0.396139	0.0314378	0.718167	0.0123949	up in IGF2+ ACC
224586_x_at	SUB1	9.48096	9.87686	-0.395903	0.0351783	0.72334	0.0448158	up in IGF2+ ACC
208687_x_at	HSPA8	11.3215	11.7171	-0.395689	0.000942895	0.405404	0.000384282	up in IGF2+ ACC
232959_at	---	2.94368	3.33913	-0.395452	0.00472532	0.588231	0.000228962	up in IGF2+ ACC
221025_x_at	PUS7L	4.67619	5.0713	-0.39511	0.0406985	0.73005	0.0513495	up in IGF2+ ACC
219019_at	LRDD	4.5862	4.98126	-0.395066	0.00905409	0.638877	0.0383723	up in IGF2+ ACC
1554344_s_at	AQP12A /// AQP12B	5.72545	6.12047	-0.395022	0.0046574	0.588231	0.00817257	up in IGF2+ ACC
243455_at	---	2.83124	3.22534	-0.394101	0.0430596	0.737041	0.0289088	up in IGF2+ ACC
208209_s_at	C4BPB	4.69221	5.08601	-0.393808	0.0311241	0.718167	0.00536142	up in IGF2+ ACC
1563009_at	LOC284930	3.49781	3.89137	-0.393561	0.0130302	0.646212	0.0201879	up in IGF2+ ACC
241896_at	MACF1	3.38262	3.77516	-0.392539	0.0313317	0.718167	0.0327334	up in IGF2+ ACC
225024_at	RPRD1B	5.74103	6.13249	-0.391464	0.0475177	0.740416	0.093873	up in IGF2+ ACC
232281_at	LOC148189	3.52712	3.91814	-0.39102	0.00261349	0.536421	0.0017848	up in IGF2+ ACC
230870_at	MUS81	2.98936	3.37995	-0.39059	0.00671962	0.609376	0.0101867	up in IGF2+ ACC
211677_x_at	CADM3	3.9446	4.33476	-0.390159	0.0167864	0.680938	0.0146489	up in IGF2+ ACC
222417_s_at	SNX5	8.0317	8.42147	-0.389762	0.0413303	0.732489	0.11223	up in IGF2+ ACC
216531_at	YY2	3.00557	3.39494	-0.389371	0.00253117	0.530543	0.0037057	up in IGF2+ ACC
1569465_at	FAM160A1	3.21251	3.60131	-0.388795	0.0304364	0.716575	0.0201126	up in IGF2+ ACC
226036_x_at	CASP2	2.59534	2.98372	-0.388372	0.0274804	0.716575	0.0187302	up in IGF2+ ACC
1557801_x_at	C11orf31	3.42821	3.81538	-0.38717	0.0257484	0.712594	0.000885288	up in IGF2+ ACC
1554287_at	TRIM4	2.58204	2.96915	-0.387108	0.00816152	0.636564	3.43346e-05	up in IGF2+ ACC
234801_s_at	ACSS1	3.76223	4.14736	-0.385132	0.0492126	0.740416	0.00675988	up in IGF2+ ACC
1564757_a_at	CCDC148	2.08863	2.47346	-0.384826	0.0104296	0.638877	0.0264864	up in IGF2+ ACC
242863_at	---	2.96996	3.35429	-0.384331	0.0280348	0.716575	0.0695487	up in IGF2+ ACC
223724_s_at	STAG3L1 /// STAG3L2	3.48159	3.8653	-0.383716	0.0406861	0.73005	0.0310306	up in IGF2+ ACC
243344_at	LOC100130054	3.8663	4.25001	-0.38371	0.0138216	0.651841	0.00300652	up in IGF2+ ACC
236653_at	LOC148189	3.28661	3.66978	-0.38317	0.00309813	0.536421	3.35945e-05	up in IGF2+ ACC
49049_at	DTX3	4.49413	4.87726	-0.383129	0.0164753	0.680938	0.0883643	up in IGF2+ ACC
205946_at	VIPR2	5.12011	5.50303	-0.38292	0.0344466	0.721045	0.0287744	up in IGF2+ ACC
212075_s_at	CSNK2A1	6.52008	6.90289	-0.382812	0.0440762	0.737378	0.142216	up in IGF2+ ACC
1565814_at	TRIM36	3.20487	3.58751	-0.382644	0.0114695	0.641848	0.00039738	up in IGF2+ ACC
227445_at	ZNF689	5.29637	5.67897	-0.382601	0.043518	0.737041	0.0408528	up in IGF2+ ACC
1561093_at	SLC22A25	3.80933	4.19072	-0.38139	0.0210171	0.699396	0.0701781	up in IGF2+ ACC
207323_s_at	MBP	3.62406	4.00529	-0.38123	0.0374794	0.726228	0.0484912	up in IGF2+ ACC
244640_at	ZNF850P	2.27056	2.65129	-0.380733	0.0198662	0.695507	0.00675512	up in IGF2+ ACC
1569868_s_at	EME2	2.70251	3.08317	-0.380658	0.0214522	0.700421	0.00292413	up in IGF2+ ACC
1555523_a_at	FYCO1	3.67685	4.05741	-0.380564	0.0179217	0.689776	0.0192628	up in IGF2+ ACC
236112_at	LOC285548	2.14584	2.52627	-0.380423	0.0267681	0.71632	0.00186326	up in IGF2+ ACC
38710_at	OTUB1	6.83853	7.21865	-0.38012	0.00956054	0.638877	0.00367195	up in IGF2+ ACC
235941_s_at	LOC159110 /// LOC401629 /// LOC401630	3.72085	4.10059	-0.379737	0.0073628	0.620279	0.00751181	up in IGF2+ ACC
228138_at	ZNF498	4.76218	5.14135	-0.379165	0.0450507	0.740416	0.00745692	up in IGF2+ ACC
243555_at	---	2.04939	2.42847	-0.379079	0.0322315	0.718167	0.00131662	up in IGF2+ ACC
223607_x_at	ZSWIM1	6.67778	7.05675	-0.378973	0.026051	0.712858	0.0120631	up in IGF2+ ACC
201322_at	ATP5B	10.5279	10.9065	-0.378537	0.0309334	0.718167	0.080233	up in IGF2+ ACC
1552355_s_at	C19orf26	3.43853	3.81662	-0.378089	0.0404153	0.73005	0.0334506	up in IGF2+ ACC
216263_s_at	NGDN	2.25423	2.63217	-0.377941	0.0258722	0.712858	0.00523153	up in IGF2+ ACC
226495_at	MAVS	6.8905	7.26821	-0.377712	0.0452431	0.740416	0.124078	up in IGF2+ ACC
227747_at	MPZL3	2.85835	3.23591	-0.377557	0.0201808	0.695507	0.00123282	up in IGF2+ ACC
1569597_at	---	2.61886	2.99626	-0.3774	0.00562899	0.594727	0.000339516	up in IGF2+ ACC
234696_at	LOC138652	4.30731	4.68431	-0.376993	0.0324249	0.718167	0.0399891	up in IGF2+ ACC
205333_s_at	RCE1	6.08519	6.4616	-0.376407	0.0495315	0.740416	0.0945439	up in IGF2+ ACC
208390_s_at	GLP1R	5.18049	5.55687	-0.376379	0.0304201	0.716575	0.0294202	up in IGF2+ ACC
215909_x_at	MINK1	6.03823	6.41456	-0.376326	0.0492959	0.740416	0.0914228	up in IGF2+ ACC
217673_x_at	GNAS	8.79126	9.16685	-0.37559	0.0314485	0.718167	0.113961	up in IGF2+ ACC
1561685_a_at	LOC441178	3.47988	3.85445	-0.374578	0.0123722	0.641848	0.013342	up in IGF2+ ACC
212178_s_at	POM121 /// POM121C	6.41537	6.78917	-0.373797	0.0426214	0.737041	0.00917553	up in IGF2+ ACC
1565913_at	---	2.49334	2.8666	-0.37326	0.0074578	0.623475	0.00115585	up in IGF2+ ACC
1556412_at	---	3.65005	4.02307	-0.373013	0.0354572	0.72334	0.137799	up in IGF2+ ACC
1555546_a_at	POFUT2	3.13858	3.51156	-0.372974	0.00994628	0.638877	0.000178906	up in IGF2+ ACC
217192_s_at	PRDM1	4.04668	4.41955	-0.372878	0.0384245	0.726389	0.100581	up in IGF2+ ACC
227829_at	GYLTL1B	4.20755	4.57975	-0.372202	0.0351694	0.72334	0.0170992	up in IGF2+ ACC
221626_at	ZNF506	3.40047	3.77197	-0.371497	0.0295686	0.716575	0.0075258	up in IGF2+ ACC
206057_x_at	SPN	3.25147	3.62249	-0.371015	0.0171258	0.684391	0.0078964	up in IGF2+ ACC
209937_at	TM4SF4	2.72674	3.09767	-0.37093	0.00898259	0.638877	0.000755646	up in IGF2+ ACC
231974_at	MLL2	5.35191	5.7226	-0.370695	0.0264968	0.71632	0.0450003	up in IGF2+ ACC
1559982_s_at	AKR1CL2	3.93543	4.30597	-0.370533	0.0409967	0.731472	0.00735709	up in IGF2+ ACC
222521_x_at	NDUFC2	5.3391	5.70962	-0.370524	0.0352159	0.72334	0.0261427	up in IGF2+ ACC
1552423_at	ETV3	3.46352	3.83341	-0.369892	0.0300728	0.716575	0.0293282	up in IGF2+ ACC
208672_s_at	SFRS3	9.1823	9.55151	-0.369209	0.0325993	0.718635	0.0221702	up in IGF2+ ACC
223635_s_at	SSBP3	3.79834	4.16698	-0.368642	0.0499837	0.740416	0.193651	up in IGF2+ ACC
216432_at	SLC28A2	2.51638	2.88439	-0.368011	0.0474919	0.740416	0.00471824	up in IGF2+ ACC
1556479_at	---	3.64001	4.00731	-0.367299	0.0125788	0.641848	0.014024	up in IGF2+ ACC
206498_at	OCA2	3.34991	3.71715	-0.367237	0.00612651	0.602433	0.000993799	up in IGF2+ ACC
228840_at	AMOTL1	4.13156	4.49812	-0.366556	0.0417708	0.732727	0.0462213	up in IGF2+ ACC
236672_at	ZNF681	2.68882	3.0552	-0.366381	0.0283114	0.716575	0.00144339	up in IGF2+ ACC
232719_at	BRUNOL4	3.19321	3.55916	-0.365949	0.00796955	0.630587	0.00177175	up in IGF2+ ACC
201022_s_at	DSTN	10.8084	11.1741	-0.365738	0.0140445	0.654862	0.116919	up in IGF2+ ACC
209516_at	SMYD5	5.58532	5.95086	-0.365535	0.0430005	0.737041	0.0503543	up in IGF2+ ACC
214145_s_at	SPTB	4.01631	4.38156	-0.365243	0.0166187	0.680938	0.0179286	up in IGF2+ ACC
243924_at	LOC100127980 /// LOC100294028	2.49837	2.86324	-0.364865	0.0154857	0.670064	0.0419743	up in IGF2+ ACC
236143_at	---	4.06789	4.43233	-0.364449	0.0054886	0.590727	0.00344846	up in IGF2+ ACC
1556056_at	SIK2	3.14939	3.51303	-0.363637	0.0179574	0.689776	0.00393951	up in IGF2+ ACC
200030_s_at	SLC25A3	11.3141	11.6777	-0.363614	0.0436455	0.737041	0.0592376	up in IGF2+ ACC
231020_at	ARX	3.9572	4.32047	-0.363272	0.0493978	0.740416	0.0272295	up in IGF2+ ACC
202064_s_at	SEL1L	5.52118	5.88368	-0.362507	0.0214474	0.700421	0.00592985	up in IGF2+ ACC
1563345_at	---	2.37479	2.73664	-0.361842	0.00356728	0.553772	0.00794213	up in IGF2+ ACC
1566249_at	---	3.22676	3.58794	-0.361179	0.0227661	0.700421	0.00369548	up in IGF2+ ACC
230055_at	KHDC1	2.82135	3.18238	-0.361029	0.0161616	0.680667	0.0972454	up in IGF2+ ACC
236580_at	---	3.69588	4.05543	-0.35955	0.00637536	0.605047	0.0125604	up in IGF2+ ACC
1556042_s_at	LOC338799	4.488	4.84709	-0.35909	0.0255159	0.710696	0.020498	up in IGF2+ ACC
223474_at	C14orf4	8.81158	9.17037	-0.358789	0.0277506	0.716575	0.0409041	up in IGF2+ ACC
1556154_a_at	MGC23284	2.79519	3.15396	-0.35877	0.0204447	0.696207	0.0138389	up in IGF2+ ACC
237256_at	FBXL12	2.58226	2.94061	-0.358357	0.0030904	0.536421	0.00424038	up in IGF2+ ACC
201514_s_at	G3BP1	7.08155	7.43975	-0.358193	0.00107442	0.410131	0.000825045	up in IGF2+ ACC
211117_x_at	ESR2	2.90195	3.2593	-0.357352	0.0395473	0.72781	0.0598128	up in IGF2+ ACC
1557197_a_at	LGALS3	2.17275	2.52985	-0.357098	0.0307929	0.71673	0.00288202	up in IGF2+ ACC
205256_at	ZBTB39	4.16124	4.51814	-0.356901	0.0019446	0.49916	1.51133e-06	up in IGF2+ ACC
207591_s_at	ARID1A	3.70563	4.06248	-0.356851	0.0258304	0.712858	0.110916	up in IGF2+ ACC
229980_s_at	SNX5	8.4574	8.81365	-0.356246	0.0462337	0.740416	0.127785	up in IGF2+ ACC
225697_at	CRKRS	6.28239	6.63862	-0.356229	0.0218907	0.700421	0.0350935	up in IGF2+ ACC
1553313_s_at	SLC5A3	3.16975	3.52569	-0.355936	0.025389	0.710696	0.00628594	up in IGF2+ ACC
230243_at	RG9MTD2	2.99094	3.34667	-0.355728	0.0188512	0.694924	0.00786358	up in IGF2+ ACC
222329_x_at	---	4.58973	4.94494	-0.355209	0.00726622	0.616895	0.0244685	up in IGF2+ ACC
239782_at	RBP1	2.59578	2.95087	-0.355086	0.0125085	0.641848	0.00188218	up in IGF2+ ACC
207566_at	MR1	3.98422	4.33832	-0.354101	0.0311176	0.718167	0.000330295	up in IGF2+ ACC
201021_s_at	DSTN	9.86668	10.2207	-0.353979	0.0265229	0.71632	0.115413	up in IGF2+ ACC
213100_at	UNC5B	4.60994	4.96311	-0.353174	0.0279774	0.716575	0.0509536	up in IGF2+ ACC
244366_at	---	3.22982	3.58286	-0.353036	0.024367	0.710696	0.013695	up in IGF2+ ACC
240054_at	---	2.88004	3.23265	-0.352613	0.0143699	0.657598	0.0392427	up in IGF2+ ACC
232089_at	TIGD7	2.66881	3.02075	-0.351943	0.0227239	0.700421	0.0378496	up in IGF2+ ACC
201354_s_at	BAZ2A	6.47541	6.82667	-0.351254	0.0381305	0.726389	0.0506984	up in IGF2+ ACC
239395_at	LOC100129716	3.18283	3.53395	-0.351121	0.0128232	0.643218	0.00637982	up in IGF2+ ACC
1559214_at	---	1.95558	2.30666	-0.351088	0.0394461	0.72781	0.0281083	up in IGF2+ ACC
235558_at	RBMS2	3.49497	3.84541	-0.350446	0.0186708	0.691991	0.0180055	up in IGF2+ ACC
231829_at	MAVS	4.12919	4.47917	-0.349981	0.0492053	0.740416	0.00814358	up in IGF2+ ACC
1566994_at	---	2.53074	2.88056	-0.349821	0.0288689	0.716575	0.00360072	up in IGF2+ ACC
210341_at	MYT1	2.42954	2.77918	-0.349643	0.0346091	0.721683	0.0109538	up in IGF2+ ACC
211223_at	PROP1	3.27862	3.6282	-0.349578	0.0309684	0.718167	0.043571	up in IGF2+ ACC
229258_at	KIF12	3.62087	3.97039	-0.349526	0.0104795	0.638877	0.0673033	up in IGF2+ ACC
207799_x_at	---	3.07538	3.4249	-0.349524	0.0087588	0.638877	0.00530932	up in IGF2+ ACC
227564_at	HGSNAT	4.76587	5.11496	-0.349092	0.0131923	0.646882	0.0060925	up in IGF2+ ACC
207132_x_at	PFDN5	10.5966	10.9452	-0.348643	0.00470357	0.588231	0.0364555	up in IGF2+ ACC
219883_at	C11orf20	4.13389	4.48225	-0.348355	0.0466426	0.740416	0.054646	up in IGF2+ ACC
200726_at	PPP1CC	9.76511	10.1132	-0.348124	0.0270416	0.716575	0.0394508	up in IGF2+ ACC
229397_s_at	GRLF1	2.79174	3.13969	-0.347947	0.00207106	0.505515	0.00900921	up in IGF2+ ACC
230470_at	DSCR9	3.47453	3.8224	-0.347862	0.00879072	0.638877	0.0117171	up in IGF2+ ACC
206231_at	KCNN1	3.21097	3.55848	-0.347502	0.0193667	0.695507	0.00636932	up in IGF2+ ACC
239705_at	LOC100287372	2.27293	2.61922	-0.346293	0.00701918	0.609691	0.00619082	up in IGF2+ ACC
244221_at	---	3.03091	3.37688	-0.345969	0.0232495	0.703829	0.0448255	up in IGF2+ ACC
228667_at	AGPAT4	2.51265	2.85831	-0.345657	0.0484593	0.740416	0.000915723	up in IGF2+ ACC
231000_at	---	3.76802	4.11303	-0.345006	0.0357026	0.72344	0.0274984	up in IGF2+ ACC
1552546_a_at	LETM2	2.32382	2.66856	-0.344745	0.0314789	0.718167	0.0126885	up in IGF2+ ACC
215989_at	CBX2	2.92057	3.26523	-0.34466	0.0181046	0.689776	0.048751	up in IGF2+ ACC
1552594_at	TMEM190	3.73999	4.08461	-0.344624	0.0368681	0.725878	0.0258844	up in IGF2+ ACC
224626_at	SLC35A4	7.10508	7.4488	-0.343723	0.0130017	0.646212	0.0038791	up in IGF2+ ACC
1560767_at	HCG22	3.20635	3.54962	-0.343265	0.0338664	0.718877	0.00399857	up in IGF2+ ACC
1560332_at	---	2.65412	2.99734	-0.343216	0.00624591	0.60257	0.00283903	up in IGF2+ ACC
231216_at	TMEM179	2.93792	3.28082	-0.342899	0.00450738	0.586764	0.00628029	up in IGF2+ ACC
203673_at	TG	3.21927	3.56179	-0.342527	0.0271229	0.716575	0.0434839	up in IGF2+ ACC
223682_s_at	EIF1AD	4.42509	4.76676	-0.341662	0.0212086	0.700421	0.0820875	up in IGF2+ ACC
202764_at	STIM1	4.81572	5.15702	-0.3413	0.0296516	0.716575	0.084908	up in IGF2+ ACC
214228_x_at	TNFRSF4	3.88921	4.2305	-0.341287	0.0369358	0.726228	0.0593611	up in IGF2+ ACC
243617_at	ZNF827	4.08884	4.43002	-0.341189	0.0497872	0.740416	0.00585931	up in IGF2+ ACC
1554635_a_at	NPAS3	3.62911	3.97009	-0.340982	0.0478507	0.740416	0.0367877	up in IGF2+ ACC
206862_at	ZNF254	2.31291	2.65373	-0.340814	0.0488007	0.740416	0.0463442	up in IGF2+ ACC
224187_x_at	HSPA8	11.3457	11.6865	-0.340778	0.00107025	0.410131	9.87398e-05	up in IGF2+ ACC
216916_s_at	DLGAP2	3.34294	3.68366	-0.340727	0.018874	0.694924	0.00369241	up in IGF2+ ACC
217150_s_at	NF2	2.56407	2.90462	-0.340553	0.0146067	0.659337	0.036522	up in IGF2+ ACC
231637_at	---	3.21647	3.55607	-0.339598	0.0149734	0.661625	0.030554	up in IGF2+ ACC
214951_at	SLC26A10	3.15769	3.49711	-0.339419	0.00266998	0.536421	0.0139897	up in IGF2+ ACC
211231_x_at	CYP4A11	2.8791	3.21819	-0.339085	0.0406528	0.73005	0.0187097	up in IGF2+ ACC
213921_at	SST	2.19802	2.53686	-0.338846	0.0484434	0.740416	0.00216659	up in IGF2+ ACC
217913_at	VPS4A	7.07751	7.41628	-0.338768	0.0120615	0.641848	0.00164767	up in IGF2+ ACC
204666_s_at	SIKE1	2.45366	2.79221	-0.338556	0.0255067	0.710696	0.0348374	up in IGF2+ ACC
230823_at	---	3.28871	3.62681	-0.338098	0.00993729	0.638877	0.0317833	up in IGF2+ ACC
235939_at	---	2.70246	3.04033	-0.337874	0.0241739	0.70907	0.019754	up in IGF2+ ACC
237270_at	---	3.00757	3.34467	-0.337104	0.0317584	0.718167	0.00424981	up in IGF2+ ACC
206601_s_at	HOXD3	2.05698	2.39354	-0.336566	0.0105384	0.638877	0.0167505	up in IGF2+ ACC
218753_at	XKR8	6.28722	6.62319	-0.335965	0.0122343	0.641848	0.0618494	up in IGF2+ ACC
227232_at	EVL	3.5776	3.91323	-0.335624	0.0181594	0.689776	0.0029917	up in IGF2+ ACC
205031_at	EFNB3	2.4731	2.80821	-0.335116	0.0125963	0.641848	0.00739871	up in IGF2+ ACC
206077_at	KEL	3.31338	3.64843	-0.335046	0.0119345	0.641848	0.0502387	up in IGF2+ ACC
1557789_at	---	2.04115	2.37618	-0.335037	0.00789532	0.629266	6.0792e-05	up in IGF2+ ACC
1564697_a_at	hCG_1820661	2.85297	3.18783	-0.334864	0.00211356	0.506836	4.09664e-05	up in IGF2+ ACC
215471_s_at	MAP7	3.84136	4.17585	-0.334491	0.0275269	0.716575	0.0598078	up in IGF2+ ACC
217189_s_at	SMG7	3.11765	3.45213	-0.334478	0.0103148	0.638877	0.000335666	up in IGF2+ ACC
203147_s_at	TRIM14	3.16113	3.49504	-0.333913	0.019738	0.695507	0.0147297	up in IGF2+ ACC
239779_at	---	3.42485	3.75862	-0.333767	0.0179805	0.689776	0.0133792	up in IGF2+ ACC
238194_at	---	2.69089	3.02423	-0.333335	0.0221805	0.700421	0.00575846	up in IGF2+ ACC
236679_x_at	---	5.21958	5.55264	-0.333058	0.0486235	0.740416	0.136649	up in IGF2+ ACC
228881_at	PARL	2.90534	3.23814	-0.332802	0.0238592	0.708146	0.0139012	up in IGF2+ ACC
217765_at	NRBP1	6.79014	7.12268	-0.332543	0.0349624	0.723022	0.0384327	up in IGF2+ ACC
208635_x_at	NACA	11.7728	12.1049	-0.332079	0.00548577	0.590727	0.00816108	up in IGF2+ ACC
1569558_at	---	2.18801	2.51937	-0.33136	0.0107928	0.638877	0.00257383	up in IGF2+ ACC
240158_at	---	2.09129	2.42246	-0.331177	0.00989109	0.638877	4.47547e-05	up in IGF2+ ACC
235546_at	SPINT1	3.56275	3.89385	-0.331102	0.0349896	0.723022	0.0160896	up in IGF2+ ACC
1558249_s_at	STX16	4.6475	4.97834	-0.330841	0.0326096	0.718635	0.0913591	up in IGF2+ ACC
1558673_s_at	ZNF77	3.53059	3.86138	-0.330794	0.0356015	0.72344	0.0243168	up in IGF2+ ACC
225873_at	LOC100288438	3.45809	3.78816	-0.330067	0.0499231	0.740416	0.0604962	up in IGF2+ ACC
217576_x_at	SOS2	3.47276	3.8026	-0.32984	0.0233103	0.703829	0.0202524	up in IGF2+ ACC
216164_at	LRRN2	4.00304	4.33175	-0.328704	0.0326466	0.718686	0.0152932	up in IGF2+ ACC
226471_at	GGT7	3.06714	3.39536	-0.32822	0.0106028	0.638877	0.000788553	up in IGF2+ ACC
1557207_s_at	LOC283177	3.16257	3.4903	-0.327734	0.0368452	0.725878	0.0641886	up in IGF2+ ACC
234376_at	MYCN	3.17782	3.50521	-0.327387	0.0387546	0.726389	0.0315799	up in IGF2+ ACC
240912_x_at	TMEM84	2.94196	3.26908	-0.327119	0.0498218	0.740416	0.0216992	up in IGF2+ ACC
201002_s_at	TMEM189-UBE2V1 /// UBE2V1	7.67854	8.00539	-0.326852	0.0408082	0.730579	0.0468113	up in IGF2+ ACC
214504_at	ABO	3.60448	3.93128	-0.326806	0.0314153	0.718167	0.0246175	up in IGF2+ ACC
236516_at	---	3.92045	4.24687	-0.326419	0.0435598	0.737041	0.0611045	up in IGF2+ ACC
1553061_at	OR6W1P	2.9251	3.25138	-0.326286	0.0374776	0.726228	0.0634341	up in IGF2+ ACC
232841_at	---	4.47487	4.80084	-0.325966	0.0315392	0.718167	0.118589	up in IGF2+ ACC
210089_s_at	LAMA4	3.43192	3.75739	-0.325475	0.026749	0.71632	0.0607436	up in IGF2+ ACC
237951_at	---	2.17135	2.49624	-0.324889	0.0338453	0.718877	0.00433612	up in IGF2+ ACC
210651_s_at	EPHB2	5.63139	5.95554	-0.324149	0.0492507	0.740416	0.0899032	up in IGF2+ ACC
209322_s_at	SH2B1	6.39999	6.72406	-0.324076	0.0431161	0.737041	0.0345275	up in IGF2+ ACC
221112_at	IL1RAPL2	2.83899	3.16305	-0.324053	0.0119698	0.641848	0.0103385	up in IGF2+ ACC
1569963_at	---	3.3896	3.71354	-0.323941	0.0173116	0.684391	0.000283428	up in IGF2+ ACC
202608_s_at	NDST1	3.85714	4.18104	-0.323903	0.0095943	0.638877	0.0031285	up in IGF2+ ACC
205741_s_at	DTNA	2.54153	2.86485	-0.323312	0.0470279	0.740416	0.0087013	up in IGF2+ ACC
1556560_a_at	LOC100128071	4.01127	4.33422	-0.322953	0.0345518	0.721683	0.0130764	up in IGF2+ ACC
210888_s_at	ITIH1	2.95056	3.27349	-0.322936	0.0226943	0.700421	0.00193152	up in IGF2+ ACC
1556701_at	---	3.62786	3.95065	-0.322784	0.0107989	0.638877	0.0138705	up in IGF2+ ACC
207950_s_at	ANK3	2.21975	2.54223	-0.322477	0.0287686	0.716575	0.0055442	up in IGF2+ ACC
224258_at	ELP1P	2.63528	2.95772	-0.322441	0.0240385	0.708313	0.00929535	up in IGF2+ ACC
1559471_s_at	D21S2088E	2.82279	3.14462	-0.321829	0.0285029	0.716575	0.0601798	up in IGF2+ ACC
1555343_at	MEGF10	4.12009	4.44145	-0.321362	0.0199021	0.695507	0.0621683	up in IGF2+ ACC
1557415_s_at	LETM2	2.12135	2.44265	-0.321306	0.000824843	0.383222	0.000935346	up in IGF2+ ACC
1556468_at	---	4.48846	4.80919	-0.320728	0.00791	0.629519	0.0131817	up in IGF2+ ACC
239281_at	---	3.23312	3.55247	-0.319351	0.0136534	0.651841	0.0177597	up in IGF2+ ACC
1558322_a_at	PAQR9	2.2071	2.52631	-0.319205	0.0123872	0.641848	0.00168928	up in IGF2+ ACC
237653_at	---	3.32374	3.6429	-0.319159	0.0122335	0.641848	0.0199465	up in IGF2+ ACC
200735_x_at	NACA	11.6449	11.9637	-0.318812	0.00997697	0.638877	0.00740333	up in IGF2+ ACC
220519_s_at	LIM2	3.16281	3.48155	-0.318747	0.0463817	0.740416	0.0821612	up in IGF2+ ACC
234341_x_at	LOC91548	6.67293	6.99163	-0.318704	0.0103568	0.638877	0.00125595	up in IGF2+ ACC
1560262_at	---	2.18435	2.50302	-0.318673	0.0344134	0.720985	0.0251239	up in IGF2+ ACC
233718_at	LOC728543	2.04261	2.36111	-0.318505	0.00759615	0.626985	0.000274999	up in IGF2+ ACC
242469_at	LOC120376	2.46591	2.78397	-0.318058	0.0246241	0.710696	0.00173765	up in IGF2+ ACC
209590_at	BMP7	2.53415	2.85194	-0.317794	0.0216799	0.700421	0.000246497	up in IGF2+ ACC
243195_s_at	ZNF551	3.27175	3.58906	-0.317307	0.0380775	0.726389	0.0692447	up in IGF2+ ACC
200874_s_at	NOP56	6.63372	6.95085	-0.317134	0.0491096	0.740416	0.0709296	up in IGF2+ ACC
243814_at	ZMYND8	3.51703	3.83403	-0.317003	0.0191385	0.695507	0.000395857	up in IGF2+ ACC
229751_s_at	PUS7L	3.04469	3.36138	-0.316689	0.0415372	0.732727	0.108133	up in IGF2+ ACC
221379_at	---	4.45821	4.7745	-0.316292	0.0183035	0.689776	0.0126143	up in IGF2+ ACC
1557588_at	LOC100128946	2.51074	2.82676	-0.316026	0.00553263	0.593131	0.000777459	up in IGF2+ ACC
216270_at	ILVBL	2.87561	3.19095	-0.315346	0.04222	0.736067	0.00122135	up in IGF2+ ACC
1562961_at	---	2.31233	2.62765	-0.315322	0.0045557	0.587337	0.043647	up in IGF2+ ACC
235544_x_at	FAM171A2	3.01997	3.33512	-0.315146	0.043725	0.737041	0.00135929	up in IGF2+ ACC
234494_x_at	---	2.90581	3.22088	-0.315077	0.029814	0.716575	0.00677452	up in IGF2+ ACC
221891_x_at	HSPA8	11.266	11.5808	-0.314859	0.00331608	0.540732	0.0115998	up in IGF2+ ACC
1558398_at	ANKRD24	3.69855	4.01273	-0.31418	0.0230717	0.703745	0.000805162	up in IGF2+ ACC
1553122_s_at	RBAK	2.19005	2.50416	-0.314106	0.0446925	0.740416	0.0205291	up in IGF2+ ACC
223813_at	PRND	2.41019	2.72399	-0.313802	0.0302201	0.716575	0.00239263	up in IGF2+ ACC
211120_x_at	ESR2	2.77504	3.08862	-0.313574	0.0470466	0.740416	0.0220214	up in IGF2+ ACC
216323_x_at	TUBA3D	5.02634	5.3397	-0.313355	0.044468	0.738793	0.0808087	up in IGF2+ ACC
1561756_at	---	2.6847	2.99788	-0.313174	0.0253708	0.710696	0.0134346	up in IGF2+ ACC
212000_at	SFRS14	3.05539	3.36839	-0.312993	0.0340841	0.720004	0.0716326	up in IGF2+ ACC
1560439_at	LINGO3	5.36246	5.67507	-0.312603	0.0164295	0.680938	0.0331048	up in IGF2+ ACC
1562776_at	LOC339807	3.47433	3.78687	-0.312545	0.00470528	0.588231	0.00710707	up in IGF2+ ACC
1564379_at	---	2.75085	3.06333	-0.312475	0.0395674	0.72781	0.0201009	up in IGF2+ ACC
1561133_at	---	2.79896	3.11097	-0.312015	0.010604	0.638877	0.00588272	up in IGF2+ ACC
1554666_at	LOC100130950	2.46499	2.77685	-0.311858	0.000432621	0.33208	1.16047e-05	up in IGF2+ ACC
1556824_at	---	3.65509	3.96618	-0.311092	0.00879641	0.638877	0.027417	up in IGF2+ ACC
213602_s_at	---	2.95725	3.26829	-0.31104	0.0398423	0.72781	0.0708137	up in IGF2+ ACC
1553581_s_at	SFRS12IP1	5.75264	6.06321	-0.310575	0.025452	0.710696	0.00640504	up in IGF2+ ACC
236212_at	---	3.09592	3.40639	-0.310471	0.0241098	0.708313	0.000510212	up in IGF2+ ACC
219884_at	LHX6	3.34034	3.65063	-0.310295	0.0411684	0.732489	0.101425	up in IGF2+ ACC
227171_at	---	4.98313	5.29335	-0.310225	0.0247319	0.710696	0.040647	up in IGF2+ ACC
201205_at	LOC100292328	3.27295	3.58288	-0.309927	0.039247	0.72781	0.0323049	up in IGF2+ ACC
51226_at	RBM12B	2.64367	2.95343	-0.309752	0.0371738	0.726228	0.0308906	up in IGF2+ ACC
1558544_at	LOC100128003	2.82341	3.13248	-0.309078	0.0148934	0.661625	0.016243	up in IGF2+ ACC
231260_at	BC036928	2.37171	2.68027	-0.308567	0.0432083	0.737041	0.028072	up in IGF2+ ACC
214292_at	ITGB4	2.94511	3.25358	-0.308468	0.0390393	0.726389	0.0271083	up in IGF2+ ACC
238925_at	SNTB2	3.15539	3.46215	-0.306763	0.0230913	0.703745	0.000328479	up in IGF2+ ACC
203667_at	TBCA	10.0907	10.3972	-0.306533	0.0437108	0.737041	0.0112687	up in IGF2+ ACC
1554349_at	XRCC6BP1	2.34029	2.64675	-0.306463	0.00559731	0.594727	0.00766013	up in IGF2+ ACC
242446_at	C6orf163	2.42153	2.72745	-0.305921	0.000864575	0.387464	0.00137432	up in IGF2+ ACC
244836_at	---	2.79418	3.09982	-0.305641	0.0225084	0.700421	0.0032422	up in IGF2+ ACC
208204_s_at	CAV3	3.7931	4.09851	-0.305415	0.0325404	0.718252	0.0856671	up in IGF2+ ACC
242434_at	---	2.80427	3.10963	-0.305368	0.0317273	0.718167	0.0395261	up in IGF2+ ACC
1552630_a_at	SRCAP	3.15691	3.4622	-0.305289	0.0269496	0.71632	0.0378364	up in IGF2+ ACC
206936_x_at	---	5.36625	5.67103	-0.304776	0.0126539	0.641848	0.0149037	up in IGF2+ ACC
214135_at	CLDN18	2.33419	2.63894	-0.304752	0.0243551	0.710696	0.0153311	up in IGF2+ ACC
1555393_s_at	C21orf67	3.54829	3.85203	-0.303739	0.0307536	0.71673	0.107108	up in IGF2+ ACC
233339_s_at	ARID1B	4.12743	4.43109	-0.303661	0.0219773	0.700421	0.0177077	up in IGF2+ ACC
223715_at	BRSK2	2.93534	3.23864	-0.303301	0.0195674	0.695507	0.0387429	up in IGF2+ ACC
221457_s_at	BTNL2	2.57768	2.8805	-0.302824	0.0415618	0.732727	0.0519646	up in IGF2+ ACC
239115_at	---	2.9546	3.25697	-0.302379	0.0173106	0.684391	0.0236089	up in IGF2+ ACC
33768_at	DMWD	6.04527	6.34733	-0.302068	0.0342161	0.720004	0.0293423	up in IGF2+ ACC
227828_s_at	FAM176A	2.96013	3.26202	-0.301884	0.0167603	0.680938	0.0179591	up in IGF2+ ACC
216852_x_at	IGL@	3.39928	3.70041	-0.301128	0.0112076	0.638877	0.0234446	up in IGF2+ ACC
206573_at	KCNQ3	2.51552	2.81649	-0.30097	0.0270699	0.716575	0.00577258	up in IGF2+ ACC
228957_at	ZNF362	3.44436	3.74531	-0.300943	0.0305352	0.716575	0.00819	up in IGF2+ ACC
202714_s_at	KIAA0391	3.01429	3.31482	-0.300536	0.0493755	0.740416	0.00279983	up in IGF2+ ACC
1567257_at	OR1J2	2.60596	2.90642	-0.300462	0.0394639	0.72781	0.00756198	up in IGF2+ ACC
231707_at	---	2.73589	3.03572	-0.299829	0.0240054	0.708146	0.00952989	up in IGF2+ ACC
217365_at	PRAMEF11	2.92731	3.22693	-0.299616	0.0267067	0.71632	0.00396814	up in IGF2+ ACC
78495_at	ZNF783	4.64571	4.9452	-0.299497	0.0210111	0.699396	0.0151142	up in IGF2+ ACC
1566874_at	---	2.71779	3.01665	-0.29886	0.0222563	0.700421	0.00421296	up in IGF2+ ACC
207398_at	HOXD13	2.67299	2.97148	-0.298481	0.00869314	0.638877	0.0187943	up in IGF2+ ACC
1560456_at	LSDP5	3.72465	4.02312	-0.298475	0.04745	0.740416	0.0440177	up in IGF2+ ACC
208260_at	AVPR1B	4.92258	5.22085	-0.298267	0.0135704	0.651841	0.00233115	up in IGF2+ ACC
1554030_at	ARSB	2.56764	2.86588	-0.298248	0.0290499	0.716575	0.000530184	up in IGF2+ ACC
205795_at	NRXN3	2.1549	2.45302	-0.298121	0.0376385	0.726228	0.00724529	up in IGF2+ ACC
1562002_at	MYOZ3	4.96738	5.2646	-0.297211	0.0249201	0.710696	0.064801	up in IGF2+ ACC
1552676_at	UCN3	4.19384	4.49092	-0.297081	0.0365503	0.724795	0.0116095	up in IGF2+ ACC
220443_s_at	VAX2	2.5564	2.85256	-0.296155	0.0266533	0.71632	0.041536	up in IGF2+ ACC
234049_at	hCG_1990547	2.72908	3.02522	-0.296133	0.0470033	0.740416	0.00172241	up in IGF2+ ACC
208134_x_at	PSG2	2.07272	2.36874	-0.296019	0.0218955	0.700421	0.0029724	up in IGF2+ ACC
233992_x_at	ZNF445	4.7084	5.00432	-0.295923	0.0478963	0.740416	0.0567934	up in IGF2+ ACC
236285_at	KLHDC7B	2.66641	2.96218	-0.295763	0.0297939	0.716575	0.0320872	up in IGF2+ ACC
217001_x_at	HLA-DOA	4.18149	4.47717	-0.295683	0.0268451	0.71632	0.0634723	up in IGF2+ ACC
228782_at	SCGB3A2	2.64252	2.9382	-0.29568	0.02491	0.710696	0.00407567	up in IGF2+ ACC
206622_at	TRH	3.23266	3.52817	-0.295505	0.00438099	0.578577	0.0145232	up in IGF2+ ACC
1570627_at	TCEB3	2.81496	3.11032	-0.295355	0.014588	0.659337	0.0370537	up in IGF2+ ACC
1553438_at	C11orf72	2.95465	3.24938	-0.29473	0.0279433	0.716575	0.0589517	up in IGF2+ ACC
244530_at	---	3.27525	3.56968	-0.294436	0.035554	0.72344	0.00792159	up in IGF2+ ACC
31861_at	IGHMBP2	4.94104	5.23481	-0.293777	0.0136916	0.651841	0.0209377	up in IGF2+ ACC
1563081_at	---	2.40814	2.70174	-0.293598	0.0305184	0.716575	0.0393689	up in IGF2+ ACC
1562244_at	ZNF578	2.15106	2.44451	-0.293455	0.0146385	0.659337	0.000632104	up in IGF2+ ACC
226788_at	THAP11	2.51022	2.80353	-0.293304	0.0163058	0.680938	0.0457939	up in IGF2+ ACC
1557148_at	HM13	2.74916	3.04192	-0.292761	0.0471307	0.740416	0.0960735	up in IGF2+ ACC
1553147_at	RANBP3L	1.97164	2.26416	-0.292522	0.00120639	0.422816	1.51042e-05	up in IGF2+ ACC
1569444_at	---	3.17458	3.46704	-0.292458	0.0238031	0.707358	0.0327446	up in IGF2+ ACC
241173_at	---	2.82468	3.1171	-0.292421	0.0367869	0.725878	0.0708055	up in IGF2+ ACC
234940_s_at	VEPH1	2.33217	2.62457	-0.292403	0.0313759	0.718167	0.0112856	up in IGF2+ ACC
242271_at	SLC26A9	2.51768	2.81008	-0.292401	0.0248321	0.710696	0.00674662	up in IGF2+ ACC
233475_at	---	3.13453	3.42689	-0.292361	0.0337286	0.718877	0.0566637	up in IGF2+ ACC
1570541_s_at	---	3.22149	3.51364	-0.292156	0.00525004	0.589652	0.000330472	up in IGF2+ ACC
203195_s_at	NUP98	5.33566	5.62776	-0.292092	0.047342	0.740416	0.0138802	up in IGF2+ ACC
236942_at	---	4.25578	4.54785	-0.292075	0.0305719	0.716575	0.000520823	up in IGF2+ ACC
206906_at	ICAM5	3.56082	3.85281	-0.291982	0.0466655	0.740416	0.0309997	up in IGF2+ ACC
216117_at	EXOSC2	2.91268	3.20465	-0.291965	0.0241088	0.708313	0.03084	up in IGF2+ ACC
244264_at	KLRG2	2.39409	2.68589	-0.291798	0.00703845	0.609691	0.0745988	up in IGF2+ ACC
215025_at	NTRK3	2.22306	2.51447	-0.29141	0.038877	0.726389	0.0036188	up in IGF2+ ACC
200016_x_at	HNRNPA1	11.6159	11.9071	-0.291239	0.00692264	0.609376	0.00145852	up in IGF2+ ACC
229471_s_at	SFRS2B	2.44265	2.73388	-0.291237	0.0405566	0.73005	0.00158567	up in IGF2+ ACC
227339_at	RGMB	3.72806	4.01926	-0.291196	0.0458928	0.740416	0.138959	up in IGF2+ ACC
1555378_at	DBF4B	3.66157	3.95237	-0.290794	0.0423619	0.736919	0.0888911	up in IGF2+ ACC
236858_s_at	RUNX2	3.17431	3.46495	-0.290647	0.0302573	0.716575	0.0103302	up in IGF2+ ACC
222076_at	HBEGF	2.8353	3.12575	-0.290449	0.0487705	0.740416	0.00969539	up in IGF2+ ACC
235975_at	---	2.10312	2.39348	-0.290358	0.0064548	0.607122	0.00406613	up in IGF2+ ACC
242962_at	---	3.02966	3.31996	-0.290301	0.0366938	0.724795	0.0563328	up in IGF2+ ACC
206358_at	PRM1	3.25197	3.54201	-0.290038	0.00811794	0.636564	0.000634175	up in IGF2+ ACC
215607_x_at	---	4.42901	4.719	-0.289998	0.0496373	0.740416	0.0344076	up in IGF2+ ACC
241092_at	---	2.69602	2.98508	-0.289067	0.0214025	0.700421	0.0742137	up in IGF2+ ACC
1561318_at	---	2.66367	2.95262	-0.288955	0.00427088	0.575463	0.000192273	up in IGF2+ ACC
210295_at	MAGEA10	2.57843	2.8673	-0.288876	0.0401781	0.729931	0.0796042	up in IGF2+ ACC
1559817_at	LOC100288798	2.65493	2.94367	-0.288744	0.0194587	0.695507	0.0267951	up in IGF2+ ACC
240114_s_at	TMEM174	3.33766	3.62625	-0.288587	0.00759523	0.626985	0.00442894	up in IGF2+ ACC
1561409_at	---	2.41336	2.70174	-0.288374	0.00772961	0.627226	0.0107521	up in IGF2+ ACC
206804_at	CD3G	2.46113	2.74882	-0.287688	0.0231869	0.703829	0.0292647	up in IGF2+ ACC
224307_x_at	MAGI3	2.4867	2.77438	-0.287674	0.0141425	0.654862	0.0161061	up in IGF2+ ACC
239458_at	ALS2CR12	2.03332	2.32094	-0.287617	0.00714871	0.612286	0.00492051	up in IGF2+ ACC
232249_at	FMNL3	3.42104	3.70851	-0.287468	0.0485581	0.740416	0.0036689	up in IGF2+ ACC
1564897_at	TNR	3.33778	3.62492	-0.287137	0.0207518	0.699396	0.0257179	up in IGF2+ ACC
210399_x_at	FUT6	4.19694	4.48327	-0.28633	0.0319218	0.718167	0.016507	up in IGF2+ ACC
233884_at	HIVEP3	2.07683	2.36311	-0.286275	0.0216221	0.700421	0.0367633	up in IGF2+ ACC
1560480_at	---	3.47495	3.76115	-0.286199	0.00198378	0.502145	0.00248318	up in IGF2+ ACC
231816_s_at	UBE2Q1	2.58767	2.87363	-0.285963	0.0416613	0.732727	0.0069447	up in IGF2+ ACC
1559755_at	C21orf49	2.88261	3.16857	-0.285959	0.0356213	0.72344	0.0430995	up in IGF2+ ACC
216159_s_at	---	2.45012	2.73596	-0.285843	0.0306018	0.716575	0.00618493	up in IGF2+ ACC
222082_at	ZBTB7A	2.7931	3.07889	-0.28579	0.0496963	0.740416	0.0987087	up in IGF2+ ACC
1558400_x_at	ANKRD24	3.97051	4.25582	-0.285313	0.0337583	0.718877	0.00268779	up in IGF2+ ACC
218554_s_at	ASH1L	2.96218	3.24745	-0.285269	0.0349059	0.723022	0.0659084	up in IGF2+ ACC
216145_at	---	2.68024	2.96519	-0.28495	0.0418539	0.73298	0.0201013	up in IGF2+ ACC
238664_s_at	MGC12916	2.62734	2.91214	-0.284797	0.0197625	0.695507	0.0144453	up in IGF2+ ACC
1565763_at	C13orf33	2.74543	3.02993	-0.284499	0.0179324	0.689776	0.0121045	up in IGF2+ ACC
222914_s_at	TMEM121	2.77531	3.05952	-0.284202	0.0123643	0.641848	0.0294362	up in IGF2+ ACC
223731_at	MYCBPAP	2.59365	2.87784	-0.284192	0.0223526	0.700421	0.00285905	up in IGF2+ ACC
206402_s_at	NPFF	4.42024	4.70428	-0.284045	0.0448824	0.740416	0.0261912	up in IGF2+ ACC
225118_at	SETD8	4.01743	4.30122	-0.283784	0.0178866	0.689776	0.00994074	up in IGF2+ ACC
242400_at	ZFP90	3.88177	4.16529	-0.283526	0.0248494	0.710696	0.0335831	up in IGF2+ ACC
222301_at	C1orf61	3.06137	3.34463	-0.283256	0.0486751	0.740416	0.00357902	up in IGF2+ ACC
1565748_at	LOC100132815	2.15393	2.43698	-0.283048	0.00814152	0.636564	0.00348954	up in IGF2+ ACC
237727_at	---	2.43166	2.71463	-0.282977	0.0470373	0.740416	0.00171544	up in IGF2+ ACC
1554201_at	CABP4	4.93791	5.22076	-0.282852	0.0353814	0.72334	0.0266824	up in IGF2+ ACC
222092_at	PTPN21	2.74372	3.02654	-0.282823	0.029453	0.716575	0.000272724	up in IGF2+ ACC
1556128_a_at	RASGRF2	2.56898	2.85162	-0.282633	0.0371071	0.726228	0.000427342	up in IGF2+ ACC
228112_at	DNAH1	2.92973	3.212	-0.282275	0.0230499	0.703745	0.061372	up in IGF2+ ACC
237497_at	---	2.94058	3.22275	-0.282172	0.0362648	0.723958	0.00369362	up in IGF2+ ACC
1553823_a_at	RTP1	2.10015	2.38176	-0.281609	0.00509768	0.589652	0.00805141	up in IGF2+ ACC
206634_at	SIX3	2.32657	2.60805	-0.281479	0.0281981	0.716575	0.0138764	up in IGF2+ ACC
1570180_at	---	2.54461	2.82605	-0.281439	0.0477022	0.740416	0.0034584	up in IGF2+ ACC
217439_at	---	2.49853	2.7797	-0.281168	0.0206024	0.697484	0.0340124	up in IGF2+ ACC
1552563_a_at	C8orf6	2.62372	2.90488	-0.281165	0.0498157	0.740416	0.00323933	up in IGF2+ ACC
208217_at	GABRR2	3.47109	3.7521	-0.281018	0.0204203	0.69606	0.0508128	up in IGF2+ ACC
1570158_at	---	2.17761	2.45857	-0.280961	0.0449483	0.740416	0.0108369	up in IGF2+ ACC
228978_at	LOC645722	3.30506	3.58579	-0.28073	0.0203568	0.695595	0.0292767	up in IGF2+ ACC
243385_at	---	2.6731	2.9537	-0.280591	0.00880846	0.638877	0.0110207	up in IGF2+ ACC
1556464_a_at	C2orf72	4.71656	4.99714	-0.280581	0.0370911	0.726228	0.014388	up in IGF2+ ACC
1563455_at	QSK	3.41501	3.69558	-0.280574	0.0314326	0.718167	0.028316	up in IGF2+ ACC
1556586_x_at	---	3.89705	4.17741	-0.280361	0.0295789	0.716575	0.0292673	up in IGF2+ ACC
206246_at	PFKFB4	4.10751	4.38782	-0.280311	0.0458996	0.740416	0.0435617	up in IGF2+ ACC
1553727_at	B4GALNT3	4.02752	4.30772	-0.280197	0.0223401	0.700421	0.0589822	up in IGF2+ ACC
1552405_at	NLRP5	2.81771	3.0975	-0.279786	0.0384329	0.726389	0.0115148	up in IGF2+ ACC
241531_at	---	2.88155	3.16091	-0.279359	0.0475374	0.740416	0.0165626	up in IGF2+ ACC
1553204_at	C20orf200	2.33096	2.60999	-0.279032	0.00854186	0.638877	0.00185432	up in IGF2+ ACC
1563969_at	FLJ33360	2.19404	2.47304	-0.279002	0.0344719	0.721297	0.000427494	up in IGF2+ ACC
1557457_at	---	2.95739	3.23591	-0.278518	0.0385757	0.726389	0.125595	up in IGF2+ ACC
227944_at	PTPN3	3.95666	4.23496	-0.27831	0.0395741	0.72781	0.0597348	up in IGF2+ ACC
1562728_at	---	3.3261	3.6041	-0.278006	0.0336254	0.718877	0.0427521	up in IGF2+ ACC
205457_at	C6orf106	3.57632	3.85425	-0.277931	0.0326411	0.718686	0.0699247	up in IGF2+ ACC
242915_at	ZNF682	2.32847	2.60638	-0.277916	0.0132038	0.646882	0.0178089	up in IGF2+ ACC
205973_at	FEZ1	2.53158	2.80938	-0.277802	0.0394678	0.72781	0.0498716	up in IGF2+ ACC
242511_at	---	2.6986	2.97559	-0.276991	0.0320573	0.718167	0.0408869	up in IGF2+ ACC
206289_at	HOXA4	4.59662	4.87346	-0.276844	0.0417777	0.732727	0.0755246	up in IGF2+ ACC
241281_at	---	2.53004	2.80675	-0.276715	0.0102488	0.638877	0.000136757	up in IGF2+ ACC
1553749_at	FAM76B	2.25045	2.52696	-0.276513	0.0495976	0.740416	0.0455519	up in IGF2+ ACC
1561454_at	---	2.76261	3.03906	-0.27645	0.0444999	0.738793	0.0160427	up in IGF2+ ACC
1555369_at	BAGE	2.04185	2.31827	-0.276416	0.000652724	0.364098	0.000722846	up in IGF2+ ACC
207933_at	ZP2	2.35352	2.62975	-0.276233	0.00979155	0.638877	0.00973866	up in IGF2+ ACC
1570330_at	---	3.77322	4.0491	-0.275879	0.0248656	0.710696	0.00749758	up in IGF2+ ACC
236868_at	---	2.37481	2.65052	-0.275709	0.0146593	0.659337	0.00640819	up in IGF2+ ACC
217488_x_at	PMS2L3	2.4395	2.71498	-0.275481	0.0441303	0.737378	0.0255958	up in IGF2+ ACC
231415_at	WBSCR22	2.74408	3.01951	-0.275431	0.0444466	0.738793	0.0617901	up in IGF2+ ACC
234353_at	CATSPERG	2.52046	2.79578	-0.275325	0.0154007	0.669583	0.011807	up in IGF2+ ACC
220398_at	GNPTAB	3.97859	4.25389	-0.275301	0.0465628	0.740416	0.050175	up in IGF2+ ACC
1553288_a_at	C7orf51	2.96034	3.23563	-0.275294	0.0116364	0.641848	0.0347645	up in IGF2+ ACC
1561310_at	---	2.30009	2.57516	-0.275066	0.0279151	0.716575	0.017627	up in IGF2+ ACC
239635_at	RBM14	3.37642	3.65128	-0.274857	0.0152242	0.668579	0.0987702	up in IGF2+ ACC
217481_x_at	---	2.09804	2.37282	-0.27478	0.00704126	0.609691	0.00557185	up in IGF2+ ACC
243726_at	---	2.23789	2.5126	-0.274713	0.0241957	0.70933	0.0207657	up in IGF2+ ACC
1565836_at	---	2.51192	2.78654	-0.274628	0.0141303	0.654862	0.0897358	up in IGF2+ ACC
1557131_at	LOC254100	2.58793	2.8623	-0.274365	0.0204918	0.69665	0.000116215	up in IGF2+ ACC
240290_at	---	2.6715	2.94571	-0.274213	0.0330184	0.718877	0.00561117	up in IGF2+ ACC
1560035_at	C2orf85	3.11234	3.38608	-0.273732	0.0233966	0.703829	0.0383051	up in IGF2+ ACC
217393_x_at	UBE2NL	7.71758	7.9913	-0.273727	0.0172916	0.684391	0.00166203	up in IGF2+ ACC
240487_at	---	2.32802	2.60174	-0.273725	0.0235577	0.705742	0.0438146	up in IGF2+ ACC
1562411_at	MYLK3	3.54857	3.82222	-0.273651	0.0258342	0.712858	0.00221145	up in IGF2+ ACC
241718_x_at	---	5.19375	5.46731	-0.273557	0.040139	0.729931	0.0700981	up in IGF2+ ACC
242426_at	NRG4	1.92683	2.20036	-0.273536	0.0178941	0.689776	0.00709816	up in IGF2+ ACC
241487_at	---	2.16344	2.4364	-0.272958	0.0260619	0.712858	0.036799	up in IGF2+ ACC
1553612_at	ZNF354B	2.54022	2.81308	-0.272861	0.0222038	0.700421	0.0248604	up in IGF2+ ACC
233686_at	ASXL3	3.46753	3.74039	-0.272856	0.0448459	0.740416	0.0597961	up in IGF2+ ACC
1569293_x_at	CROCCL1	4.39661	4.66913	-0.272519	0.0281985	0.716575	0.0748601	up in IGF2+ ACC
211472_at	PLXNB2	3.4492	3.72142	-0.272223	0.0431012	0.737041	0.0397589	up in IGF2+ ACC
241081_at	---	2.54852	2.82031	-0.271789	0.0391546	0.72692	0.0121157	up in IGF2+ ACC
1569842_at	LOC728114	2.1499	2.42149	-0.271593	0.0121966	0.641848	0.00273623	up in IGF2+ ACC
1560513_at	LOC400568	3.04005	3.31148	-0.271427	0.0306951	0.71673	0.0144045	up in IGF2+ ACC
233520_s_at	CMYA5	2.63514	2.90603	-0.270894	0.0483801	0.740416	0.110781	up in IGF2+ ACC
243717_at	EPHA10	2.21807	2.48838	-0.270312	0.019307	0.695507	0.00373926	up in IGF2+ ACC
1558369_at	MPHOSPH9	2.48159	2.75159	-0.269998	0.0220702	0.700421	0.0301295	up in IGF2+ ACC
210311_at	FGF5	2.10883	2.37811	-0.269274	0.0216732	0.700421	0.0275357	up in IGF2+ ACC
239840_at	---	2.28567	2.55482	-0.269145	0.0324292	0.718167	0.00169944	up in IGF2+ ACC
243532_at	---	2.49431	2.76322	-0.268908	0.0331171	0.718877	0.0233093	up in IGF2+ ACC
1562314_at	---	3.08809	3.35693	-0.268838	0.0440209	0.737192	0.0177375	up in IGF2+ ACC
1570138_at	---	2.45839	2.72722	-0.268825	0.0374194	0.726228	0.0235577	up in IGF2+ ACC
1561639_at	---	2.41301	2.68152	-0.268509	0.0144769	0.658999	0.00804362	up in IGF2+ ACC
238570_at	---	4.70553	4.97389	-0.268354	0.0407535	0.730556	0.0619015	up in IGF2+ ACC
216700_at	TRIO	3.03467	3.30298	-0.268318	0.0424711	0.737041	0.0222354	up in IGF2+ ACC
1569696_at	LOC402779	2.87814	3.14626	-0.268123	0.012334	0.641848	0.0258738	up in IGF2+ ACC
238235_at	---	3.27592	3.54353	-0.267606	0.038819	0.726389	0.0356946	up in IGF2+ ACC
1561293_at	---	2.40255	2.67012	-0.267568	0.0304435	0.716575	0.000196824	up in IGF2+ ACC
236613_at	RBM25	2.0447	2.31221	-0.267518	0.00147819	0.460887	0.0182576	up in IGF2+ ACC
234744_x_at	---	2.3663	2.63363	-0.267328	0.0431397	0.737041	0.00516784	up in IGF2+ ACC
222635_s_at	MED28	5.89199	6.15911	-0.267125	0.0441341	0.737378	0.0434566	up in IGF2+ ACC
1552665_at	LOC84989	2.36342	2.63032	-0.266898	0.0312832	0.718167	0.00240764	up in IGF2+ ACC
227946_at	OSBPL7	3.30103	3.5676	-0.266569	0.0459836	0.740416	0.0686431	up in IGF2+ ACC
222944_s_at	MAGIX	2.3309	2.59746	-0.266559	0.0397896	0.72781	0.0182524	up in IGF2+ ACC
1552819_at	C21orf86	2.58128	2.84769	-0.266407	0.0403181	0.729931	0.0615117	up in IGF2+ ACC
241787_at	---	3.98912	4.25552	-0.266401	0.0173289	0.68458	0.0180501	up in IGF2+ ACC
239424_at	---	2.81812	3.08433	-0.266214	0.0269274	0.71632	0.000558996	up in IGF2+ ACC
223645_s_at	CYorf15B	2.18868	2.4544	-0.265718	0.0092178	0.638877	0.000192046	up in IGF2+ ACC
227849_at	RP9	2.45736	2.72286	-0.265497	0.031335	0.718167	0.00953374	up in IGF2+ ACC
209519_at	NCBP1	1.89132	2.15672	-0.265401	0.0146327	0.659337	0.000410475	up in IGF2+ ACC
241226_at	---	2.21975	2.48506	-0.265306	0.0297052	0.716575	0.00901297	up in IGF2+ ACC
240365_at	LOC647946	1.95889	2.22419	-0.2653	0.00992392	0.638877	0.0164189	up in IGF2+ ACC
243022_at	---	3.86209	4.12725	-0.26516	0.0417569	0.732727	0.0207974	up in IGF2+ ACC
217359_s_at	NCAM1	2.11368	2.37875	-0.265071	0.0198938	0.695507	0.000145031	up in IGF2+ ACC
239055_at	FLJ43663	2.83948	3.10434	-0.264862	0.0442988	0.738427	0.0149328	up in IGF2+ ACC
242640_at	C19orf55	2.56114	2.82565	-0.26451	0.0288568	0.716575	0.00490242	up in IGF2+ ACC
1562033_at	---	2.85304	3.1171	-0.264053	0.020698	0.699396	0.0304785	up in IGF2+ ACC
224199_at	DKK2	1.95797	2.22202	-0.264043	0.00412291	0.570326	0.00758922	up in IGF2+ ACC
234129_at	ARHGEF12	2.52164	2.78559	-0.263954	0.0109381	0.638877	0.0226483	up in IGF2+ ACC
1554957_at	---	2.13646	2.40017	-0.263705	0.0217306	0.700421	0.00190119	up in IGF2+ ACC
206124_s_at	LLGL1	3.23137	3.49504	-0.263673	0.048426	0.740416	0.0722689	up in IGF2+ ACC
241216_at	---	2.53524	2.79884	-0.263605	0.0436864	0.737041	0.0678591	up in IGF2+ ACC
238439_at	ANKRD22	2.47773	2.74133	-0.263599	0.0234674	0.703829	0.00571866	up in IGF2+ ACC
1564155_x_at	---	2.59913	2.86264	-0.263505	0.00826035	0.637002	0.0113953	up in IGF2+ ACC
1562217_at	FLJ34521	2.39162	2.65493	-0.263317	0.0393195	0.72781	0.00243593	up in IGF2+ ACC
220203_at	BMP8A	3.88683	4.15	-0.263163	0.0458114	0.740416	0.0188434	up in IGF2+ ACC
1563898_at	---	2.18696	2.45009	-0.263133	0.0449186	0.740416	0.0254941	up in IGF2+ ACC
1564251_at	EMID1	2.60324	2.86606	-0.262823	0.0484089	0.740416	0.00802397	up in IGF2+ ACC
1554429_a_at	DMWD	4.85933	5.12196	-0.262631	0.0354517	0.72334	0.0177879	up in IGF2+ ACC
208542_x_at	ZNF208	2.22489	2.48747	-0.262583	0.0480906	0.740416	0.0111599	up in IGF2+ ACC
240694_at	---	2.32143	2.58389	-0.262464	0.0118962	0.641848	0.0766208	up in IGF2+ ACC
210908_s_at	PFDN5	10.2368	10.4992	-0.262376	0.0277449	0.716575	0.0885651	up in IGF2+ ACC
216209_at	LOC400084	2.80748	3.06984	-0.262369	0.0452594	0.740416	0.0214677	up in IGF2+ ACC
224556_s_at	LHX6	3.6502	3.91234	-0.26214	0.0300333	0.716575	0.104446	up in IGF2+ ACC
214287_s_at	CDC2L5	2.5974	2.85949	-0.262089	0.0112747	0.640128	0.00507804	up in IGF2+ ACC
220242_x_at	ZNF701	2.98161	3.24347	-0.261862	0.0068019	0.609376	0.00721474	up in IGF2+ ACC
1560095_s_at	---	2.90829	3.16989	-0.261599	0.0320915	0.718167	0.0553163	up in IGF2+ ACC
212369_at	ZNF384	6.49533	6.75685	-0.261519	0.0435055	0.737041	0.0032104	up in IGF2+ ACC
238690_at	---	3.86855	4.1297	-0.261152	0.0470902	0.740416	0.0341075	up in IGF2+ ACC
1570124_at	---	3.33216	3.59331	-0.261148	0.0390248	0.726389	0.0113009	up in IGF2+ ACC
1561320_at	---	3.0034	3.26442	-0.26102	0.00324271	0.536421	0.000844489	up in IGF2+ ACC
236467_at	ERICH1 /// FLJ00290	3.59011	3.85106	-0.260957	0.0315272	0.718167	0.049805	up in IGF2+ ACC
1562004_x_at	MYOZ3	3.82643	4.08732	-0.260884	0.0318552	0.718167	0.0679392	up in IGF2+ ACC
229203_at	B4GALNT3	3.80615	4.06679	-0.260632	0.0372777	0.726228	0.0835087	up in IGF2+ ACC
244837_at	---	1.91203	2.17239	-0.260363	0.000956508	0.405404	0.0107008	up in IGF2+ ACC
220072_at	CSPP1	4.08282	4.34316	-0.260349	0.0146213	0.659337	0.00264132	up in IGF2+ ACC
206931_at	ZNF141	2.16665	2.42695	-0.260306	0.0427634	0.737041	0.101249	up in IGF2+ ACC
1554989_at	KIAA0317	2.9055	3.16579	-0.260287	0.0100072	0.638877	0.0464772	up in IGF2+ ACC
209334_s_at	PSMD9	2.66323	2.92282	-0.259595	0.0126431	0.641848	0.0170345	up in IGF2+ ACC
1563362_at	D21S2090E	2.64872	2.90812	-0.259392	0.0434124	0.737041	0.00640814	up in IGF2+ ACC
242757_at	MDGA1	2.99805	3.25729	-0.259235	0.0396914	0.72781	0.0741954	up in IGF2+ ACC
239325_at	LOC729723	2.50073	2.75996	-0.259225	0.00968416	0.638877	0.0595846	up in IGF2+ ACC
242697_at	ZNF540	2.90321	3.16203	-0.258823	0.0203141	0.695507	0.0444297	up in IGF2+ ACC
230101_at	CXCL2	2.3344	2.593	-0.258594	0.00795624	0.630533	0.000417779	up in IGF2+ ACC
206708_at	FOXN2	2.24848	2.50702	-0.258532	0.0457747	0.740416	0.0610701	up in IGF2+ ACC
242159_at	---	2.95646	3.21498	-0.258513	0.00724347	0.616481	0.00187156	up in IGF2+ ACC
243229_at	---	2.90261	3.161	-0.25839	0.0350782	0.72334	0.0154955	up in IGF2+ ACC
207743_at	---	2.66627	2.92452	-0.258244	0.0139497	0.653556	0.0353011	up in IGF2+ ACC
1563222_at	---	3.04654	3.30455	-0.25801	0.0372075	0.726228	0.0315283	up in IGF2+ ACC
1565873_at	---	2.01133	2.26919	-0.257863	0.0078209	0.627226	0.00283805	up in IGF2+ ACC
213356_x_at	HNRNPA1 /// HNRNPA1L1 /// HNRNPA1L2 /// HNRPA1L-2 /// HNRPA1P5 /// LOC642817 /// LOC644037	11.1719	11.4294	-0.257484	0.0153521	0.669545	0.0026228	up in IGF2+ ACC
244236_at	---	2.61433	2.87161	-0.257283	0.0111569	0.638877	0.00890318	up in IGF2+ ACC
235604_x_at	ZNF493	2.58855	2.84565	-0.257106	0.0354956	0.72334	0.00173566	up in IGF2+ ACC
1559687_at	TMEM221	2.93647	3.19341	-0.256937	0.0458489	0.740416	0.00744873	up in IGF2+ ACC
236116_at	---	2.82979	3.08653	-0.256742	0.0361182	0.723958	0.0133146	up in IGF2+ ACC
1560982_at	---	2.60649	2.86301	-0.256522	0.0292479	0.716575	0.0571858	up in IGF2+ ACC
244259_s_at	---	2.41614	2.67256	-0.256422	0.0486101	0.740416	0.0470314	up in IGF2+ ACC
236956_at	---	3.5317	3.78795	-0.256247	0.0278881	0.716575	0.0470228	up in IGF2+ ACC
1559307_s_at	RBL1	2.2894	2.54546	-0.256057	0.0322695	0.718167	0.00747049	up in IGF2+ ACC
1561125_at	MTHFD1L	2.10375	2.3593	-0.255551	0.00674789	0.609376	0.000800165	up in IGF2+ ACC
1560713_a_at	ELFN2	4.02071	4.27582	-0.255104	0.0275124	0.716575	0.0123625	up in IGF2+ ACC
1553188_s_at	PARD3B	2.40251	2.65747	-0.254956	0.0199517	0.695507	0.0189818	up in IGF2+ ACC
210781_x_at	GRIN1	3.71342	3.96828	-0.25486	0.048332	0.740416	0.107171	up in IGF2+ ACC
1561440_at	---	2.90286	3.15758	-0.254721	0.045414	0.740416	0.0241575	up in IGF2+ ACC
1570025_at	TACC2	2.33385	2.58823	-0.254379	0.00525616	0.589652	6.43603e-05	up in IGF2+ ACC
216398_at	GYPB	4.01785	4.27221	-0.254354	0.0457027	0.740416	0.036079	up in IGF2+ ACC
1561995_at	---	2.79727	3.05159	-0.254322	0.0268524	0.71632	0.0127294	up in IGF2+ ACC
223998_at	TTLL2	2.03302	2.28665	-0.253632	0.0089874	0.638877	0.000203694	up in IGF2+ ACC
216106_at	LOC145678	2.72486	2.97849	-0.253626	0.0242859	0.710696	0.0180415	up in IGF2+ ACC
203952_at	ATF6	6.60321	6.85652	-0.253313	0.0372674	0.726228	0.0745807	up in IGF2+ ACC
217409_at	---	2.41853	2.67151	-0.252982	0.024077	0.708313	0.0350699	up in IGF2+ ACC
221409_at	OR2S2	2.3559	2.60885	-0.252958	0.0207808	0.699396	0.00563732	up in IGF2+ ACC
234740_at	CDC14B	2.0409	2.2937	-0.252798	0.00982106	0.638877	0.0138407	up in IGF2+ ACC
244014_x_at	---	2.20491	2.45769	-0.252787	0.0182269	0.689776	6.35627e-05	up in IGF2+ ACC
1557542_at	---	2.49464	2.74713	-0.252484	0.0481078	0.740416	0.00846944	up in IGF2+ ACC
221303_at	PCDHB1	2.57222	2.8246	-0.252385	0.0244718	0.710696	0.00433255	up in IGF2+ ACC
219919_s_at	SSH3	4.27477	4.52696	-0.252192	0.0460175	0.740416	0.0143889	up in IGF2+ ACC
1554202_x_at	CABP4	5.28703	5.53921	-0.252182	0.0444271	0.738763	0.0123398	up in IGF2+ ACC
210689_at	CLDN14	4.34778	4.59983	-0.252049	0.0389486	0.726389	0.0145346	up in IGF2+ ACC
1569736_at	---	1.97048	2.22232	-0.251842	0.0306996	0.71673	0.00127982	up in IGF2+ ACC
243439_at	ZNF418	2.87255	3.12417	-0.251618	0.0389804	0.726389	0.00133959	up in IGF2+ ACC
1559889_at	---	2.28283	2.53437	-0.251539	0.0387313	0.726389	0.0207471	up in IGF2+ ACC
220223_at	ATAD5	2.85909	3.11034	-0.251257	0.0168333	0.680938	0.000588822	up in IGF2+ ACC
1570185_at	---	4.54987	4.80096	-0.251092	0.0292279	0.716575	0.0685347	up in IGF2+ ACC
1558897_at	PLK5P	4.63195	4.88299	-0.251042	0.0334574	0.718877	0.0135432	up in IGF2+ ACC
1569588_x_at	PIK3C2A	1.953	2.20401	-0.251006	0.0200426	0.695507	0.00885493	up in IGF2+ ACC
237549_at	---	2.12719	2.37805	-0.250856	0.015837	0.67542	0.00847819	up in IGF2+ ACC
230709_x_at	LOC100292813	3.33853	3.58928	-0.250749	0.0488964	0.740416	0.0351562	up in IGF2+ ACC
231928_at	HES2	3.94459	4.19524	-0.250645	0.0442005	0.73767	0.0175311	up in IGF2+ ACC
208006_at	FOXI1	2.49007	2.74064	-0.25057	0.0450767	0.740416	0.0420721	up in IGF2+ ACC
219746_at	DPF3	2.6855	2.93553	-0.25003	0.0301169	0.716575	0.0531793	up in IGF2+ ACC
1565751_at	FGD2	2.73408	2.98389	-0.249811	0.04614	0.740416	0.0174312	up in IGF2+ ACC
230909_at	COX18	2.24182	2.49156	-0.249743	0.0249602	0.710696	0.000399841	up in IGF2+ ACC
1569727_at	---	2.38924	2.63887	-0.249635	0.00821419	0.637002	0.00145405	up in IGF2+ ACC
1566677_at	MMP2	1.99924	2.2486	-0.249369	0.0162546	0.680938	0.01351	up in IGF2+ ACC
1562981_at	HBB	3.14433	3.39345	-0.249119	0.0457105	0.740416	0.0501387	up in IGF2+ ACC
1566768_at	---	2.08978	2.33865	-0.248872	0.000742816	0.379565	0.00904679	up in IGF2+ ACC
1561942_x_at	---	2.91734	3.16612	-0.248779	0.0146036	0.659337	0.016034	up in IGF2+ ACC
242552_x_at	ZBED5	3.02757	3.27622	-0.248655	0.0341565	0.720004	0.0409981	up in IGF2+ ACC
212953_x_at	CALR	7.78008	8.02865	-0.248574	0.014075	0.654862	0.133085	up in IGF2+ ACC
226920_at	CSNK1A1	2.90313	3.15162	-0.248489	0.0428968	0.737041	0.0325357	up in IGF2+ ACC
204138_s_at	MZF1	3.35329	3.60178	-0.248483	0.0388926	0.726389	0.124029	up in IGF2+ ACC
1562812_at	C10orf44	2.52731	2.77512	-0.247809	0.0467869	0.740416	0.0559782	up in IGF2+ ACC
1559630_at	DLGAP3	2.13958	2.38732	-0.247732	0.0340571	0.719917	0.00907637	up in IGF2+ ACC
238236_at	---	2.13898	2.38647	-0.247489	0.0143807	0.657598	0.000574624	up in IGF2+ ACC
1558393_at	KRT7	3.82213	4.06958	-0.247453	0.0149036	0.661625	0.00660545	up in IGF2+ ACC
1563816_at	GAB4	2.52361	2.77092	-0.247304	0.0171547	0.684391	0.00381165	up in IGF2+ ACC
239173_at	INADL	2.32219	2.56911	-0.246916	0.0282264	0.716575	0.00766082	up in IGF2+ ACC
231136_at	---	2.01153	2.25827	-0.24674	0.0202479	0.695507	0.040994	up in IGF2+ ACC
224292_at	TTTY13	2.37211	2.61875	-0.246645	0.049695	0.740416	0.0392502	up in IGF2+ ACC
223689_at	IGF2BP1	3.27483	3.52127	-0.246436	0.0198221	0.695507	0.0755616	up in IGF2+ ACC
224432_at	SH3GLB2	5.4109	5.65708	-0.246172	0.0349702	0.723022	0.0230432	up in IGF2+ ACC
1560115_a_at	KIAA1217	2.82778	3.07377	-0.245995	0.0409721	0.731472	0.00968692	up in IGF2+ ACC
1564040_a_at	LOC283999	2.33413	2.5801	-0.245972	0.0237516	0.707297	0.0431033	up in IGF2+ ACC
1564012_at	LOC100132354	2.57372	2.8195	-0.245785	0.0355971	0.72344	0.0420307	up in IGF2+ ACC
210272_at	CYP2B7P1	2.33428	2.58003	-0.245753	0.01812	0.689776	0.0415956	up in IGF2+ ACC
207984_s_at	MPP2	2.91678	3.16248	-0.245697	0.0230837	0.703745	0.0191217	up in IGF2+ ACC
222223_s_at	IL1F5	2.13682	2.38244	-0.24562	0.0273695	0.716575	0.0378037	up in IGF2+ ACC
1556365_at	RP3-398D13,1	2.67505	2.92047	-0.245424	0.0339322	0.718877	0.0286908	up in IGF2+ ACC
239953_at	---	2.35844	2.60378	-0.245335	0.0151316	0.666073	0.00603204	up in IGF2+ ACC
1560554_a_at	C1orf145	2.15869	2.40353	-0.244842	0.0116163	0.641848	0.0218097	up in IGF2+ ACC
215603_x_at	GGT1 /// GGT2 /// GGT3P /// GGTLC2 /// GGTLC3	3.53365	3.77819	-0.244541	0.0379299	0.72632	0.0651946	up in IGF2+ ACC
1553828_at	FAM55A	2.21119	2.45563	-0.244432	0.0100354	0.638877	0.000457814	up in IGF2+ ACC
222110_at	SENP5	2.58724	2.83158	-0.244338	0.0478729	0.740416	0.00213651	up in IGF2+ ACC
1558782_a_at	LOC100130557	2.59152	2.83569	-0.24416	0.0185441	0.691137	0.0765134	up in IGF2+ ACC
239410_at	---	2.10071	2.34486	-0.24415	0.0272884	0.716575	0.00197403	up in IGF2+ ACC
229503_at	SLC15A4	2.77209	3.01591	-0.243819	0.0412287	0.732489	0.0690649	up in IGF2+ ACC
238972_at	---	3.41428	3.65785	-0.243576	0.0360959	0.723958	0.0670089	up in IGF2+ ACC
1565882_at	---	2.30629	2.54976	-0.243469	0.0313613	0.718167	0.0506407	up in IGF2+ ACC
206597_at	NRL	3.57114	3.81435	-0.243215	0.0224326	0.700421	0.0114371	up in IGF2+ ACC
226584_s_at	FAM110A	3.93086	4.17377	-0.242917	0.0441115	0.737378	0.0681635	up in IGF2+ ACC
208645_s_at	RPS14	12.2624	12.505	-0.242603	0.011638	0.641848	0.0571166	up in IGF2+ ACC
240848_at	---	1.92567	2.16827	-0.242599	0.0208223	0.699396	0.00213232	up in IGF2+ ACC
239685_at	LOC283143	2.16019	2.40278	-0.24259	0.00431119	0.577594	0.000114911	up in IGF2+ ACC
1566110_at	---	3.31011	3.55266	-0.242551	0.0339749	0.718877	0.0308188	up in IGF2+ ACC
206297_at	CTRC	3.92399	4.16629	-0.2423	0.0393056	0.72781	0.02079	up in IGF2+ ACC
1553929_at	ACER1	2.90495	3.14722	-0.242275	0.0192646	0.695507	0.0566981	up in IGF2+ ACC
236121_at	OR51E2	2.09344	2.33565	-0.242214	0.00324281	0.536421	0.0134937	up in IGF2+ ACC
222783_s_at	SMOC1	2.1807	2.42263	-0.241928	0.0430546	0.737041	0.0159111	up in IGF2+ ACC
1557103_a_at	LMTK3	3.02926	3.27095	-0.241687	0.0444104	0.738763	0.0139984	up in IGF2+ ACC
237331_s_at	LOC100128977	3.69515	3.93639	-0.241237	0.0144689	0.658999	0.0440054	up in IGF2+ ACC
237926_s_at	---	3.20727	3.44826	-0.240993	0.0375667	0.726228	0.0826858	up in IGF2+ ACC
220542_s_at	PLUNC	2.67359	2.91456	-0.240969	0.0393893	0.72781	0.00274183	up in IGF2+ ACC
230509_at	SNX22	4.36812	4.60859	-0.240477	0.048836	0.740416	0.115963	up in IGF2+ ACC
226614_s_at	FAM167A	2.90068	3.14101	-0.240327	0.0318423	0.718167	0.0568865	up in IGF2+ ACC
1556078_at	---	2.81535	3.05567	-0.240323	0.0398465	0.72781	0.0202095	up in IGF2+ ACC
1558844_at	LOC387790	3.59947	3.83948	-0.240007	0.0428361	0.737041	0.0635758	up in IGF2+ ACC
1563635_at	---	2.35506	2.59466	-0.239602	0.0384732	0.726389	0.00247805	up in IGF2+ ACC
240212_at	---	2.33736	2.57678	-0.239418	0.00723563	0.616481	0.0071872	up in IGF2+ ACC
1559980_at	ZNF7	1.99598	2.23532	-0.23934	0.00687378	0.609376	0.039499	up in IGF2+ ACC
211445_x_at	NACAP1	8.64292	8.88215	-0.23923	0.0212304	0.700421	0.0171888	up in IGF2+ ACC
1566767_at	---	2.06763	2.30667	-0.239041	0.0111121	0.638877	1.3843e-05	up in IGF2+ ACC
1569499_at	---	2.59531	2.83409	-0.238776	0.032654	0.718686	0.0143866	up in IGF2+ ACC
1554374_at	---	2.39154	2.63005	-0.238509	0.0471453	0.740416	0.00141605	up in IGF2+ ACC
222823_at	IPPK	4.56325	4.80153	-0.238284	0.0455547	0.740416	0.0240273	up in IGF2+ ACC
1559110_at	---	3.19243	3.43065	-0.238216	0.0405892	0.73005	0.030462	up in IGF2+ ACC
1556776_a_at	---	1.9593	2.19673	-0.23743	0.0237358	0.707225	0.00213936	up in IGF2+ ACC
224529_s_at	NT5C1A	3.17143	3.40886	-0.237427	0.0228139	0.700421	0.0175149	up in IGF2+ ACC
241821_at	---	2.32904	2.56642	-0.237372	0.00708014	0.609691	0.0138692	up in IGF2+ ACC
221448_s_at	TEX15	2.5214	2.75853	-0.237126	0.0370179	0.726228	0.00361422	up in IGF2+ ACC
233643_at	FAM90A1 /// LOC100287045	2.59937	2.83623	-0.236856	0.0280281	0.716575	0.0387781	up in IGF2+ ACC
1552515_at	HIPK1	2.12991	2.36672	-0.236818	0.00898416	0.638877	0.00676568	up in IGF2+ ACC
215015_at	CCDC64	3.20731	3.4441	-0.236791	0.0417599	0.732727	0.0545632	up in IGF2+ ACC
1557897_at	---	2.91321	3.14954	-0.236333	0.0489896	0.740416	0.026886	up in IGF2+ ACC
244059_at	---	2.3237	2.55993	-0.23623	0.0353801	0.72334	0.068876	up in IGF2+ ACC
210197_at	ITPK1	2.41521	2.65142	-0.236206	0.0348817	0.723022	0.0659431	up in IGF2+ ACC
211145_x_at	IFNA21	2.3806	2.61658	-0.235978	0.0141178	0.654862	0.116864	up in IGF2+ ACC
228037_at	---	4.29115	4.52702	-0.23587	0.0390304	0.726389	0.0437244	up in IGF2+ ACC
1553835_a_at	COL29A1	1.87783	2.11365	-0.235825	0.0453322	0.740416	0.00620998	up in IGF2+ ACC
1552854_a_at	VWA5B1	3.23205	3.46765	-0.235609	0.0289306	0.716575	0.0615757	up in IGF2+ ACC
234591_at	---	2.86103	3.09615	-0.235122	0.0359674	0.723958	0.0144937	up in IGF2+ ACC
1563809_a_at	MCF2L	3.08197	3.31707	-0.235102	0.0365863	0.724795	0.0210298	up in IGF2+ ACC
215188_at	STK24	2.2803	2.51522	-0.234919	0.00933976	0.638877	0.00644683	up in IGF2+ ACC
1555540_at	TGFB3	2.89919	3.13403	-0.234844	0.019708	0.695507	0.0766573	up in IGF2+ ACC
1557515_at	---	2.19957	2.43436	-0.234793	0.0227331	0.700421	0.00406909	up in IGF2+ ACC
237179_at	PCMTD2	2.61369	2.84844	-0.234749	0.0496822	0.740416	0.079896	up in IGF2+ ACC
220388_at	FER1L4	2.38618	2.62076	-0.234583	0.0475602	0.740416	0.077966	up in IGF2+ ACC
220723_s_at	CWH43	2.38732	2.62184	-0.23452	0.0212864	0.700421	0.0311113	up in IGF2+ ACC
1555478_at	C17orf82	4.49839	4.73266	-0.234267	0.0498868	0.740416	0.167006	up in IGF2+ ACC
230726_at	FBF1	2.45476	2.68894	-0.234186	0.0406825	0.73005	0.0641325	up in IGF2+ ACC
237315_at	---	2.33042	2.56413	-0.233702	0.0260056	0.712858	0.0146593	up in IGF2+ ACC
1570182_at	---	2.70655	2.94003	-0.233473	0.0387544	0.726389	0.0597925	up in IGF2+ ACC
222723_at	VWA1	2.81998	3.05312	-0.233144	0.0377281	0.726228	0.0426098	up in IGF2+ ACC
234528_at	---	3.15521	3.38812	-0.232914	0.0440295	0.737192	0.0148904	up in IGF2+ ACC
206607_at	CBL	2.3231	2.55598	-0.232882	0.00919133	0.638877	0.00149762	up in IGF2+ ACC
240437_at	CASP9	2.61296	2.84568	-0.232718	0.0193381	0.695507	0.0703123	up in IGF2+ ACC
216945_x_at	PASK	2.3512	2.58364	-0.232447	0.0214836	0.700421	0.0139646	up in IGF2+ ACC
1557745_at	---	2.01534	2.24773	-0.232392	0.00311266	0.536421	1.37292e-05	up in IGF2+ ACC
1564931_at	---	2.71273	2.94503	-0.232305	0.0152791	0.668841	0.0017426	up in IGF2+ ACC
1557665_at	---	2.47047	2.70264	-0.232172	0.00955858	0.638877	7.15567e-06	up in IGF2+ ACC
237196_at	---	2.98666	3.21874	-0.23208	0.0454613	0.740416	0.0969371	up in IGF2+ ACC
215413_at	EXOC7	3.11456	3.34663	-0.232068	0.0408424	0.730713	0.0581099	up in IGF2+ ACC
1554119_at	C16orf57	2.93285	3.16479	-0.231944	0.0305001	0.716575	0.0175456	up in IGF2+ ACC
234173_s_at	NXF2	2.70146	2.93333	-0.231869	0.0486737	0.740416	0.0561782	up in IGF2+ ACC
1553889_at	MRGPRX2	2.18016	2.41169	-0.231521	0.0358464	0.72344	0.0547776	up in IGF2+ ACC
238319_at	LOC644090	2.43947	2.67095	-0.231472	0.0203196	0.695507	0.00503263	up in IGF2+ ACC
38707_r_at	E2F4	6.38905	6.62046	-0.231407	0.0475674	0.740416	0.00821429	up in IGF2+ ACC
244140_at	---	2.32158	2.55279	-0.23121	0.00698383	0.609691	0.00800246	up in IGF2+ ACC
242883_at	OTOS	2.56113	2.79218	-0.23105	0.0327849	0.718877	0.00105169	up in IGF2+ ACC
229820_at	LOC440993	2.63403	2.86493	-0.230905	0.0321641	0.718167	0.0138321	up in IGF2+ ACC
217333_at	---	2.22513	2.45603	-0.230901	0.0193145	0.695507	0.00194607	up in IGF2+ ACC
241430_at	C2orf51	2.74785	2.9787	-0.230855	0.0267706	0.71632	0.0333079	up in IGF2+ ACC
231656_x_at	OSBPL10	3.04188	3.27194	-0.230058	0.0354214	0.72334	0.033334	up in IGF2+ ACC
1569434_at	C14orf105	2.65814	2.88808	-0.229941	0.0378845	0.726228	0.0100633	up in IGF2+ ACC
234392_at	---	2.09163	2.32142	-0.229793	0.0107336	0.638877	0.00553643	up in IGF2+ ACC
237823_at	---	2.60274	2.83239	-0.229652	0.0465166	0.740416	0.0751648	up in IGF2+ ACC
1554193_s_at	MANEA	2.8319	3.06142	-0.229517	0.0467657	0.740416	0.00230857	up in IGF2+ ACC
231627_at	---	2.54962	2.77908	-0.229457	0.0418997	0.733311	0.0194082	up in IGF2+ ACC
1554246_at	C1orf210	2.37561	2.605	-0.229392	0.0348769	0.723022	0.0189782	up in IGF2+ ACC
206517_at	CDH16	2.64197	2.87079	-0.228819	0.0435442	0.737041	0.0435367	up in IGF2+ ACC
231658_x_at	LOC100289079	6.90874	7.1373	-0.228567	0.0429086	0.737041	0.162565	up in IGF2+ ACC
1556294_at	---	2.48188	2.71006	-0.228179	0.0430435	0.737041	0.0181096	up in IGF2+ ACC
1562137_at	---	2.34965	2.5777	-0.228053	0.0406082	0.73005	0.0128682	up in IGF2+ ACC
1554519_at	CD80	2.22307	2.45097	-0.2279	0.0204028	0.695899	0.00144304	up in IGF2+ ACC
206511_s_at	SIX2	2.2874	2.51522	-0.227816	0.0339011	0.718877	0.0982157	up in IGF2+ ACC
216887_s_at	LDB3	3.00246	3.23007	-0.227614	0.03189	0.718167	0.0536415	up in IGF2+ ACC
1569250_at	ZNF333	3.58895	3.81656	-0.227609	0.0169783	0.683569	0.00484914	up in IGF2+ ACC
219735_s_at	TFCP2L1	2.52271	2.75009	-0.227385	0.0432645	0.737041	0.0715052	up in IGF2+ ACC
1556459_at	---	1.90554	2.13288	-0.227338	0.023805	0.707358	0.00871243	up in IGF2+ ACC
213332_at	PAPPA2	2.66866	2.89599	-0.227335	0.0493162	0.740416	0.00603886	up in IGF2+ ACC
213542_at	ZNF710	5.46264	5.6899	-0.227262	0.0260263	0.712858	0.00948364	up in IGF2+ ACC
235357_at	DPF3	2.31797	2.54514	-0.22717	0.0333727	0.718877	0.0287461	up in IGF2+ ACC
216424_at	CD4	2.27893	2.50606	-0.227132	0.0251736	0.710696	0.0207692	up in IGF2+ ACC
244685_at	ANGEL1	2.41982	2.64679	-0.226969	0.0481194	0.740416	0.0673643	up in IGF2+ ACC
217129_at	---	2.77283	2.9997	-0.226869	0.0442264	0.73767	0.00574943	up in IGF2+ ACC
231517_at	ZYG11A	2.61722	2.844	-0.226778	0.0161717	0.680667	0.00959086	up in IGF2+ ACC
239606_at	---	2.49934	2.7261	-0.226758	0.0353472	0.72334	0.0848915	up in IGF2+ ACC
216871_at	---	2.30208	2.5288	-0.226721	0.0279575	0.716575	0.00614979	up in IGF2+ ACC
1565644_at	---	2.44287	2.66955	-0.226685	0.019494	0.695507	0.0124731	up in IGF2+ ACC
217210_at	---	2.19894	2.42523	-0.226293	0.00195773	0.500182	0.00106664	up in IGF2+ ACC
235313_at	NRAP	2.33236	2.55804	-0.225681	0.0230271	0.703745	0.0414966	up in IGF2+ ACC
204926_at	INHBA	2.30587	2.53138	-0.225519	0.00247029	0.52966	0.00448686	up in IGF2+ ACC
242704_at	ZNF821	3.76296	3.98805	-0.225088	0.0108823	0.638877	0.0193163	up in IGF2+ ACC
240265_at	TRAF3IP3	1.93406	2.15911	-0.22505	0.01474	0.661121	0.0238998	up in IGF2+ ACC
1556717_at	---	2.50019	2.72479	-0.224604	0.0428308	0.737041	0.00467595	up in IGF2+ ACC
1566958_at	---	2.23278	2.45725	-0.224465	0.0109373	0.638877	0.0342455	up in IGF2+ ACC
1562928_at	---	2.18655	2.41097	-0.224414	0.0430374	0.737041	0.00616009	up in IGF2+ ACC
228215_at	---	2.22137	2.44563	-0.22426	0.0378804	0.726228	0.0935219	up in IGF2+ ACC
243121_x_at	---	5.11322	5.33715	-0.223933	0.0330847	0.718877	0.00566594	up in IGF2+ ACC
237495_at	MPP7	2.62156	2.84519	-0.223632	0.0125152	0.641848	0.0559342	up in IGF2+ ACC
207094_at	IL8RA	3.45595	3.67927	-0.223316	0.0350483	0.72334	0.13744	up in IGF2+ ACC
1556903_at	---	2.23595	2.4592	-0.223242	0.0287981	0.716575	0.0251576	up in IGF2+ ACC
240744_at	CPA5	2.86147	3.08399	-0.222528	0.0459047	0.740416	0.114639	up in IGF2+ ACC
1562950_at	---	2.25297	2.47547	-0.222499	0.0468362	0.740416	0.00161394	up in IGF2+ ACC
216605_s_at	CEACAM21	2.36983	2.5922	-0.222374	0.0283592	0.716575	0.0301055	up in IGF2+ ACC
1555083_at	RPL13AP17	5.56488	5.78722	-0.222337	0.0494302	0.740416	0.0792658	up in IGF2+ ACC
204110_at	HNMT	2.34202	2.56433	-0.222307	0.0280692	0.716575	0.00144854	up in IGF2+ ACC
234255_at	---	2.39222	2.61451	-0.222289	0.0433051	0.737041	0.00665911	up in IGF2+ ACC
1563641_a_at	SNX20	2.93387	3.15615	-0.222279	0.0418961	0.733311	0.0219563	up in IGF2+ ACC
207500_at	CASP5	2.34267	2.56444	-0.221771	0.0314649	0.718167	0.00165889	up in IGF2+ ACC
1556369_a_at	PHKG2	2.32546	2.54691	-0.221454	0.00596894	0.599911	0.0225027	up in IGF2+ ACC
221160_s_at	CABP5	2.4679	2.68935	-0.221446	0.0383071	0.726389	0.0888379	up in IGF2+ ACC
1555235_s_at	IQCF3	2.56215	2.78352	-0.221375	0.0246899	0.710696	0.0761597	up in IGF2+ ACC
1560353_at	---	3.18579	3.40699	-0.221198	0.0294504	0.716575	0.0123069	up in IGF2+ ACC
1559210_at	---	2.52537	2.74628	-0.220904	0.00590927	0.599825	0.0188502	up in IGF2+ ACC
205268_s_at	ADD2	2.49023	2.71113	-0.220903	0.0292457	0.716575	0.0296529	up in IGF2+ ACC
216368_s_at	COL4A3	2.08579	2.30659	-0.220796	0.0379931	0.72632	0.0049478	up in IGF2+ ACC
226044_at	TDP1	2.89607	3.11667	-0.220604	0.0352053	0.72334	0.00564024	up in IGF2+ ACC
1559835_at	---	1.83649	2.05706	-0.220573	0.00253263	0.530543	9.99882e-05	up in IGF2+ ACC
227631_at	---	2.42029	2.64048	-0.220195	0.0255035	0.710696	0.0605383	up in IGF2+ ACC
1558712_at	TMEM134	3.22036	3.4403	-0.219942	0.0360762	0.723958	0.0577685	up in IGF2+ ACC
1563003_at	ITGAX	2.40915	2.62896	-0.219807	0.0403035	0.729931	0.00351657	up in IGF2+ ACC
231451_s_at	---	2.34281	2.56209	-0.219275	0.038283	0.726389	0.0381031	up in IGF2+ ACC
207036_x_at	GRIN2D	2.32489	2.54374	-0.218848	0.0493885	0.740416	0.00548265	up in IGF2+ ACC
213759_at	ARL4C	2.65367	2.87222	-0.21855	0.02085	0.699396	0.0392513	up in IGF2+ ACC
228747_at	SEC61A2	2.528	2.74628	-0.218287	0.0192597	0.695507	0.00476836	up in IGF2+ ACC
231512_at	---	1.7227	1.94094	-0.218241	0.009625	0.638877	0.00790705	up in IGF2+ ACC
234178_at	---	1.97075	2.18876	-0.218018	0.00134803	0.443505	0.00590469	up in IGF2+ ACC
1558119_at	TSPAN17	2.98415	3.20209	-0.217945	0.0406129	0.73005	0.0279216	up in IGF2+ ACC
239699_s_at	PMS2L1 /// PMS2L5	2.59483	2.81273	-0.217906	0.0479615	0.740416	0.0342343	up in IGF2+ ACC
231556_at	GPSN2	2.1179	2.33569	-0.217786	0.0284368	0.716575	0.0526505	up in IGF2+ ACC
233472_at	TCP11L1	1.96786	2.18561	-0.217749	0.0102706	0.638877	2.93082e-05	up in IGF2+ ACC
232006_at	STK35	2.49871	2.71633	-0.217618	0.0450357	0.740416	0.00697986	up in IGF2+ ACC
220616_at	ZNF384	4.68835	4.90581	-0.217456	0.0265695	0.71632	0.0318973	up in IGF2+ ACC
1555988_a_at	LOC126536	2.56889	2.78632	-0.217432	0.0253837	0.710696	0.0328212	up in IGF2+ ACC
1570013_at	---	3.04267	3.25963	-0.21697	0.0337028	0.718877	0.0049083	up in IGF2+ ACC
1564736_a_at	CASP12	2.10266	2.31961	-0.216951	0.0217201	0.700421	0.0161249	up in IGF2+ ACC
207167_at	IGSF2	2.32941	2.54631	-0.216899	0.04737	0.740416	0.00493342	up in IGF2+ ACC
1565849_a_at	LOC100170229	2.57137	2.78811	-0.216742	0.0325262	0.718252	0.0563462	up in IGF2+ ACC
216812_at	---	2.16676	2.38343	-0.216669	0.010626	0.638877	0.0175999	up in IGF2+ ACC
238181_at	---	2.28664	2.50313	-0.216483	0.0129169	0.645548	0.0357367	up in IGF2+ ACC
1563361_at	RNF216	2.13301	2.34944	-0.21643	0.0354927	0.72334	0.0169188	up in IGF2+ ACC
215288_at	TRPC2	2.71378	2.92999	-0.216207	0.0290093	0.716575	0.00580162	up in IGF2+ ACC
1556224_a_at	ZNF783	2.36973	2.58592	-0.216189	0.0374861	0.726228	0.0559046	up in IGF2+ ACC
240270_x_at	---	3.63745	3.85352	-0.216071	0.03161	0.718167	0.0146994	up in IGF2+ ACC
1560255_at	C10orf31	2.40924	2.62525	-0.216008	0.0383936	0.726389	0.0229224	up in IGF2+ ACC
207080_s_at	PYY	2.23407	2.44991	-0.215845	0.0411059	0.732489	0.0175708	up in IGF2+ ACC
1560094_at	---	2.79218	3.00785	-0.215662	0.047674	0.740416	0.116249	up in IGF2+ ACC
240252_at	---	2.59075	2.80623	-0.215484	0.0467157	0.740416	0.0485143	up in IGF2+ ACC
240540_at	---	2.42799	2.64339	-0.215395	0.0308223	0.717057	0.00242639	up in IGF2+ ACC
242707_at	MED23	3.31428	3.52967	-0.215392	0.04741	0.740416	0.0461688	up in IGF2+ ACC
1561027_at	LOC646241	2.15631	2.37156	-0.215254	0.0408268	0.730674	0.0686167	up in IGF2+ ACC
240837_at	FNDC7	3.11368	3.32875	-0.215073	0.0490728	0.740416	0.0323202	up in IGF2+ ACC
236750_at	---	2.25152	2.46658	-0.215061	0.0354932	0.72334	0.00347104	up in IGF2+ ACC
244361_at	---	2.31146	2.5264	-0.214938	0.0418128	0.732729	0.0523881	up in IGF2+ ACC
1563845_at	FAM153B	1.89477	2.10956	-0.214789	0.00846457	0.638877	0.0471472	up in IGF2+ ACC
244606_at	---	2.84358	3.05811	-0.214538	0.0284412	0.716575	0.045359	up in IGF2+ ACC
1552608_at	WFDC11	2.37847	2.59299	-0.214522	0.0335511	0.718877	0.0100304	up in IGF2+ ACC
1553060_at	PSKH2	3.09468	3.30904	-0.214357	0.0313825	0.718167	0.0190094	up in IGF2+ ACC
240329_at	PTP4A1	2.73375	2.94806	-0.214309	0.0306209	0.716575	0.0105194	up in IGF2+ ACC
234615_at	---	2.18529	2.39956	-0.214263	0.0309423	0.718167	0.0419185	up in IGF2+ ACC
1553562_at	CD8B /// CD8BP	2.82853	3.04253	-0.213996	0.0387723	0.726389	0.0396934	up in IGF2+ ACC
234029_at	PCDHGB8P	2.32202	2.53592	-0.213901	0.0449247	0.740416	0.0781477	up in IGF2+ ACC
232105_at	---	2.16358	2.3773	-0.21372	0.0464288	0.740416	0.0397579	up in IGF2+ ACC
244079_at	LOC100129335	1.94085	2.15397	-0.213123	0.0100548	0.638877	0.00781223	up in IGF2+ ACC
220982_s_at	SPACA1	2.28465	2.49768	-0.213029	0.0337999	0.718877	0.0142897	up in IGF2+ ACC
224135_at	WDR87	3.05558	3.26749	-0.211914	0.0449383	0.740416	0.0126874	up in IGF2+ ACC
1557398_at	---	2.27615	2.48806	-0.211907	0.0191728	0.695507	0.0272737	up in IGF2+ ACC
207296_at	ZNF343	2.76109	2.97283	-0.211747	0.0250659	0.710696	0.00323853	up in IGF2+ ACC
214664_at	PAICS	2.12063	2.33191	-0.211275	0.0351741	0.72334	0.0882399	up in IGF2+ ACC
244375_at	---	2.6216	2.83286	-0.211262	0.0358357	0.72344	0.0569611	up in IGF2+ ACC
1559093_at	FLJ30403	2.15693	2.3681	-0.211168	0.0122884	0.641848	0.000783519	up in IGF2+ ACC
241373_at	---	5.74245	5.9533	-0.210849	0.047998	0.740416	0.106251	up in IGF2+ ACC
208364_at	INPP4A	2.69705	2.90755	-0.210502	0.0374014	0.726228	0.00139129	up in IGF2+ ACC
1553527_at	NLRP9	2.45875	2.66905	-0.210305	0.0312015	0.718167	0.00118513	up in IGF2+ ACC
216280_s_at	DICER1	2.19328	2.40322	-0.209935	0.0284577	0.716575	0.00139733	up in IGF2+ ACC
1561591_at	---	2.87674	3.08639	-0.209651	0.0366041	0.724795	0.0555372	up in IGF2+ ACC
241080_at	---	2.11185	2.32148	-0.209625	0.046778	0.740416	0.0996957	up in IGF2+ ACC
229288_at	EPHA7	2.12508	2.33468	-0.209606	0.0261452	0.713266	0.018496	up in IGF2+ ACC
240935_at	---	2.20357	2.413	-0.209432	0.040601	0.73005	0.113108	up in IGF2+ ACC
229495_at	PM20D2	2.17485	2.38421	-0.209358	0.0209536	0.699396	0.00253258	up in IGF2+ ACC
1559488_at	LOC257358	2.25593	2.46521	-0.209285	0.0389703	0.726389	0.0341026	up in IGF2+ ACC
1561705_at	---	2.55485	2.7641	-0.209253	0.0497141	0.740416	0.100663	up in IGF2+ ACC
241001_at	---	2.82754	3.03672	-0.209177	0.044865	0.740416	0.00731731	up in IGF2+ ACC
1559050_at	HCG27	2.86177	3.07078	-0.209006	0.0323455	0.718167	0.0284782	up in IGF2+ ACC
223740_at	C6orf59	2.95978	3.16832	-0.208541	0.0404258	0.73005	0.0342648	up in IGF2+ ACC
1552637_at	PTPN11	2.25864	2.46673	-0.208085	0.0193968	0.695507	0.00914007	up in IGF2+ ACC
209169_at	GPM6B	2.23934	2.44703	-0.207693	0.00380071	0.569307	0.00912472	up in IGF2+ ACC
237100_at	---	1.99143	2.19893	-0.207504	0.0226579	0.700421	0.00231285	up in IGF2+ ACC
234461_at	RNF215	3.30467	3.51211	-0.207445	0.0378828	0.726228	0.0162245	up in IGF2+ ACC
1562918_at	---	1.93229	2.13974	-0.207444	0.0119323	0.641848	0.00203737	up in IGF2+ ACC
232886_at	---	2.2451	2.45249	-0.207389	0.033956	0.718877	0.0103283	up in IGF2+ ACC
206229_x_at	PAX2	2.66174	2.86911	-0.207363	0.0453338	0.740416	0.0343869	up in IGF2+ ACC
1558238_at	TNRC18	2.75394	2.9613	-0.207361	0.0434621	0.737041	0.0621119	up in IGF2+ ACC
1556750_at	LOC153577	2.38028	2.58744	-0.207156	0.0183814	0.689776	0.00558772	up in IGF2+ ACC
1566490_at	---	2.52973	2.73683	-0.207107	0.0282677	0.716575	0.0342071	up in IGF2+ ACC
1562187_at	---	2.61094	2.81792	-0.206981	0.0333434	0.718877	0.0578361	up in IGF2+ ACC
1557037_a_at	LOC100289373	1.90302	2.10993	-0.206906	0.0402614	0.729931	0.00319437	up in IGF2+ ACC
1566555_at	FLJ90757	2.23929	2.446	-0.206702	0.0356109	0.72344	0.0307611	up in IGF2+ ACC
1553460_at	C2orf61	2.43433	2.64093	-0.206596	0.0413535	0.732489	0.00039097	up in IGF2+ ACC
220149_at	C2orf54	3.07005	3.27661	-0.206567	0.0222806	0.700421	0.00657313	up in IGF2+ ACC
1559571_a_at	ATP13A4	2.11365	2.32017	-0.206519	0.0218024	0.700421	0.00925809	up in IGF2+ ACC
206762_at	KCNA5	2.8078	3.01416	-0.206356	0.0481028	0.740416	0.00205996	up in IGF2+ ACC
1553053_at	C14orf48	2.47477	2.68104	-0.20627	0.0450314	0.740416	0.12157	up in IGF2+ ACC
211592_s_at	CACNA1C	2.19244	2.39849	-0.206054	0.0154769	0.670064	0.00030978	up in IGF2+ ACC
1562945_at	---	2.13227	2.33829	-0.206018	0.00697911	0.609691	0.0152519	up in IGF2+ ACC
234708_at	LOC100292876	2.39994	2.60594	-0.206002	0.0479469	0.740416	0.0866236	up in IGF2+ ACC
1554773_at	WFIKKN2	2.89599	3.1019	-0.205918	0.0298427	0.716575	0.0998876	up in IGF2+ ACC
221714_s_at	LOC730092	2.46706	2.67264	-0.205581	0.0180043	0.689776	0.0666599	up in IGF2+ ACC
1554125_a_at	NLGN4Y	1.83021	2.03576	-0.20555	0.0227861	0.700421	0.00232349	up in IGF2+ ACC
1561560_at	---	2.00876	2.21424	-0.205472	0.0460521	0.740416	0.0199165	up in IGF2+ ACC
1570357_at	STX8	2.02346	2.22887	-0.205418	0.0120006	0.641848	0.00976985	up in IGF2+ ACC
230235_at	MCTS1	2.35265	2.558	-0.205343	0.0189872	0.695507	0.00508267	up in IGF2+ ACC
206904_at	MATN1	2.48336	2.68862	-0.205261	0.0429563	0.737041	0.000735128	up in IGF2+ ACC
227957_at	GSN	2.08142	2.28661	-0.20519	0.0164749	0.680938	0.0217561	up in IGF2+ ACC
1560912_at	LOC389043	2.01914	2.22395	-0.204812	0.0118076	0.641848	0.0157435	up in IGF2+ ACC
1556397_at	---	3.07537	3.28006	-0.204687	0.0396657	0.72781	0.151656	up in IGF2+ ACC
215644_at	ZNF518A	3.2939	3.49851	-0.20461	0.0173112	0.684391	0.106542	up in IGF2+ ACC
220824_at	---	3.83084	4.03534	-0.204501	0.0389387	0.726389	0.106625	up in IGF2+ ACC
1558493_at	RP11-218C14,6	2.03078	2.23524	-0.204465	0.0209537	0.699396	0.0229857	up in IGF2+ ACC
239967_at	---	2.04701	2.25139	-0.204376	0.0472652	0.740416	0.0126817	up in IGF2+ ACC
239610_at	---	2.50621	2.71058	-0.204375	0.0291321	0.716575	0.00998731	up in IGF2+ ACC
238689_at	GPR110	2.21338	2.41758	-0.204202	0.021428	0.700421	0.00489512	up in IGF2+ ACC
1554356_at	GINS4	2.28679	2.49092	-0.204127	0.0499431	0.740416	0.00950819	up in IGF2+ ACC
216260_at	DICER1	2.24501	2.44898	-0.203973	0.0377891	0.726228	0.000337424	up in IGF2+ ACC
214353_at	---	2.53503	2.73898	-0.203947	0.0225982	0.700421	0.0163296	up in IGF2+ ACC
220268_at	C11orf67	1.88835	2.09197	-0.203622	0.0131127	0.646365	0.00318656	up in IGF2+ ACC
239814_at	---	2.53271	2.73618	-0.203474	0.0468761	0.740416	0.0152149	up in IGF2+ ACC
1556261_a_at	---	2.04976	2.25231	-0.202554	0.0115744	0.641848	0.0121592	up in IGF2+ ACC
1560201_at	ZNF713	1.91921	2.12133	-0.202116	0.0460367	0.740416	0.00179573	up in IGF2+ ACC
238367_s_at	C1orf228	2.75972	2.96181	-0.202088	0.0492408	0.740416	0.0376068	up in IGF2+ ACC
217463_s_at	C11orf9	2.21241	2.4144	-0.201985	0.0280567	0.716575	0.041345	up in IGF2+ ACC
207327_at	EYA4	2.2547	2.45638	-0.201682	0.0453224	0.740416	0.12029	up in IGF2+ ACC
219302_s_at	CNTNAP2	1.97978	2.18144	-0.20166	0.0474341	0.740416	0.0279478	up in IGF2+ ACC
242098_at	LOC202451	1.88321	2.08482	-0.201619	0.0392905	0.72781	0.00374445	up in IGF2+ ACC
1562627_at	LOC100130078	3.6217	3.82316	-0.20146	0.0357187	0.72344	0.0297906	up in IGF2+ ACC
223770_x_at	MRI1	5.08824	5.28943	-0.201192	0.0449968	0.740416	0.0192162	up in IGF2+ ACC
205473_at	ATP6V1B1	2.43009	2.63122	-0.201133	0.02337	0.703829	0.00811383	up in IGF2+ ACC
234070_at	---	3.0695	3.2705	-0.201003	0.0395359	0.72781	0.037227	up in IGF2+ ACC
224108_at	---	2.1061	2.30663	-0.200525	0.0256252	0.711198	0.00922699	up in IGF2+ ACC
243273_at	---	1.82621	2.02659	-0.200379	0.0348888	0.723022	0.0112934	up in IGF2+ ACC
213314_at	C6orf162	3.78539	3.98548	-0.200095	0.0254019	0.710696	0.0320041	up in IGF2+ ACC
1565073_at	---	2.46333	2.66314	-0.199811	0.00905571	0.638877	0.0124643	up in IGF2+ ACC
1558871_at	---	1.86236	2.06209	-0.199728	0.0260056	0.712858	0.0348213	up in IGF2+ ACC
239537_at	ST8SIA2	2.15728	2.35699	-0.199707	0.0122617	0.641848	0.00126458	up in IGF2+ ACC
233408_at	PREX2	2.57832	2.77718	-0.198855	0.0492607	0.740416	0.047993	up in IGF2+ ACC
1562766_at	---	1.96167	2.16032	-0.198644	0.0254209	0.710696	0.0223087	up in IGF2+ ACC
239479_x_at	---	1.95967	2.15781	-0.198145	0.0295542	0.716575	0.000250865	up in IGF2+ ACC
1555033_a_at	RGS12	2.19127	2.38916	-0.197893	0.0420117	0.734097	0.000967382	up in IGF2+ ACC
1569876_at	C17orf57	1.87778	2.07567	-0.197887	0.0473388	0.740416	0.0270038	up in IGF2+ ACC
244102_at	---	2.2362	2.4336	-0.197401	0.030642	0.716575	0.020875	up in IGF2+ ACC
236071_at	LOC494558	2.27519	2.47219	-0.197	0.0492303	0.740416	0.00512946	up in IGF2+ ACC
1568902_at	---	1.85666	2.05352	-0.196863	0.0135385	0.651841	1.87162e-05	up in IGF2+ ACC
1569781_at	LOC285423	1.99334	2.18986	-0.196517	0.0122329	0.641848	0.00509058	up in IGF2+ ACC
236427_at	---	3.0534	3.24981	-0.196407	0.0481706	0.740416	0.0291521	up in IGF2+ ACC
1556749_at	---	1.98478	2.18067	-0.195891	0.00949493	0.638877	0.00254829	up in IGF2+ ACC
50965_at	RAB26	2.85926	3.05489	-0.195629	0.0464626	0.740416	0.0133457	up in IGF2+ ACC
1557330_at	---	2.88661	3.08224	-0.195628	0.0286026	0.716575	0.0083558	up in IGF2+ ACC
237501_at	---	2.19789	2.39336	-0.195463	0.0214293	0.700421	0.00678126	up in IGF2+ ACC
226147_s_at	PIGR	2.45094	2.64615	-0.195209	0.0179799	0.689776	0.0106225	up in IGF2+ ACC
1559124_at	LOC644135	1.83126	2.02647	-0.195206	0.0170114	0.683569	0.0075991	up in IGF2+ ACC
215632_at	NEUROG2	2.13154	2.32667	-0.195126	0.0480134	0.740416	0.00150836	up in IGF2+ ACC
238198_at	---	2.3081	2.50311	-0.195008	0.0302337	0.716575	0.0388684	up in IGF2+ ACC
206886_x_at	GH1	2.53332	2.72829	-0.194968	0.0184676	0.690168	0.0140388	up in IGF2+ ACC
237666_at	XRRA1	3.04649	3.24129	-0.1948	0.0293182	0.716575	0.061914	up in IGF2+ ACC
233234_at	KCTD16	2.39138	2.58595	-0.194571	0.0336452	0.718877	0.0157925	up in IGF2+ ACC
1556924_at	ALS2CR10	2.2873	2.481	-0.193705	0.00625762	0.60257	0.00347312	up in IGF2+ ACC
1554873_at	CSPP1	2.41676	2.61036	-0.193608	0.046483	0.740416	0.0187117	up in IGF2+ ACC
1564307_a_at	A2ML1	2.27766	2.47121	-0.193545	0.0440495	0.737192	0.0180789	up in IGF2+ ACC
1554694_at	CCNY	2.4177	2.61061	-0.192911	0.0177251	0.689776	0.00543134	up in IGF2+ ACC
242042_s_at	LOC401022	2.29109	2.48383	-0.192737	0.0150843	0.665108	0.0206889	up in IGF2+ ACC
1557027_at	LOC651721	2.16557	2.35823	-0.192662	0.0379673	0.72632	0.0371624	up in IGF2+ ACC
222373_at	---	2.13941	2.33203	-0.192624	0.0467983	0.740416	0.0190293	up in IGF2+ ACC
211476_at	MYOZ2	1.79273	1.98477	-0.192041	0.0278047	0.716575	0.00182922	up in IGF2+ ACC
221120_at	---	3.62487	3.81688	-0.192013	0.0443671	0.738763	0.111684	up in IGF2+ ACC
243559_at	---	2.2738	2.4657	-0.191901	0.0413087	0.732489	0.022981	up in IGF2+ ACC
207664_at	ADAM2	1.94793	2.13952	-0.191597	0.0200007	0.695507	0.011668	up in IGF2+ ACC
231666_at	PAX3	2.04055	2.23196	-0.191413	0.0303132	0.716575	0.000655065	up in IGF2+ ACC
206343_s_at	NRG1	2.0199	2.2113	-0.191397	0.016729	0.680938	0.0131642	up in IGF2+ ACC
214922_at	ZNF484	2.70522	2.89654	-0.191314	0.0411953	0.732489	0.0849948	up in IGF2+ ACC
1553316_at	GPR82	2.2084	2.3997	-0.191304	0.0335952	0.718877	0.0376607	up in IGF2+ ACC
1562399_at	---	2.19263	2.38327	-0.190642	0.0470806	0.740416	0.0539639	up in IGF2+ ACC
234094_x_at	DNAJC21	1.97551	2.16603	-0.19052	0.0376748	0.726228	0.0127425	up in IGF2+ ACC
233383_at	---	3.11963	3.31005	-0.190426	0.0439325	0.737192	0.043423	up in IGF2+ ACC
244234_at	FAM62A	2.84659	3.03695	-0.190352	0.0472805	0.740416	0.0344796	up in IGF2+ ACC
1565669_at	---	2.52531	2.71556	-0.190249	0.0498038	0.740416	0.152609	up in IGF2+ ACC
1559807_at	---	2.02111	2.21125	-0.190147	0.0094116	0.638877	0.00705215	up in IGF2+ ACC
243699_at	---	2.93365	3.12367	-0.19002	0.0499591	0.740416	0.140445	up in IGF2+ ACC
1559302_at	KIAA1467	3.27214	3.46212	-0.189973	0.0472699	0.740416	0.000542021	up in IGF2+ ACC
1569915_at	---	2.68817	2.87807	-0.189903	0.0285316	0.716575	0.0476061	up in IGF2+ ACC
244568_at	---	2.05582	2.24503	-0.189215	0.0125015	0.641848	0.0291168	up in IGF2+ ACC
217086_at	CHRNB3	2.06207	2.25127	-0.1892	0.0180342	0.689776	0.00125773	up in IGF2+ ACC
241856_at	---	1.91312	2.10217	-0.189045	0.0469513	0.740416	0.0545763	up in IGF2+ ACC
233708_at	---	2.2736	2.46253	-0.188928	0.0439594	0.737192	0.0228421	up in IGF2+ ACC
244186_at	---	2.38606	2.57455	-0.18849	0.048472	0.740416	0.0749269	up in IGF2+ ACC
1556865_at	---	2.14156	2.33003	-0.18848	0.0283289	0.716575	0.0235746	up in IGF2+ ACC
1561085_at	LOC153910	2.58099	2.76737	-0.186376	0.0309806	0.718167	0.034329	up in IGF2+ ACC
1561297_at	WARS2	1.8642	2.05041	-0.186208	0.00805448	0.634457	0.00957308	up in IGF2+ ACC
1565192_at	---	1.91207	2.09792	-0.185849	0.00935208	0.638877	0.00687234	up in IGF2+ ACC
235726_at	ZBTB10	2.85532	3.04065	-0.185339	0.0496308	0.740416	0.00655018	up in IGF2+ ACC
234896_at	---	2.07828	2.26333	-0.185049	0.0299746	0.716575	0.0346579	up in IGF2+ ACC
1552415_a_at	WFDC9	2.15317	2.33815	-0.18498	0.0228157	0.700421	0.0144666	up in IGF2+ ACC
1561592_at	---	1.89136	2.07587	-0.184513	0.0234992	0.704395	0.0398356	up in IGF2+ ACC
213672_at	MARS	1.94712	2.13159	-0.184467	0.0359537	0.723958	0.000443931	up in IGF2+ ACC
1561602_at	LOC100129476	2.43084	2.6151	-0.184257	0.0222585	0.700421	0.0811239	up in IGF2+ ACC
211001_at	TRIM29	2.65778	2.84164	-0.183865	0.047123	0.740416	0.0893254	up in IGF2+ ACC
207450_s_at	POU6F2	2.12213	2.30591	-0.183772	0.0477691	0.740416	0.00877329	up in IGF2+ ACC
220530_at	NCRNA00120	2.16578	2.34935	-0.183564	0.0490269	0.740416	0.0564416	up in IGF2+ ACC
1562669_at	---	2.00076	2.18424	-0.18348	0.0251953	0.710696	0.00292427	up in IGF2+ ACC
233284_at	---	2.15818	2.34158	-0.183401	0.011085	0.638877	0.0211114	up in IGF2+ ACC
228406_at	SMYD1	2.12892	2.31202	-0.183097	0.0320509	0.718167	0.00147124	up in IGF2+ ACC
215334_at	EFR3B	2.48539	2.66782	-0.182435	0.0440437	0.737192	0.0310145	up in IGF2+ ACC
232482_at	OR51E2	1.96822	2.15064	-0.182424	0.0254636	0.710696	0.0208712	up in IGF2+ ACC
1564936_at	---	1.87851	2.06068	-0.182171	0.0266685	0.71632	0.000164052	up in IGF2+ ACC
238385_at	C6orf58	2.06845	2.25054	-0.182083	0.0194377	0.695507	0.0639693	up in IGF2+ ACC
1557618_at	LOC285768	2.20423	2.38612	-0.181889	0.0140928	0.654862	0.0230186	up in IGF2+ ACC
1552940_at	TEDDM1	2.25904	2.4408	-0.181765	0.0315719	0.718167	0.00634484	up in IGF2+ ACC
211524_at	NFKB2	2.26231	2.44367	-0.181363	0.00856024	0.638877	0.0224421	up in IGF2+ ACC
239456_at	---	2.24128	2.42225	-0.180974	0.0165159	0.680938	0.0238957	up in IGF2+ ACC
244113_at	---	2.47838	2.65888	-0.180502	0.0489382	0.740416	0.0011115	up in IGF2+ ACC
220866_at	ADAMTS6	2.09927	2.27968	-0.180403	0.0425586	0.737041	0.0160307	up in IGF2+ ACC
215814_at	---	1.95139	2.13127	-0.179873	0.0405179	0.73005	0.00227287	up in IGF2+ ACC
1561614_at	SLC8A1	1.73761	1.91744	-0.179823	0.032205	0.718167	0.00209327	up in IGF2+ ACC
237543_at	---	2.38493	2.56461	-0.179678	0.0285852	0.716575	0.00521913	up in IGF2+ ACC
244644_at	FAM9C	2.18057	2.36014	-0.179563	0.0439641	0.737192	0.0386499	up in IGF2+ ACC
231448_at	ADAD1	2.07369	2.25304	-0.17935	0.0378015	0.726228	0.000695206	up in IGF2+ ACC
243597_at	FANCB	1.97753	2.1568	-0.179271	0.0217246	0.700421	0.0578953	up in IGF2+ ACC
220313_at	GPR88	1.92797	2.1064	-0.178434	0.0280936	0.716575	0.000336472	up in IGF2+ ACC
232050_at	FLJ42627	3.39761	3.57578	-0.178171	0.0342569	0.720004	0.0601735	up in IGF2+ ACC
221033_s_at	RNF17	2.3331	2.51122	-0.178121	0.0297622	0.716575	0.0172266	up in IGF2+ ACC
1563339_at	---	1.93594	2.11397	-0.178024	0.0397841	0.72781	0.0142375	up in IGF2+ ACC
229814_at	---	2.10203	2.27984	-0.177807	0.035346	0.72334	0.0199824	up in IGF2+ ACC
231307_at	LOC100130725	1.80827	1.98551	-0.177244	0.017821	0.689776	0.00853619	up in IGF2+ ACC
243787_at	---	3.27962	3.45679	-0.177171	0.045459	0.740416	0.0421379	up in IGF2+ ACC
227619_at	LOC100291607	2.45179	2.62875	-0.176965	0.0470034	0.740416	0.00203127	up in IGF2+ ACC
1559229_at	---	2.09034	2.26711	-0.176767	0.0464879	0.740416	0.00278613	up in IGF2+ ACC
216057_at	RAB3GAP2	2.21958	2.3963	-0.176725	0.0319216	0.718167	0.0201553	up in IGF2+ ACC
234234_at	---	2.82988	3.00639	-0.176504	0.0259455	0.712858	0.0639873	up in IGF2+ ACC
1564028_s_at	FAM115C	2.54094	2.7171	-0.176164	0.0490603	0.740416	0.0100446	up in IGF2+ ACC
1559265_at	C10orf140	2.19933	2.37535	-0.176019	0.0417993	0.732727	0.00291094	up in IGF2+ ACC
1569159_at	LZTS1	1.97834	2.15436	-0.176016	0.0466498	0.740416	0.0460953	up in IGF2+ ACC
244266_at	AKR1C1	2.33836	2.51379	-0.175428	0.0445185	0.738793	0.00365463	up in IGF2+ ACC
1564253_at	LOC285766	2.0607	2.23601	-0.175318	0.0297824	0.716575	0.0440443	up in IGF2+ ACC
210354_at	IFNG	2.35567	2.53094	-0.175275	0.0217779	0.700421	0.000109573	up in IGF2+ ACC
1559134_a_at	---	2.04298	2.21808	-0.175107	0.0283847	0.716575	0.00344914	up in IGF2+ ACC
1558160_at	C9orf93	2.13535	2.31017	-0.174815	0.029688	0.716575	0.00508057	up in IGF2+ ACC
1553440_at	C18orf16	1.76441	1.93887	-0.174461	0.00584987	0.599825	0.00732347	up in IGF2+ ACC
1562949_at	---	1.75502	1.92947	-0.174455	0.0182727	0.689776	0.0107158	up in IGF2+ ACC
1553622_a_at	FSIP1	2.0072	2.1815	-0.174301	0.0413444	0.732489	0.0518956	up in IGF2+ ACC
1564536_at	ASB10	2.10901	2.28327	-0.174258	0.0450763	0.740416	0.0154078	up in IGF2+ ACC
1563157_at	---	2.50891	2.68291	-0.174002	0.0404616	0.73005	0.00685711	up in IGF2+ ACC
1558841_at	SDCCAG10	2.40458	2.57838	-0.173805	0.0441415	0.737378	0.0341984	up in IGF2+ ACC
214865_at	DOT1L	2.53105	2.70462	-0.173573	0.0272593	0.716575	0.166799	up in IGF2+ ACC
1561328_at	---	1.80104	1.97456	-0.173523	0.012531	0.641848	0.0451266	up in IGF2+ ACC
1561914_at	---	1.90649	2.07987	-0.173384	0.0301831	0.716575	0.00941844	up in IGF2+ ACC
1557046_x_at	LOC100127980	1.83743	2.01059	-0.173155	0.0327998	0.718877	0.010307	up in IGF2+ ACC
1553036_at	GPR111	2.02639	2.19933	-0.172934	0.0239742	0.708146	0.00578162	up in IGF2+ ACC
237631_at	---	2.32915	2.50192	-0.172774	0.0351546	0.72334	0.0443696	up in IGF2+ ACC
233910_at	TMEFF2	2.10368	2.27613	-0.172444	0.0499911	0.740416	0.00600381	up in IGF2+ ACC
1554314_at	C6orf141	1.78967	1.96172	-0.172051	0.0186948	0.691991	0.00378866	up in IGF2+ ACC
1561054_a_at	CCDC14	2.12734	2.29929	-0.171943	0.0239651	0.708146	0.0514651	up in IGF2+ ACC
239864_at	LOC100130175	2.08762	2.25953	-0.17191	0.049723	0.740416	0.0259911	up in IGF2+ ACC
1565784_at	LOC100128262	2.13955	2.31096	-0.171406	0.0225546	0.700421	0.00843628	up in IGF2+ ACC
233262_at	---	1.94738	2.11855	-0.171168	0.0295358	0.716575	0.00274249	up in IGF2+ ACC
1564945_at	TBX20	2.0027	2.17311	-0.170403	0.02803	0.716575	0.0115964	up in IGF2+ ACC
236425_at	---	2.63531	2.80502	-0.169713	0.0306323	0.716575	0.0529119	up in IGF2+ ACC
217353_at	HNRNPA1 /// HNRNPA1L2 /// HNRPA1L-2 /// HNRPA1P5 /// LOC120364 /// LOC642817 /// LOC644037 /// LOC728643	2.3203	2.49001	-0.169706	0.038024	0.726389	0.0126484	up in IGF2+ ACC
235336_at	---	1.84781	2.01709	-0.169278	0.0360929	0.723958	0.000944603	up in IGF2+ ACC
221466_at	P2RY4	2.24799	2.41722	-0.169234	0.0387097	0.726389	0.0142021	up in IGF2+ ACC
1563677_at	---	1.79976	1.96851	-0.168752	0.0475475	0.740416	0.00489363	up in IGF2+ ACC
1564965_at	---	1.79338	1.96213	-0.168743	0.0270249	0.716575	0.0477275	up in IGF2+ ACC
1568852_x_at	---	1.84086	2.00951	-0.168652	0.018353	0.689776	0.00408701	up in IGF2+ ACC
211553_x_at	APAF1	2.54335	2.71189	-0.168544	0.0328903	0.718877	0.00446277	up in IGF2+ ACC
1562091_at	---	2.1498	2.3176	-0.167802	0.0262081	0.713966	0.0106378	up in IGF2+ ACC
216440_at	ERC1	1.99463	2.16237	-0.167739	0.0134625	0.651841	0.00305751	up in IGF2+ ACC
1566511_at	FBXO9	2.04927	2.21696	-0.167691	0.0226264	0.700421	0.0356735	up in IGF2+ ACC
1561544_at	---	1.91443	2.08183	-0.167392	0.0340404	0.719917	0.0544056	up in IGF2+ ACC
1553409_at	ADAMTS20	1.87256	2.03958	-0.167021	0.0415264	0.732727	0.0293759	up in IGF2+ ACC
230414_s_at	TMEM170A	2.53506	2.70208	-0.167019	0.0465659	0.740416	0.1506	up in IGF2+ ACC
1569100_a_at	---	2.17805	2.34503	-0.166983	0.0321787	0.718167	0.0164683	up in IGF2+ ACC
241557_x_at	---	1.81362	1.98056	-0.166939	0.0220574	0.700421	0.000792922	up in IGF2+ ACC
240081_at	---	1.93303	2.09978	-0.166751	0.0386417	0.726389	0.100325	up in IGF2+ ACC
1560220_a_at	CBY1	2.25665	2.42304	-0.166395	0.0435852	0.737041	0.00690518	up in IGF2+ ACC
1556844_at	LOC100132078	2.14909	2.31501	-0.165918	0.0257798	0.712595	0.00561817	up in IGF2+ ACC
237192_at	---	2.02238	2.18811	-0.165727	0.0401789	0.729931	0.035709	up in IGF2+ ACC
207926_at	GP5	2.04395	2.20966	-0.165703	0.0269375	0.71632	0.00576306	up in IGF2+ ACC
1556713_at	---	1.86353	2.02891	-0.165379	0.0366824	0.724795	0.0018466	up in IGF2+ ACC
1570292_at	---	1.97401	2.13931	-0.165304	0.0310238	0.718167	0.0462808	up in IGF2+ ACC
1561364_at	---	1.84414	2.00908	-0.164935	0.046563	0.740416	0.00113867	up in IGF2+ ACC
1570141_at	MYO5B	1.95894	2.12286	-0.163921	0.0255194	0.710696	0.0549602	up in IGF2+ ACC
1563856_at	---	1.96442	2.12804	-0.163616	0.0430383	0.737041	0.00208956	up in IGF2+ ACC
211481_at	SLCO1A2	2.08894	2.25232	-0.163383	0.0495599	0.740416	0.0179047	up in IGF2+ ACC
221874_at	KIAA1324	2.08411	2.247	-0.1629	0.0316152	0.718167	0.0412373	up in IGF2+ ACC
236281_x_at	HTR7	1.86543	2.02808	-0.162653	0.0333581	0.718877	0.010685	up in IGF2+ ACC
1554755_a_at	KIAA0774	2.32551	2.48814	-0.162634	0.0473749	0.740416	0.00655857	up in IGF2+ ACC
228780_at	---	1.87555	2.03763	-0.162078	0.0245235	0.710696	0.0124502	up in IGF2+ ACC
1562651_at	ZSCAN1	2.30212	2.46287	-0.160753	0.0192524	0.695507	0.000290286	up in IGF2+ ACC
220636_at	DNAI2	2.28538	2.44603	-0.160647	0.0451788	0.740416	0.0632772	up in IGF2+ ACC
237356_at	---	2.0977	2.25824	-0.160541	0.013072	0.646212	0.0669013	up in IGF2+ ACC
1566445_at	---	1.74096	1.90109	-0.160133	0.0456428	0.740416	0.00407927	up in IGF2+ ACC
230817_at	FAM84B	2.13694	2.29678	-0.159844	0.036836	0.725878	0.0612957	up in IGF2+ ACC
214569_at	IFNA5	1.8184	1.97746	-0.159057	0.0152688	0.668841	0.000162456	up in IGF2+ ACC
1567855_at	ZNF29	1.8532	2.0119	-0.158707	0.0217204	0.700421	0.000118805	up in IGF2+ ACC
208182_x_at	IFNA14	2.08467	2.2429	-0.15823	0.0398548	0.72781	0.00981433	up in IGF2+ ACC
1559354_a_at	---	2.41665	2.57471	-0.158057	0.0389194	0.726389	0.105527	up in IGF2+ ACC
237474_at	---	1.86549	2.02343	-0.157946	0.0280582	0.716575	0.00464899	up in IGF2+ ACC
230867_at	COL6A6	2.09055	2.24839	-0.157839	0.0288112	0.716575	0.0394229	up in IGF2+ ACC
1553300_a_at	DGKH	2.12989	2.28728	-0.157386	0.0280041	0.716575	0.0704099	up in IGF2+ ACC
215229_at	LOC100129973	1.96361	2.12099	-0.157374	0.0321019	0.718167	0.00839677	up in IGF2+ ACC
1570024_at	---	2.09014	2.24747	-0.157327	0.0436304	0.737041	0.0141082	up in IGF2+ ACC
1555519_at	---	1.70297	1.86016	-0.157189	0.0364082	0.724795	0.0346829	up in IGF2+ ACC
1560779_a_at	---	1.90723	2.06441	-0.157186	0.0492383	0.740416	0.0237859	up in IGF2+ ACC
214854_at	---	2.3615	2.51839	-0.156883	0.027254	0.716575	0.0117567	up in IGF2+ ACC
89948_at	PCIF1	4.6163	4.77315	-0.156848	0.0317876	0.718167	0.0180761	up in IGF2+ ACC
233160_at	DEFB129	1.8533	2.0095	-0.156203	0.0201097	0.695507	0.00164364	up in IGF2+ ACC
237066_at	---	1.8662	2.02235	-0.156152	0.0375692	0.726228	0.00264067	up in IGF2+ ACC
1570111_at	C14orf48	2.01057	2.16634	-0.155773	0.028057	0.716575	0.0347861	up in IGF2+ ACC
1554252_a_at	LASS3	1.94203	2.09772	-0.155693	0.0390148	0.726389	0.0141603	up in IGF2+ ACC
1567702_at	---	1.85498	2.01054	-0.155566	0.0292364	0.716575	0.000121926	up in IGF2+ ACC
237351_at	---	1.96008	2.11543	-0.155346	0.0460227	0.740416	0.00673562	up in IGF2+ ACC
1560453_at	---	1.97001	2.12535	-0.155337	0.0361799	0.723958	0.00036743	up in IGF2+ ACC
216625_at	---	1.66709	1.82166	-0.154563	0.0459347	0.740416	0.00150756	up in IGF2+ ACC
1566441_at	---	1.93096	2.08506	-0.154104	0.0483319	0.740416	0.0526275	up in IGF2+ ACC
1560318_at	ARHGAP29	1.88808	2.04179	-0.15371	0.048729	0.740416	0.00958195	up in IGF2+ ACC
229842_at	ELF3	2.30598	2.45958	-0.153595	0.0384345	0.726389	0.0451137	up in IGF2+ ACC
237365_at	---	1.9791	2.13267	-0.153572	0.0343061	0.720004	0.0197778	up in IGF2+ ACC
232758_s_at	---	2.25085	2.40353	-0.152674	0.0462917	0.740416	0.117044	up in IGF2+ ACC
207445_s_at	CCR9	2.09442	2.246	-0.151576	0.0352978	0.72334	0.00683048	up in IGF2+ ACC
222965_at	PRO2214	2.10275	2.25385	-0.151103	0.0414174	0.732489	0.0499349	up in IGF2+ ACC
1561854_at	---	2.04187	2.19158	-0.149707	0.0436074	0.737041	0.0431332	up in IGF2+ ACC
237797_at	DNM1L	1.72586	1.87527	-0.149417	0.0244666	0.710696	0.000755504	up in IGF2+ ACC
240602_at	HBS1L	1.97274	2.12194	-0.149202	0.049234	0.740416	0.0299957	up in IGF2+ ACC
1555314_at	WDR19	2.16342	2.31224	-0.148813	0.0378502	0.726228	0.0211714	up in IGF2+ ACC
241194_at	---	1.91763	2.06629	-0.148657	0.0216582	0.700421	0.0549341	up in IGF2+ ACC
1565638_at	---	1.74473	1.8933	-0.148575	0.040903	0.731221	0.0368285	up in IGF2+ ACC
1555884_at	PSMD6	1.79638	1.94489	-0.14851	0.047906	0.740416	0.00465868	up in IGF2+ ACC
1554277_s_at	FANCM	2.24195	2.39019	-0.148246	0.0445053	0.738793	0.0232835	up in IGF2+ ACC
1555498_at	---	1.93135	2.07947	-0.148117	0.0458702	0.740416	0.0163949	up in IGF2+ ACC
220112_at	ANKRD55	1.98139	2.12951	-0.148114	0.0232695	0.703829	0.0145499	up in IGF2+ ACC
243553_x_at	---	2.54317	2.69114	-0.147975	0.04958	0.740416	0.00137737	up in IGF2+ ACC
1569783_at	LOC401387	1.85261	1.99978	-0.147168	0.0481808	0.740416	0.0616888	up in IGF2+ ACC
1563750_at	FLJ43944	1.91146	2.05786	-0.146395	0.0221065	0.700421	0.0485965	up in IGF2+ ACC
1559788_at	---	2.0009	2.14587	-0.144961	0.0387805	0.726389	0.00586483	up in IGF2+ ACC
237873_s_at	---	2.03995	2.18384	-0.143893	0.0364878	0.724795	0.0257472	up in IGF2+ ACC
234410_at	GABRR3	2.05748	2.20096	-0.14348	0.0483319	0.740416	0.015904	up in IGF2+ ACC
231381_at	HESRG	2.05683	2.20031	-0.143475	0.0381486	0.726389	0.0838506	up in IGF2+ ACC
232102_at	METTL6	2.15374	2.29625	-0.142514	0.0493851	0.740416	0.159436	up in IGF2+ ACC
1561672_at	---	1.95481	2.09551	-0.140701	0.0373341	0.726228	0.00870523	up in IGF2+ ACC
1558660_at	LOC728544	2.04947	2.19003	-0.140559	0.0479222	0.740416	0.024527	up in IGF2+ ACC
237588_at	---	1.99117	2.13172	-0.140551	0.0392979	0.72781	0.0263832	up in IGF2+ ACC
237937_x_at	---	1.67694	1.8173	-0.140361	0.0362858	0.724061	0.0123318	up in IGF2+ ACC
244048_x_at	---	1.69464	1.8347	-0.14006	0.0259975	0.712858	0.00260154	up in IGF2+ ACC
1557161_at	LOC100132735	1.97059	2.1106	-0.140004	0.0483738	0.740416	0.0921728	up in IGF2+ ACC
AFFX-TrpnX-5_at	---	2.10836	2.24704	-0.138678	0.0352763	0.72334	0.0308294	up in IGF2+ ACC
217712_at	LOC389906	1.78924	1.92604	-0.136793	0.0282648	0.716575	0.0136163	up in IGF2+ ACC
207259_at	C17orf73	2.03247	2.16795	-0.135474	0.0372795	0.726228	0.116785	up in IGF2+ ACC
241109_at	---	1.82804	1.96321	-0.135173	0.0207824	0.699396	0.0453031	up in IGF2+ ACC
219948_x_at	UGT2A3	1.74649	1.88091	-0.134421	0.0489898	0.740416	0.00576308	up in IGF2+ ACC
1556457_s_at	FLJ39739	1.81272	1.94455	-0.131826	0.0406868	0.73005	0.022462	up in IGF2+ ACC
235892_at	---	1.8357	1.95938	-0.123676	0.0386434	0.726389	0.0217075	up in IGF2+ ACC
1568672_at	EAF2	1.80275	1.92019	-0.117444	0.0282484	0.716575	0.0132242	up in IGF2+ ACC
205969_at	AADAC	7.87517	3.98365	3.89152	3.65431e-06	0.0399599	5.39669e-08	up in IGF2- ACC
205549_at	PCP4	9.64488	6.03961	3.60527	0.00933756	0.638877	0.0628804	up in IGF2- ACC
222484_s_at	CXCL14	6.89235	3.83633	3.05602	1.71471e-05	0.0721168	0.0140153	up in IGF2- ACC
218002_s_at	CXCL14	6.4889	3.52797	2.96093	1.60424e-06	0.0219279	0.01439	up in IGF2- ACC
222603_at	ERMP1	7.57622	4.75458	2.82164	0.000431903	0.33208	1.01491e-05	up in IGF2- ACC
230807_at	CCDC151	7.83448	5.14946	2.68502	0.000456521	0.337301	0.0137085	up in IGF2- ACC
210657_s_at	2004-09-01	7.50141	4.8919	2.60951	0.000307609	0.295062	0.0134139	up in IGF2- ACC
209596_at	MXRA5	8.83682	6.2391	2.59772	0.0234223	0.703829	0.0123759	up in IGF2- ACC
207819_s_at	ABCB4	8.0035	5.48194	2.52156	0.0366834	0.724795	0.069917	up in IGF2- ACC
205174_s_at	QPCT	10.8792	8.46564	2.41354	0.00915359	0.638877	0.00149069	up in IGF2- ACC
201744_s_at	LUM	7.41057	5.03452	2.37605	0.0211169	0.700421	0.0169394	up in IGF2- ACC
218342_s_at	ERMP1	7.59669	5.24338	2.35331	0.000200646	0.290254	3.04958e-06	up in IGF2- ACC
209612_s_at	ADH1B	7.16092	4.81463	2.34629	0.00780446	0.627226	0.0140857	up in IGF2- ACC
221840_at	PTPRE	7.55415	5.2315	2.32265	0.000210125	0.290254	4.40615e-06	up in IGF2- ACC
226281_at	DNER	7.71077	5.38918	2.32158	0.00506798	0.589652	0.000156016	up in IGF2- ACC
203903_s_at	HEPH	6.62709	4.37521	2.25189	0.00465233	0.588231	0.00126367	up in IGF2- ACC
36711_at	MAFF	6.67271	4.43409	2.23862	0.00339757	0.540732	0.00889595	up in IGF2- ACC
210619_s_at	HYAL1	6.62339	4.39736	2.22603	0.00130418	0.443505	1.84288e-06	up in IGF2- ACC
228885_at	MAMDC2	6.36152	4.15332	2.2082	0.00488399	0.588776	0.0827947	up in IGF2- ACC
227240_at	NGEF	7.83853	5.69936	2.13918	0.00577898	0.59842	0.0548378	up in IGF2- ACC
235619_at	LOC285986	9.48525	7.37377	2.11148	0.0119178	0.641848	9.26858e-05	up in IGF2- ACC
219370_at	RPRM	6.88376	4.78319	2.10058	0.00537537	0.589652	0.00061036	up in IGF2- ACC
219525_at	SLC47A1	9.65298	7.56341	2.08957	0.012191	0.641848	0.000257539	up in IGF2- ACC
201525_at	APOD	7.01849	4.96782	2.05067	0.0110841	0.638877	0.1005	up in IGF2- ACC
217228_s_at	ASB4	6.86563	4.82339	2.04225	0.00417091	0.570326	2.83066e-05	up in IGF2- ACC
237721_s_at	ASB4	7.95281	5.9282	2.02461	0.00897759	0.638877	3.65214e-05	up in IGF2- ACC
209687_at	CXCL12	6.1146	4.11371	2.00089	0.00922294	0.638877	0.00488003	up in IGF2- ACC
1555630_a_at	RAB34	6.98454	5.00108	1.98346	0.0165048	0.680938	0.081284	up in IGF2- ACC
209613_s_at	ADH1B	5.64871	3.68035	1.96835	0.0122686	0.641848	0.0316542	up in IGF2- ACC
210479_s_at	RORA	6.43794	4.48064	1.9573	0.00100699	0.406166	0.00828575	up in IGF2- ACC
207426_s_at	TNFSF4	5.38687	3.45087	1.936	0.0381101	0.726389	0.0961441	up in IGF2- ACC
210426_x_at	RORA	6.93284	5.00222	1.93062	0.00130312	0.443505	0.00795057	up in IGF2- ACC
209866_s_at	LPHN3	7.07731	5.15718	1.92013	0.0413453	0.732489	0.0436383	up in IGF2- ACC
243556_at	NGEF	5.83045	3.91948	1.91097	0.00050385	0.337991	0.0367556	up in IGF2- ACC
224710_at	RAB34	7.14016	5.24156	1.8986	0.0107811	0.638877	0.0571703	up in IGF2- ACC
229596_at	AMDHD1	5.79773	3.93214	1.86559	0.000212348	0.290254	0.00851728	up in IGF2- ACC
209994_s_at	ABCB1 /// ABCB4	9.88059	8.03324	1.84735	0.000953497	0.405404	1.79515e-05	up in IGF2- ACC
224646_x_at	H19	7.72243	5.88547	1.83696	0.0316071	0.718167	0.186188	up in IGF2- ACC
203131_at	PDGFRA	6.69435	4.88145	1.8129	0.0113599	0.641848	0.00272379	up in IGF2- ACC
206638_at	HTR2B	5.89771	4.10216	1.79555	0.00837252	0.638877	0.00347628	up in IGF2- ACC
205830_at	CLGN	5.1327	3.33892	1.79378	0.0217408	0.700421	0.0467279	up in IGF2- ACC
202283_at	SERPINF1	7.88105	6.09999	1.78106	0.0203176	0.695507	0.0437175	up in IGF2- ACC
202948_at	IL1R1	9.47563	7.70296	1.77268	9.28628e-05	0.192047	4.62387e-05	up in IGF2- ACC
213664_at	SLC1A1	5.68153	3.93638	1.74515	0.00284862	0.536421	0.000683605	up in IGF2- ACC
211959_at	IGFBP5	8.64228	6.90426	1.73801	0.0156604	0.672616	0.0106773	up in IGF2- ACC
206404_at	FGF9	7.82057	6.09071	1.72986	0.00957979	0.638877	0.0198575	up in IGF2- ACC
204591_at	CHL1	4.31659	2.5875	1.72909	0.0229916	0.703745	0.189147	up in IGF2- ACC
202237_at	NNMT	7.21861	5.50107	1.71755	0.0197679	0.695507	0.0097073	up in IGF2- ACC
240120_at	---	6.50804	4.79105	1.717	0.00382484	0.569307	0.000518988	up in IGF2- ACC
225996_at	LONRF2	6.24323	4.53888	1.70435	0.0382804	0.726389	0.0523077	up in IGF2- ACC
208161_s_at	ABCC3	8.43844	6.73473	1.70371	0.00929856	0.638877	0.0270373	up in IGF2- ACC
207193_at	AGRP	7.03328	5.33789	1.69539	0.00628193	0.60257	0.0540132	up in IGF2- ACC
226448_at	FAM89A	6.56639	4.8736	1.69279	5.90687e-05	0.153898	0.000164015	up in IGF2- ACC
232584_at	---	5.94481	4.25492	1.6899	0.00358248	0.553772	0.00912416	up in IGF2- ACC
209189_at	FOS	7.87183	6.18602	1.68582	0.0296829	0.716575	0.0260024	up in IGF2- ACC
209993_at	ABCB1	9.54362	7.85914	1.68448	0.000892674	0.390456	2.90122e-06	up in IGF2- ACC
201289_at	CYR61	7.44691	5.76815	1.67876	0.0171901	0.684391	0.0461002	up in IGF2- ACC
235567_at	RORA	7.1888	5.51565	1.67315	0.00306858	0.536421	0.0013053	up in IGF2- ACC
227697_at	SOCS3	5.73159	4.06009	1.6715	0.0195205	0.695507	0.0284634	up in IGF2- ACC
1556590_s_at	---	6.65309	4.99937	1.65372	0.00500347	0.589652	0.0127402	up in IGF2- ACC
203645_s_at	CD163	7.88461	6.23329	1.65132	0.0103031	0.638877	0.00817849	up in IGF2- ACC
208481_at	ASB4	5.86406	4.21481	1.64924	0.00956881	0.638877	0.00155409	up in IGF2- ACC
228523_at	NANOS1	5.14353	3.49849	1.64504	1.61829e-05	0.0721168	0.0131466	up in IGF2- ACC
242931_at	LONRF3	7.09976	5.45996	1.6398	0.00145056	0.460887	0.000417447	up in IGF2- ACC
1566472_s_at	RETSAT	6.2953	4.67267	1.62262	1.29245e-05	0.0721168	0.00481712	up in IGF2- ACC
223059_s_at	FAM107B	8.07991	6.46721	1.6127	0.018323	0.689776	0.00142506	up in IGF2- ACC
215081_at	KIAA1024	5.12523	3.51328	1.61195	0.00200491	0.504254	0.083177	up in IGF2- ACC
204613_at	PLCG2	6.74084	5.13582	1.60502	0.00471645	0.588231	0.0139228	up in IGF2- ACC
205382_s_at	CFD	6.95294	5.34812	1.60482	0.000504313	0.337991	0.00335368	up in IGF2- ACC
210764_s_at	CYR61	7.68943	6.08749	1.60193	0.0117837	0.641848	0.0516869	up in IGF2- ACC
236266_at	RORA	7.74901	6.15416	1.59485	0.00135753	0.443505	0.00475924	up in IGF2- ACC
226682_at	RORA	9.58084	7.98908	1.59176	0.00338953	0.540732	0.00111536	up in IGF2- ACC
204438_at	MRC1 /// MRC1L1	7.06459	5.47288	1.59171	0.0146496	0.659337	0.0115972	up in IGF2- ACC
215049_x_at	CD163	7.83276	6.24777	1.585	0.0100098	0.638877	0.0186092	up in IGF2- ACC
219407_s_at	LAMC3	6.20734	4.62255	1.58478	0.000814426	0.383222	0.00248907	up in IGF2- ACC
201631_s_at	IER3	6.90421	5.32317	1.58105	0.0107497	0.638877	0.00021057	up in IGF2- ACC
202995_s_at	FBLN1	5.33027	3.75051	1.57976	0.0296346	0.716575	0.0572036	up in IGF2- ACC
226695_at	PRRX1	6.51245	4.93787	1.57458	0.0479935	0.740416	0.0856051	up in IGF2- ACC
201842_s_at	EFEMP1	8.11051	6.53643	1.57407	0.0293384	0.716575	0.0496751	up in IGF2- ACC
227925_at	FLJ39051	4.88174	3.31406	1.56768	1.63567e-05	0.0721168	0.022948	up in IGF2- ACC
205554_s_at	DNASE1L3	5.67275	4.10749	1.56526	0.0172359	0.684391	0.0386419	up in IGF2- ACC
203790_s_at	HRSP12	8.47679	6.91908	1.55772	0.00014338	0.230568	0.00463148	up in IGF2- ACC
203305_at	F13A1	6.35629	4.79954	1.55674	0.0354511	0.72334	0.0860122	up in IGF2- ACC
205440_s_at	NPY1R	4.89404	3.33858	1.55546	0.0177335	0.689776	0.040526	up in IGF2- ACC
226697_at	FAM114A1	7.29551	5.7436	1.55191	0.00672841	0.609376	0.00519223	up in IGF2- ACC
1562529_s_at	---	7.2193	5.67722	1.54208	0.00620661	0.60257	0.00106884	up in IGF2- ACC
205083_at	AOX1	9.33233	7.8025	1.52983	0.0175035	0.688487	0.00869474	up in IGF2- ACC
204787_at	VSIG4	7.58193	6.05321	1.52872	0.00909865	0.638877	0.00564522	up in IGF2- ACC
232231_at	RUNX2	4.74866	3.22001	1.52865	0.00959541	0.638877	0.0792967	up in IGF2- ACC
243940_at	TSHZ2	5.29721	3.7698	1.52741	0.000707634	0.369714	0.00147314	up in IGF2- ACC
221008_s_at	AGXT2L1	3.93052	2.40412	1.5264	0.000841091	0.383222	0.0492668	up in IGF2- ACC
223058_at	FAM107B	7.88659	6.36058	1.52601	0.0247877	0.710696	0.00525467	up in IGF2- ACC
203961_at	NEBL	6.15077	4.62992	1.52084	0.0244749	0.710696	0.0105404	up in IGF2- ACC
209696_at	FBP1	6.43104	4.91404	1.51699	0.000314922	0.296868	0.0328594	up in IGF2- ACC
208933_s_at	LGALS8	6.3379	4.82431	1.51358	0.00055063	0.346042	0.0137165	up in IGF2- ACC
205076_s_at	MTMR11	7.71816	6.2093	1.50886	0.00417071	0.570326	0.0479927	up in IGF2- ACC
242871_at	PAQR5	6.55426	5.04754	1.50672	0.0210061	0.699396	0.00122123	up in IGF2- ACC
223170_at	TMEM98	7.95204	6.44699	1.50505	0.00950224	0.638877	0.000156084	up in IGF2- ACC
203485_at	RTN1	5.46022	3.95538	1.50484	0.00442939	0.582156	0.0170706	up in IGF2- ACC
230175_s_at	---	5.64921	4.14506	1.50415	0.00162322	0.467103	0.0195713	up in IGF2- ACC
227123_at	RAB3B	5.53558	4.03336	1.50222	0.0154389	0.669583	0.0427235	up in IGF2- ACC
204955_at	SRPX	8.04159	6.54135	1.50024	0.0277377	0.716575	0.053913	up in IGF2- ACC
225491_at	SLC1A2	6.17694	4.68004	1.4969	0.0216906	0.700421	0.000392455	up in IGF2- ACC
205403_at	IL1R2	7.59147	6.09784	1.49363	0.0440195	0.737192	0.0848478	up in IGF2- ACC
231579_s_at	TIMP2	9.49178	7.99928	1.4925	0.0214232	0.700421	0.0272443	up in IGF2- ACC
205082_s_at	AOX1	8.77877	7.28941	1.48936	0.0131867	0.646882	0.00814195	up in IGF2- ACC
202917_s_at	S100A8	6.91485	5.42568	1.48917	0.0378818	0.726228	0.073488	up in IGF2- ACC
1559117_at	---	7.82818	6.345	1.48317	0.00785849	0.627245	0.0185129	up in IGF2- ACC
229641_at	---	6.37305	4.89086	1.48219	0.0479762	0.740416	0.0183142	up in IGF2- ACC
209529_at	PPAP2C	5.31059	3.82845	1.48215	0.0222824	0.700421	0.0969258	up in IGF2- ACC
230831_at	FRMD5	5.03651	3.5643	1.4722	0.00784151	0.627226	0.0354289	up in IGF2- ACC
205992_s_at	IL15	4.05403	2.58267	1.47136	0.000794718	0.383222	0.0949892	up in IGF2- ACC
206024_at	HPD	4.8826	3.41591	1.46669	0.0127164	0.641848	0.217837	up in IGF2- ACC
219697_at	HS3ST2	5.26994	3.80891	1.46103	0.000890452	0.390456	0.058339	up in IGF2- ACC
211913_s_at	MERTK	7.38229	5.92223	1.46005	0.0234341	0.703829	0.0393214	up in IGF2- ACC
204959_at	MNDA	5.11512	3.65739	1.45772	0.0296855	0.716575	0.120494	up in IGF2- ACC
227952_at	---	3.98674	2.52992	1.45682	0.024123	0.708313	0.204668	up in IGF2- ACC
217995_at	SQRDL	7.44505	5.99054	1.45451	0.00535029	0.589652	0.00978201	up in IGF2- ACC
227404_s_at	EGR1	10.9381	9.49018	1.44789	0.046099	0.740416	0.03423	up in IGF2- ACC
224560_at	TIMP2	8.67112	7.2248	1.44632	0.0158757	0.67549	0.0251488	up in IGF2- ACC
205200_at	CLEC3B	6.81967	5.37858	1.44109	0.00693851	0.609376	0.000533243	up in IGF2- ACC
204392_at	CAMK1	6.62571	5.18479	1.44093	0.00515819	0.589652	0.0116457	up in IGF2- ACC
210139_s_at	PMP22	7.87335	6.43353	1.43982	0.00793683	0.630533	0.000365428	up in IGF2- ACC
201843_s_at	EFEMP1	4.92439	3.48599	1.4384	0.0174078	0.6872	0.0550127	up in IGF2- ACC
205597_at	SLC44A4	5.61727	4.18205	1.43522	0.000115361	0.203464	0.0506846	up in IGF2- ACC
209867_s_at	LPHN3	6.9068	5.4745	1.4323	0.0477968	0.740416	0.0425063	up in IGF2- ACC
215785_s_at	CYFIP2	8.08355	6.65173	1.43183	0.0348872	0.723022	0.0085123	up in IGF2- ACC
219607_s_at	MS4A4A	6.4286	4.9975	1.4311	0.0478992	0.740416	0.0787961	up in IGF2- ACC
203066_at	CHST15	5.43944	4.0094	1.43004	0.00133486	0.443505	0.00063315	up in IGF2- ACC
208727_s_at	CDC42	9.03627	7.60652	1.42975	0.00224519	0.513623	0.0508125	up in IGF2- ACC
235616_at	TSHZ2	6.32406	4.89507	1.42899	0.00338265	0.540732	0.0118615	up in IGF2- ACC
215783_s_at	ALPL	7.19214	5.76645	1.4257	0.0263269	0.714998	0.0687095	up in IGF2- ACC
219934_s_at	SULT1E1	3.62537	2.20199	1.42338	0.014976	0.661625	0.280448	up in IGF2- ACC
208934_s_at	LGALS8	6.87094	5.4518	1.41913	0.013841	0.651841	0.0554756	up in IGF2- ACC
225424_at	GPAM	6.86964	5.45714	1.4125	0.0316925	0.718167	0.146172	up in IGF2- ACC
205866_at	FCN3	7.08464	5.67219	1.41245	0.0102074	0.638877	0.0394375	up in IGF2- ACC
203126_at	IMPA2	5.69081	4.28265	1.40816	0.000424922	0.33208	0.00511913	up in IGF2- ACC
203980_at	FABP4	6.68522	5.27905	1.40617	0.0423326	0.736878	0.0944225	up in IGF2- ACC
200986_at	SERPING1	6.935	5.52985	1.40515	0.00315305	0.536421	0.00622627	up in IGF2- ACC
209183_s_at	C10orf10	6.72433	5.31939	1.40494	0.0108844	0.638877	0.000266243	up in IGF2- ACC
201141_at	GPNMB	8.57717	7.1778	1.39937	0.0202446	0.695507	0.0310537	up in IGF2- ACC
219736_at	TRIM36	4.75874	3.36102	1.39772	0.0114744	0.641848	0.0222033	up in IGF2- ACC
202075_s_at	PLTP	6.9482	5.55222	1.39598	0.00270199	0.536421	0.0307629	up in IGF2- ACC
205173_x_at	CD58	6.56788	5.17361	1.39427	0.00158455	0.467006	2.34905e-05	up in IGF2- ACC
242720_at	ITIH4	4.69775	3.30402	1.39373	0.000892332	0.390456	0.118856	up in IGF2- ACC
226677_at	ZNF521	7.04519	5.652	1.39319	0.0440448	0.737192	0.138509	up in IGF2- ACC
201531_at	ZFP36	8.57659	7.18579	1.3908	0.00963513	0.638877	0.0156977	up in IGF2- ACC
233540_s_at	CDK5RAP2	6.52428	5.13349	1.39079	0.00132282	0.443505	0.000309789	up in IGF2- ACC
202241_at	TRIB1	7.47309	6.08286	1.39024	0.0426759	0.737041	0.000996935	up in IGF2- ACC
1553027_a_at	KLHL4	5.55745	4.16869	1.38876	0.04293	0.737041	0.112369	up in IGF2- ACC
202157_s_at	CUGBP2	7.31101	5.92437	1.38664	0.0137713	0.651841	0.00124858	up in IGF2- ACC
209723_at	SERPINB9	5.02748	3.64228	1.3852	0.0172237	0.684391	0.0587173	up in IGF2- ACC
201743_at	CD14	8.14751	6.76477	1.38274	0.0297815	0.716575	0.0749792	up in IGF2- ACC
206028_s_at	MERTK	8.02087	6.64474	1.37613	0.0364478	0.724795	0.0321304	up in IGF2- ACC
200762_at	DPYSL2	9.41762	8.04158	1.37604	0.0144998	0.658999	0.0171244	up in IGF2- ACC
336_at	TBXA2R	7.25744	5.88169	1.37575	0.00294858	0.536421	0.0227649	up in IGF2- ACC
243027_at	IGSF5	5.10989	3.73596	1.37393	0.0131252	0.646365	0.113648	up in IGF2- ACC
216248_s_at	NR4A2	4.77349	3.40153	1.37196	0.00935715	0.638877	0.0148595	up in IGF2- ACC
227314_at	ITGA2	5.3837	4.01301	1.3707	0.0152515	0.668841	0.0246579	up in IGF2- ACC
201990_s_at	CREBL2	8.53842	7.16794	1.37048	0.000443166	0.33208	0.00231705	up in IGF2- ACC
201565_s_at	ID2	10.049	8.68017	1.36884	0.0339554	0.718877	0.00710152	up in IGF2- ACC
201124_at	ITGB5	5.38453	4.01798	1.36655	0.000418041	0.33208	0.00545881	up in IGF2- ACC
223660_at	ADORA3	6.17382	4.81122	1.3626	0.013146	0.646365	0.021302	up in IGF2- ACC
204754_at	HLF	6.32646	4.96521	1.36125	0.0496831	0.740416	0.165361	up in IGF2- ACC
209264_s_at	TSPAN4	5.64242	4.28595	1.35646	0.00173596	0.481415	0.0295597	up in IGF2- ACC
212993_at	NACC2	6.61483	5.26573	1.3491	0.000487611	0.337991	0.00645115	up in IGF2- ACC
1560259_at	---	6.63226	5.28345	1.3488	0.00374972	0.567911	0.0208243	up in IGF2- ACC
211372_s_at	IL1R2	6.41232	5.0639	1.34841	0.0368549	0.725878	0.151052	up in IGF2- ACC
1556364_at	LOC730057	6.12008	4.77307	1.34701	0.0331818	0.718877	0.124084	up in IGF2- ACC
205279_s_at	GLRB	4.26515	2.91984	1.34531	0.000253252	0.29472	0.0234948	up in IGF2- ACC
227325_at	LOC255783	8.24561	6.9016	1.34401	0.0080607	0.634457	0.00214293	up in IGF2- ACC
200916_at	TAGLN2	8.36716	7.03008	1.33708	0.00948701	0.638877	0.0209038	up in IGF2- ACC
210042_s_at	CTSZ	5.01117	3.68127	1.32991	0.00768205	0.627226	0.0428633	up in IGF2- ACC
202688_at	TNFSF10	8.1302	6.80126	1.32893	0.00670105	0.609376	0.00910749	up in IGF2- ACC
219032_x_at	OPN3	7.17955	5.85139	1.32816	0.0160763	0.678416	0.027183	up in IGF2- ACC
226751_at	CNRIP1	7.05265	5.72837	1.32428	0.0092397	0.638877	0.0725024	up in IGF2- ACC
212801_at	CIT	7.41146	6.09227	1.3192	0.0174537	0.687947	0.0120585	up in IGF2- ACC
226415_at	VAT1L	6.74904	5.43028	1.31876	0.0472163	0.740416	0.205924	up in IGF2- ACC
203962_s_at	NEBL	5.93579	4.61843	1.31737	0.0384737	0.726389	0.0370608	up in IGF2- ACC
205462_s_at	HPCAL1	6.79246	5.47618	1.31627	0.00137087	0.443505	0.0174671	up in IGF2- ACC
201988_s_at	CREBL2	9.01109	7.69636	1.31473	9.95928e-05	0.194473	5.15923e-05	up in IGF2- ACC
209122_at	PLIN2	8.31607	7.00213	1.31394	0.0211256	0.700421	0.0160395	up in IGF2- ACC
218404_at	SNX10	8.07917	6.76648	1.31269	0.0209879	0.699396	0.0337515	up in IGF2- ACC
227599_at	C3orf59	6.65673	5.34478	1.31195	0.0053957	0.589652	0.00954205	up in IGF2- ACC
212651_at	RHOBTB1	6.53046	5.21884	1.31162	0.00690481	0.609376	0.000250051	up in IGF2- ACC
204288_s_at	SORBS2	9.37051	8.05899	1.31152	0.0366389	0.724795	0.0150155	up in IGF2- ACC
213455_at	FAM114A1	9.22549	7.91898	1.30651	0.00587684	0.599825	0.0076153	up in IGF2- ACC
1569003_at	TMEM49	5.33241	4.02851	1.3039	0.0148697	0.661625	0.0333163	up in IGF2- ACC
201125_s_at	ITGB5	8.12183	6.81993	1.3019	0.00134446	0.443505	0.00156143	up in IGF2- ACC
202096_s_at	TSPO	7.36473	6.06364	1.30109	0.00501574	0.589652	0.0014627	up in IGF2- ACC
218421_at	CERK	6.45636	5.15858	1.29778	0.0100484	0.638877	0.0396278	up in IGF2- ACC
241359_at	---	6.485	5.18928	1.29573	0.00825954	0.637002	0.169415	up in IGF2- ACC
210519_s_at	NQO1	8.19663	6.90282	1.2938	0.038947	0.726389	0.0169149	up in IGF2- ACC
218124_at	RETSAT	7.34892	6.05696	1.29196	4.80005e-06	0.0410055	0.00435513	up in IGF2- ACC
226051_at	SELM	7.40469	6.1202	1.28449	0.00858907	0.638877	0.00192358	up in IGF2- ACC
227481_at	CNKSR3	5.13842	3.85424	1.28418	0.000506909	0.337991	0.000452128	up in IGF2- ACC
201468_s_at	NQO1	8.17643	6.89279	1.28364	0.0226346	0.700421	0.0400301	up in IGF2- ACC
212067_s_at	C1R	7.73974	6.45652	1.28322	0.0220292	0.700421	0.0377186	up in IGF2- ACC
223360_at	C21orf56	6.62502	5.34399	1.28103	0.0402869	0.729931	0.063898	up in IGF2- ACC
240502_at	---	5.32693	4.04706	1.27987	0.0325508	0.718252	0.0622161	up in IGF2- ACC
229280_s_at	FLJ22536	6.43783	5.16295	1.27488	0.0129885	0.646212	0.0716308	up in IGF2- ACC
212311_at	KIAA0746	5.12272	3.8486	1.27412	0.0417172	0.732727	0.111869	up in IGF2- ACC
202437_s_at	CYP1B1	4.13893	2.86762	1.27131	0.0239686	0.708146	0.0886039	up in IGF2- ACC
224917_at	MIR21	7.46556	6.19911	1.26645	0.039823	0.72781	0.00485511	up in IGF2- ACC
1555229_a_at	C1S	6.9103	5.64673	1.26357	0.029094	0.716575	0.0179278	up in IGF2- ACC
211744_s_at	CD58	5.9166	4.65428	1.26232	0.000752596	0.381002	0.000185367	up in IGF2- ACC
228268_at	FMO2	5.1355	3.87356	1.26194	0.00261791	0.536421	0.00383913	up in IGF2- ACC
226707_at	NAPRT1	6.971	5.70966	1.26133	0.0068441	0.609376	0.00100206	up in IGF2- ACC
202910_s_at	CD97	7.39362	6.13828	1.25534	0.0208735	0.699396	0.0622978	up in IGF2- ACC
238577_s_at	TSHZ2	5.11386	3.85999	1.25387	0.000485011	0.337991	0.00190663	up in IGF2- ACC
201989_s_at	CREBL2	10.3433	9.08956	1.25375	8.8085e-05	0.192047	4.99453e-05	up in IGF2- ACC
230360_at	GLDN	5.71449	4.46269	1.2518	0.0275509	0.716575	0.0900905	up in IGF2- ACC
203638_s_at	FGFR2	6.88883	5.63936	1.24947	0.0462662	0.740416	0.0192308	up in IGF2- ACC
237313_at	---	7.34418	6.09702	1.24716	2.95041e-05	0.115224	5.94938e-05	up in IGF2- ACC
239178_at	FGF9	4.24831	3.00211	1.2462	0.00595154	0.599825	0.0673591	up in IGF2- ACC
1555832_s_at	KLF6	8.31725	7.0872	1.23005	0.0204501	0.696207	0.0198177	up in IGF2- ACC
223703_at	C10orf11	7.89909	6.66913	1.22996	0.00377298	0.569307	0.00041911	up in IGF2- ACC
1555728_a_at	MS4A4A	6.07735	4.84797	1.22938	0.0257766	0.712595	0.0818754	up in IGF2- ACC
208935_s_at	LGALS8	5.91258	4.68425	1.22834	0.00575614	0.598294	0.0510572	up in IGF2- ACC
201563_at	SORD	7.56845	6.34162	1.22682	0.0157649	0.674971	0.00441225	up in IGF2- ACC
219157_at	KLHL2	6.88528	5.66004	1.22524	0.00326709	0.536421	0.0335314	up in IGF2- ACC
231835_at	C1orf93	6.41071	5.18703	1.22368	0.00206242	0.505515	0.0115767	up in IGF2- ACC
1556034_s_at	MTMR11	7.23373	6.01044	1.22329	0.00373643	0.567471	0.0789255	up in IGF2- ACC
226425_at	CLIP4	6.14897	4.92815	1.22082	0.0128655	0.644159	0.0209056	up in IGF2- ACC
221489_s_at	SPRY4	7.30256	6.08266	1.21991	0.0301465	0.716575	0.0290356	up in IGF2- ACC
221565_s_at	CALHM2	7.02913	5.81092	1.21822	0.00561714	0.594727	0.0167887	up in IGF2- ACC
226756_at	---	7.0854	5.86763	1.21777	0.0360509	0.723958	0.0282086	up in IGF2- ACC
209448_at	HTATIP2	7.94251	6.72829	1.21422	0.0349267	0.723022	0.0155243	up in IGF2- ACC
210732_s_at	LGALS8	4.64835	3.43698	1.21137	0.0277779	0.716575	0.137047	up in IGF2- ACC
210427_x_at	ANXA2	10.7601	9.54878	1.21133	0.00404024	0.570326	0.000269816	up in IGF2- ACC
205280_at	GLRB	3.55567	2.34559	1.21008	0.00120536	0.422816	0.0558046	up in IGF2- ACC
210416_s_at	CHEK2	5.99719	4.78983	1.20736	0.0103443	0.638877	0.048135	up in IGF2- ACC
222549_at	CLDN1	7.73309	6.5283	1.20479	0.0445182	0.738793	0.0676369	up in IGF2- ACC
226030_at	ACADSB	5.77055	4.56627	1.20427	0.0206524	0.698382	0.131909	up in IGF2- ACC
201887_at	IL13RA1	7.27212	6.06786	1.20427	0.000666981	0.364098	0.000745734	up in IGF2- ACC
203354_s_at	PSD3	7.26236	6.06113	1.20123	0.0243018	0.710696	0.000259315	up in IGF2- ACC
225847_at	NCEH1	5.34296	4.14797	1.19499	0.00309022	0.536421	0.00952052	up in IGF2- ACC
202687_s_at	TNFSF10	6.41597	5.22115	1.19482	0.00474356	0.588231	0.023323	up in IGF2- ACC
213503_x_at	ANXA2	10.5486	9.35505	1.1935	0.0040627	0.570326	0.000395553	up in IGF2- ACC
224911_s_at	DCBLD2	7.08313	5.89051	1.19262	0.0106764	0.638877	0.030828	up in IGF2- ACC
240951_at	RORA	4.70517	3.51275	1.19242	0.0028941	0.536421	0.0181584	up in IGF2- ACC
218880_at	FOSL2	6.68482	5.49341	1.19141	0.0236262	0.70619	0.0388615	up in IGF2- ACC
208747_s_at	C1S	8.5342	7.34378	1.19042	0.0357794	0.72344	0.00826493	up in IGF2- ACC
218638_s_at	SPON2	6.19499	5.00478	1.19021	0.00239657	0.527462	0.0106702	up in IGF2- ACC
228568_at	GCOM1	6.4398	5.25099	1.18881	0.0345768	0.721683	0.0531619	up in IGF2- ACC
202295_s_at	CTSH	7.8071	6.62022	1.18688	0.0195087	0.695507	0.00431573	up in IGF2- ACC
202238_s_at	NNMT	6.64885	5.4649	1.18395	0.0374359	0.726228	0.0466417	up in IGF2- ACC
222771_s_at	MYEF2	5.7151	4.53165	1.18345	0.00665489	0.609376	0.00249872	up in IGF2- ACC
208936_x_at	LGALS8	7.16192	5.97915	1.18277	0.0091173	0.638877	0.0604747	up in IGF2- ACC
208961_s_at	KLF6	8.13575	6.95624	1.17951	0.023617	0.70619	0.0353252	up in IGF2- ACC
201590_x_at	ANXA2	10.7021	9.52413	1.17795	0.00490107	0.588776	0.000508083	up in IGF2- ACC
212895_s_at	ABR	7.05594	5.87906	1.17688	0.0378488	0.726228	0.0408091	up in IGF2- ACC
211518_s_at	BMP4	7.29296	6.11773	1.17523	0.0357587	0.72344	0.134691	up in IGF2- ACC
204621_s_at	NR4A2	5.34114	4.16835	1.17279	0.0416757	0.732727	0.0947854	up in IGF2- ACC
1554899_s_at	FCER1G	5.91024	4.7384	1.17184	0.0279452	0.716575	0.0402931	up in IGF2- ACC
208960_s_at	KLF6	7.47417	6.30363	1.17055	0.0183472	0.689776	0.0416707	up in IGF2- ACC
209651_at	TGFB1I1	7.25195	6.08283	1.16912	0.0475035	0.740416	0.0969827	up in IGF2- ACC
205466_s_at	HS3ST1	4.51242	3.34627	1.16615	0.0248453	0.710696	0.0638552	up in IGF2- ACC
203632_s_at	GPRC5B	5.25438	4.09188	1.1625	0.0260582	0.712858	0.0899071	up in IGF2- ACC
1568765_at	SERPINE1	5.65557	4.49435	1.16122	0.015157	0.666166	0.0867474	up in IGF2- ACC
225579_at	PQLC3	7.02881	5.87267	1.15613	0.0142503	0.655285	0.0124071	up in IGF2- ACC
228497_at	SLC22A15	4.69125	3.53562	1.15563	0.00928284	0.638877	0.17344	up in IGF2- ACC
213537_at	HLA-DPA1	4.78916	3.6337	1.15546	0.0371721	0.726228	0.0831542	up in IGF2- ACC
1566968_at	---	6.05908	4.90451	1.15458	0.01191	0.641848	0.0304646	up in IGF2- ACC
224928_at	SETD7	8.34998	7.19819	1.15179	0.00108768	0.410131	0.000978549	up in IGF2- ACC
204158_s_at	TCIRG1	5.7072	4.55761	1.14959	0.029644	0.716575	0.114055	up in IGF2- ACC
219561_at	COPZ2	6.66927	5.51974	1.14953	0.0182649	0.689776	0.0314536	up in IGF2- ACC
209641_s_at	ABCC3	6.9099	5.7615	1.1484	0.0219662	0.700421	0.0830086	up in IGF2- ACC
209286_at	CDC42EP3	5.87389	4.72599	1.1479	0.0372865	0.726228	0.0487116	up in IGF2- ACC
243951_at	ABCB1	6.47763	5.33067	1.14695	0.00420716	0.570785	0.00355245	up in IGF2- ACC
224606_at	KLF6	8.04691	6.90109	1.14582	0.0250818	0.710696	0.0180218	up in IGF2- ACC
221556_at	CDC14B	5.80918	4.66579	1.14339	0.0270687	0.716575	0.065792	up in IGF2- ACC
240861_at	---	4.33151	3.19047	1.14103	0.000710012	0.369714	0.0641892	up in IGF2- ACC
202436_s_at	CYP1B1	5.48212	4.34353	1.13859	0.031356	0.718167	0.108302	up in IGF2- ACC
229310_at	KLHL29	5.12372	3.98673	1.13699	0.011406	0.641848	0.0594776	up in IGF2- ACC
202953_at	C1QB	8.15012	7.01348	1.13664	0.0329244	0.718877	0.0324737	up in IGF2- ACC
226140_s_at	OTUD1	6.99707	5.86287	1.1342	0.00151032	0.460887	0.0452264	up in IGF2- ACC
210222_s_at	RTN1	5.24554	4.11139	1.13415	0.0119592	0.641848	0.0310843	up in IGF2- ACC
224595_at	SLC44A1	6.17483	5.04138	1.13345	0.0171616	0.684391	0.0546435	up in IGF2- ACC
219147_s_at	C9orf95	5.4783	4.34507	1.13323	0.0103326	0.638877	0.0104239	up in IGF2- ACC
200843_s_at	EPRS	9.12321	7.99002	1.1332	0.0180444	0.689776	0.0558902	up in IGF2- ACC
224698_at	ESYT2	6.76966	5.63648	1.13318	0.0360351	0.723958	0.00895159	up in IGF2- ACC
208998_at	UCP2	7.16585	6.03447	1.13139	0.0349852	0.723022	0.0428707	up in IGF2- ACC
222940_at	SULT1E1	3.22983	2.09865	1.13118	0.02749	0.716575	0.32516	up in IGF2- ACC
208389_s_at	SLC1A2	5.26015	4.13018	1.12997	0.00433244	0.577594	0.0224246	up in IGF2- ACC
233720_at	SORBS2	4.9901	3.86046	1.12964	0.00172435	0.481415	0.00400189	up in IGF2- ACC
230563_at	RASGEF1A	3.60548	2.47713	1.12835	0.0074017	0.622597	0.169011	up in IGF2- ACC
201123_s_at	EIF5A	9.05893	7.93407	1.12486	0.0466534	0.740416	0.0696155	up in IGF2- ACC
238967_at	---	5.84816	4.72481	1.12335	0.0192507	0.695507	0.0569122	up in IGF2- ACC
207401_at	PROX1	5.31558	4.19436	1.12123	0.00474458	0.588231	0.0359322	up in IGF2- ACC
241470_x_at	---	3.46419	2.3436	1.12059	0.028893	0.716575	0.127198	up in IGF2- ACC
216942_s_at	CD58	5.34218	4.22295	1.11924	0.00335158	0.540732	9.39369e-05	up in IGF2- ACC
205463_s_at	PDGFA	5.52528	4.40804	1.11724	0.0315354	0.718167	0.0934989	up in IGF2- ACC
201693_s_at	EGR1	7.10786	5.99089	1.11696	0.0488432	0.740416	0.111107	up in IGF2- ACC
203337_x_at	ITGB1BP1	5.74453	4.6292	1.11534	0.00136569	0.443505	0.0663884	up in IGF2- ACC
221210_s_at	NPL	4.80665	3.69168	1.11497	0.0199143	0.695507	0.0706356	up in IGF2- ACC
237720_at	ASB4	5.28875	4.17387	1.11488	0.0196142	0.695507	0.01537	up in IGF2- ACC
214434_at	HSPA12A	6.99744	5.88377	1.11367	0.026823	0.71632	0.0119142	up in IGF2- ACC
229498_at	---	7.97256	6.86054	1.11201	0.0172244	0.684391	0.0859222	up in IGF2- ACC
203167_at	TIMP2	6.98391	5.87446	1.10945	0.0316776	0.718167	0.0668706	up in IGF2- ACC
202686_s_at	AXL	7.21504	6.10629	1.10875	0.0213578	0.700421	0.0403503	up in IGF2- ACC
230619_at	ARNT	5.8544	4.74777	1.10663	6.66975e-05	0.158551	0.00181525	up in IGF2- ACC
57715_at	CALHM2	6.76855	5.66509	1.10346	0.0131186	0.646365	0.0140941	up in IGF2- ACC
210215_at	TFR2	4.4968	3.39342	1.10338	0.00540239	0.589652	0.134618	up in IGF2- ACC
204480_s_at	C9orf16	9.83589	8.73418	1.10171	0.0258383	0.712858	0.0374809	up in IGF2- ACC
1556589_at	---	6.60802	5.50775	1.10027	0.00935349	0.638877	0.0602763	up in IGF2- ACC
219952_s_at	MCOLN1	7.84018	6.7406	1.09958	0.000910918	0.395273	0.017435	up in IGF2- ACC
203923_s_at	CYBB	6.86167	5.76627	1.09541	0.0288855	0.716575	0.00640711	up in IGF2- ACC
204866_at	PHF16	6.39496	5.30302	1.09193	0.0133736	0.651841	0.00147104	up in IGF2- ACC
225353_s_at	C1QC	8.73827	7.64757	1.0907	0.0315996	0.718167	0.0203878	up in IGF2- ACC
226326_at	PCGF5	7.38857	6.29877	1.0898	0.00576682	0.598294	0.0027532	up in IGF2- ACC
202803_s_at	ITGB2	6.4178	5.33168	1.08612	0.0148359	0.661625	0.0124195	up in IGF2- ACC
208783_s_at	CD46	9.91313	8.82724	1.08589	0.0103245	0.638877	0.00320815	up in IGF2- ACC
201272_at	AKR1B1	12.3591	11.274	1.08513	0.0375743	0.726228	0.0261173	up in IGF2- ACC
213220_at	NCRNA00081	7.59698	6.51274	1.08424	0.00101031	0.406166	0.0023727	up in IGF2- ACC
227139_s_at	HPS3	7.08278	6.00283	1.07995	0.00178742	0.481415	0.0415738	up in IGF2- ACC
211026_s_at	MGLL	7.44399	6.36558	1.07842	0.0184832	0.690281	0.0350687	up in IGF2- ACC
222396_at	HN1	6.83958	5.7614	1.07818	0.00526655	0.589652	0.0448183	up in IGF2- ACC
202499_s_at	SLC2A3	4.28383	3.20963	1.0742	0.0253822	0.710696	0.136793	up in IGF2- ACC
202587_s_at	AK1	7.65181	6.57797	1.07384	0.00420493	0.570785	0.00576042	up in IGF2- ACC
225390_s_at	KLF13	5.94336	4.87122	1.07214	0.0187062	0.691991	0.0384142	up in IGF2- ACC
204602_at	DKK1	3.7764	2.7053	1.0711	0.0221343	0.700421	0.160434	up in IGF2- ACC
1553159_at	DNAH11	6.89499	5.82684	1.06816	0.0277447	0.716575	0.142967	up in IGF2- ACC
228771_at	ADRBK2	4.21369	3.14795	1.06574	0.00245288	0.52966	0.10928	up in IGF2- ACC
203761_at	SLA	5.9018	4.83856	1.06323	0.012559	0.641848	0.0105624	up in IGF2- ACC
213506_at	F2RL1	3.56286	2.50389	1.05897	0.00336686	0.540732	0.105763	up in IGF2- ACC
231166_at	GPR155	4.23259	3.17622	1.05637	0.00250746	0.530543	0.0421804	up in IGF2- ACC
211726_s_at	FMO2	4.6412	3.58615	1.05506	0.0184162	0.690083	0.0125851	up in IGF2- ACC
225182_at	TMEM50B	8.01039	6.95674	1.05365	0.00660021	0.609376	0.0115168	up in IGF2- ACC
207549_x_at	CD46	9.42675	8.37372	1.05303	0.0195719	0.695507	0.0169938	up in IGF2- ACC
238762_at	MTHFD2L	5.08642	4.03354	1.05289	0.00486205	0.588776	0.0436564	up in IGF2- ACC
202957_at	HCLS1	6.59924	5.5478	1.05144	0.0313494	0.718167	0.0100429	up in IGF2- ACC
209276_s_at	GLRX	8.6741	7.62358	1.05052	0.0169665	0.683569	0.00403274	up in IGF2- ACC
214591_at	KLHL4	3.75574	2.70599	1.04975	0.0385307	0.726389	0.0910837	up in IGF2- ACC
219366_at	AVEN	7.10312	6.05375	1.04937	0.00111531	0.41212	0.000336583	up in IGF2- ACC
212552_at	HPCAL1	8.10989	7.0621	1.0478	0.00156062	0.466267	0.0172316	up in IGF2- ACC
217848_s_at	PPA1	10.6365	9.58958	1.04687	0.00163677	0.467662	0.00191271	up in IGF2- ACC
204629_at	PARVB	5.28289	4.23693	1.04596	0.00220148	0.513623	0.028671	up in IGF2- ACC
204760_s_at	NR1D1 /// THRA	6.72699	5.68171	1.04528	0.0076888	0.627226	0.0110859	up in IGF2- ACC
203504_s_at	ABCA1	7.58674	6.54358	1.04316	0.037704	0.726228	0.0468086	up in IGF2- ACC
226337_at	GORAB	4.37685	3.33595	1.0409	0.00567533	0.594727	0.0629815	up in IGF2- ACC
205730_s_at	ABLIM3	6.39491	5.35573	1.03918	0.0128908	0.644833	0.021573	up in IGF2- ACC
200710_at	ACADVL	9.50056	8.46279	1.03777	0.0104225	0.638877	0.0399127	up in IGF2- ACC
210904_s_at	IL13RA1	6.73654	5.70426	1.03228	0.00461437	0.588231	5.56415e-05	up in IGF2- ACC
210889_s_at	FCGR2B	4.88248	3.85083	1.03166	0.0117821	0.641848	0.146335	up in IGF2- ACC
237466_s_at	HHIP	3.99454	2.96398	1.03056	0.0237297	0.707225	0.143277	up in IGF2- ACC
228184_at	DISP1	6.26519	5.23827	1.02693	0.0276803	0.716575	0.0638842	up in IGF2- ACC
220547_s_at	FAM35A	7.76725	6.7408	1.02645	0.00125983	0.435959	6.82448e-06	up in IGF2- ACC
1562235_s_at	---	5.51729	4.49118	1.02611	0.0319346	0.718167	0.079478	up in IGF2- ACC
208022_s_at	CDC14B	5.37887	4.35294	1.02593	0.0241077	0.708313	0.0625065	up in IGF2- ACC
218699_at	RAB7L1	6.72167	5.69769	1.02397	0.001177	0.420606	0.0187066	up in IGF2- ACC
209682_at	CBLB	6.60161	5.57768	1.02393	0.00588763	0.599825	0.00304931	up in IGF2- ACC
213069_at	HEG1	6.81648	5.79288	1.0236	0.0274005	0.716575	0.0512302	up in IGF2- ACC
202450_s_at	CTSK	5.8016	4.77885	1.02275	0.0409686	0.731472	0.0959695	up in IGF2- ACC
203628_at	IGF1R	7.37344	6.35247	1.02097	0.0492088	0.740416	0.0181783	up in IGF2- ACC
244050_at	PTPLAD2	4.68255	3.66209	1.02046	0.0337116	0.718877	0.202477	up in IGF2- ACC
211574_s_at	CD46	9.34622	8.32687	1.01935	0.026315	0.714998	0.0220492	up in IGF2- ACC
203505_at	ABCA1	7.20053	6.18154	1.01899	0.0282149	0.716575	0.0151664	up in IGF2- ACC
211031_s_at	CLIP2	5.52093	4.50247	1.01846	0.00326573	0.536421	0.0182387	up in IGF2- ACC
235504_at	GREM2	4.05449	3.03734	1.01715	0.025036	0.710696	0.184619	up in IGF2- ACC
231960_at	BRWD1	4.03772	3.02101	1.0167	0.00022708	0.29472	0.0129097	up in IGF2- ACC
235349_at	FAM82A1	6.71258	5.6966	1.01598	0.0386844	0.726389	0.0268379	up in IGF2- ACC
228656_at	PROX1	7.15838	6.14379	1.01459	0.00883021	0.638877	0.0231343	up in IGF2- ACC
218909_at	RPS6KC1	6.40785	5.39457	1.01329	0.025604	0.711173	0.0591699	up in IGF2- ACC
225332_at	LOC729082	6.45195	5.43962	1.01234	0.0159123	0.675994	0.0696575	up in IGF2- ACC
37965_at	PARVB	5.36545	4.3532	1.01225	0.00115817	0.419357	0.0301856	up in IGF2- ACC
202605_at	GUSB	8.871	7.85898	1.01202	0.00563982	0.594727	0.0419815	up in IGF2- ACC
203973_s_at	CEBPD	8.72444	7.71359	1.01085	0.0492544	0.740416	0.0026701	up in IGF2- ACC
41047_at	C9orf16	9.96133	8.953	1.00834	0.0328191	0.718877	0.0359429	up in IGF2- ACC
203473_at	SLCO2B1	6.54816	5.54203	1.00613	0.0178404	0.689776	0.00347265	up in IGF2- ACC
224755_at	TM9SF3	7.56051	6.55682	1.00369	0.0290954	0.716575	0.0685146	up in IGF2- ACC
229194_at	PCGF5	7.15271	6.15262	1.00009	0.0262505	0.714765	0.00842299	up in IGF2- ACC
201847_at	LIPA	9.52216	8.52308	0.999076	0.0194941	0.695507	0.000244973	up in IGF2- ACC
228400_at	SHROOM3	4.29606	3.29803	0.998024	0.0278712	0.716575	0.107261	up in IGF2- ACC
217496_s_at	IDE	6.55136	5.55359	0.997775	0.00114559	0.417568	0.00304161	up in IGF2- ACC
204606_at	CCL21	6.11494	5.11718	0.997756	0.0399236	0.728822	0.305796	up in IGF2- ACC
207180_s_at	HTATIP2	7.5637	6.56806	0.995639	0.0127654	0.641898	0.00573785	up in IGF2- ACC
1554485_s_at	TMEM37	4.76926	3.77398	0.995281	0.0174303	0.687592	0.0781352	up in IGF2- ACC
209129_at	TRIP6	7.23092	6.23596	0.994954	0.0131933	0.646882	0.034399	up in IGF2- ACC
201825_s_at	SCCPDH	7.67745	6.68285	0.994593	0.00483726	0.588776	0.00295968	up in IGF2- ACC
237563_s_at	---	6.35021	5.35635	0.993856	0.0248864	0.710696	0.122734	up in IGF2- ACC
[truncated: 1,685 more rows]

## Sheet: ACC-pathways
pathway	minPvalue	upGenes	downGenes	minPboth	minPup	minPdown	Summary
SMD chromArms 1p (23)	2.84e-14	AMDHD1;TMTC2	BCL7A;CBX5;CDK4;CHST11;DENR;DIABLO;DYNLL1;KRT75;LASS5;PFDN5;PLA2G1B;PPTC7;PRDM4;PRPH;PRR13;PTGES3;RNF10;SLC11A2;SLC26A10;SPRYD3;TARBP2;TPCN1;UBE2N;ZBTB39;ZCRB1	0.000253166	0.856473	2.84e-14	enriched in genes down in IGF2- ACC
SMD chromArms 1p (28)	2.97e-13	ADPGK;ANXA2;AVEN;C15orf17;C15orf29;CASC4;CCNDBP1;CLK3;DNAJC17;FAM63B;FRMD5;HERC1;IQGAP1;KIAA1024;KLF13;LACTB;LRRC28;MAP2K1;MYEF2;NDUFAF1;PDE8A;RORA;SLC30A4;SNAP23;SQRDL;TMED3;TMOD3;TRIP4;TUBGCP5;UBL7;UBR1;ZFAND6;ZFYVE19	OCA2	5.58e-10	2.97e-13	0.943574	enriched in genes up in IGF2- ACC
SMD chromArms 1p (19)	1.26e-11	C10orf11;C10orf119;C10orf76;CAMK2G;CUEDC2;CXCL12;ECHS1;EIF4EBP2;EMX2;FAM35A;FAM45A;FANK1;FRAT1;GLUD1;IDE;INPP5F;LIPA;LRRC20;MXI1;NANOS1;NDST2;PPA1;PSAP;PTPRE;RASGEF1A;RHOBTB1;SMC3;UBE2D1;UROS;USMG5		3.49e-08	1.26e-11	1	enriched in genes up in IGF2- ACC
GO:0005737 - cytoplasm	5.1e-11	AADAC;ABCB10;ABCB4;ABHD14A;ACADVL;ACOT9;ACY1;ADH1B;AGXT2L1;AK1;AKR7A2;AKR7A3;AMDHD1;ANXA2;AP4B1;APRT;ARHGEF6;BHMT2;BRWD1;C1orf93;C21orf7;C2orf56;CAMK1;CAPG;CBLB;CCNDBP1;CDC42;CERK;CFD;CHST15;CISD1;CLIP2;CLK3;CNKSR3;CORO1A;CRLF3;CSTB;CTSZ;CUEDC2;CXCL14;DNASE2;DNER;DPP7;ECHS1;EIF3A;ERMP1;ERP27;ETFDH;ETHE1;F2R;FAM114A1;FAM125A;FAM65B;FANK1;FBP1;FBXW2;FLII;FMO2;FPGS;FRAT1;FRMD5;FXN;GCLM;GHDC;GLUD1;GO…	ABAT;AKR1E2;ARG2;ARL2;B4GALNT3;CALM3;CCNE1;CDK4;CDKN2C;CEP72;CHPF;CHST11;CKB;DIABLO;DICER1;DTNA;DYNLL1;ESR2;FABP3;HDAC1;HIVEP3;HSP90AA1;HSP90AB1;HSPA8;KIAA1467;LASS5;LETM2;NEDD4L;OCA2;PAPD4;PFDN5;PIGU;PLAGL2;ProSAPiP1;PTGES3;RNF10;SESN2;SLC11A2;SLC26A10;SMPD1;SNTA1;THAP11;TRIP10;UBE2N;ZNF701	3.89e-08	5.1e-11	0.648004	enriched in genes up in IGF2- ACC
GO:0019222 - regulation of metabolic process	3.93e-10	ARNT;BRWD1;CAPG;CORO1A;CREBL2;CXCL12;DMAP1;EIF3A;EIF4EBP2;ELL3;EMX2;EZH1;F2R;FLII;HBP1;HEXB;HGS;HRSP12;IKZF5;KLF13;MAFF;MLLT6;MTRF1;MXI1;MYSM1;NACC2;NANOS1;NFATC2IP;NME1;NME1-NME2;NME2;PDE8A;PDGFRA;PIN1;PLCG2;RORA;SETD7;SIRT7;SOD1;SORBS3;STON1;TAF4B;TGFBRAP1;TRIP4;TSHZ2;UBE2D1;ZEB2;ZFP36;ZNF18;ZNF238;ZNF25;ZNF280D;ZNF514	ARG2;BCL7A;CBX5;CCNE1;CDK4;CDKN2C;DICER1;DYNLL1;ESR2;GATA4;GATC;HDAC1;HIVEP3;HSP90AA1;HSP90AB1;IGF2;LASS5;LHX6;NEDD4L;PFDN5;PLA2G1B;PLAGL2;POLR3F;PRDM4;RNF10;SALL4;SEBOX;TARBP2;THAP11;TIGD7;TWIST1;UBE2N;YY2;ZBTB39;ZNF138;ZNF273;ZNF384;ZNF423;ZNF426;ZNF43;ZNF551;ZNF579;ZNF606;ZNF626;ZNF649;ZNF665;ZNF671;ZNF701;ZNF708;ZNF85	6.78e-05	0.266421	3.93e-10	enriched in genes down in IGF2- ACC
GO:0031323 - regulation of cellular metabolic process	8.04e-10	ARNT;BRWD1;CAPG;CORO1A;CREBL2;CXCL12;DMAP1;EIF3A;EIF4EBP2;ELL3;EMX2;EZH1;F2R;FLII;HBP1;HEXB;HRSP12;IKZF5;KLF13;MAFF;MLLT6;MTRF1;MXI1;MYSM1;NACC2;NANOS1;NFATC2IP;NME1;NME1-NME2;NME2;PDE8A;PDGFRA;PIN1;RORA;SETD7;SIRT7;SOD1;SORBS3;STON1;TAF4B;TGFBRAP1;TRIP4;TSHZ2;UBE2D1;ZEB2;ZFP36;ZNF18;ZNF238;ZNF25;ZNF280D;ZNF514	ARG2;BCL7A;CBX5;CCNE1;CDK4;CDKN2C;DYNLL1;ESR2;GATA4;GATC;HDAC1;HIVEP3;HSP90AA1;HSP90AB1;IGF2;LASS5;LHX6;PFDN5;PLA2G1B;PLAGL2;POLR3F;PRDM4;RNF10;SALL4;SEBOX;TARBP2;THAP11;TIGD7;TWIST1;UBE2N;YY2;ZBTB39;ZNF138;ZNF273;ZNF384;ZNF423;ZNF426;ZNF43;ZNF551;ZNF579;ZNF606;ZNF626;ZNF649;ZNF665;ZNF671;ZNF701;ZNF708;ZNF85	6.9e-05	0.319129	8.04e-10	enriched in genes down in IGF2- ACC
GO:0010468 - regulation of gene expression	1.71e-09	ARNT;BRWD1;CREBL2;DMAP1;EIF3A;EIF4EBP2;ELL3;EMX2;EZH1;F2R;FLII;HBP1;HRSP12;IKZF5;KLF13;MAFF;MLLT6;MTRF1;MXI1;MYSM1;NACC2;NANOS1;NFATC2IP;NME1;NME1-NME2;NME2;PDE8A;PLCG2;RORA;SETD7;SIRT7;SORBS3;STON1;TAF4B;TGFBRAP1;TRIP4;TSHZ2;ZEB2;ZFP36;ZNF18;ZNF238;ZNF25;ZNF280D;ZNF514	BCL7A;CBX5;CCNE1;CDK4;DICER1;ESR2;GATA4;GATC;HDAC1;HIVEP3;IGF2;LASS5;LHX6;PFDN5;PLA2G1B;PLAGL2;POLR3F;PRDM4;RNF10;SALL4;SEBOX;TARBP2;THAP11;TIGD7;TWIST1;UBE2N;YY2;ZBTB39;ZNF138;ZNF273;ZNF384;ZNF423;ZNF426;ZNF43;ZNF551;ZNF579;ZNF606;ZNF626;ZNF649;ZNF665;ZNF671;ZNF701;ZNF708;ZNF85	0.000150341	0.245471	1.71e-09	enriched in genes down in IGF2- ACC
GO:0045449 - regulation of transcription	5.02e-09	ARNT;BRWD1;CREBL2;DMAP1;ELL3;EMX2;EZH1;F2R;FLII;HBP1;IKZF5;KLF13;MAFF;MLLT6;MXI1;MYSM1;NACC2;NFATC2IP;NME1;NME1-NME2;NME2;PDE8A;RORA;SETD7;SIRT7;SORBS3;STON1;TAF4B;TGFBRAP1;TRIP4;TSHZ2;ZEB2;ZNF18;ZNF238;ZNF25;ZNF280D;ZNF514	BCL7A;CBX5;CCNE1;ESR2;GATA4;HDAC1;HIVEP3;IGF2;LASS5;LHX6;PFDN5;PLA2G1B;PLAGL2;POLR3F;PRDM4;RNF10;SALL4;SEBOX;TARBP2;THAP11;TIGD7;TWIST1;UBE2N;YY2;ZBTB39;ZNF138;ZNF273;ZNF384;ZNF423;ZNF426;ZNF43;ZNF551;ZNF579;ZNF606;ZNF626;ZNF649;ZNF665;ZNF671;ZNF701;ZNF708;ZNF85	0.00107951	0.424261	5.02e-09	enriched in genes down in IGF2- ACC
MSigDB C4 computational module_19	6.69e-09	AADAC;ABCB1;ABCC3;ADH1B;APOD;APRT;CD163;CFD;CLEC3B;ECHS1;HRSP12;ID2B;IL1R1;IQGAP1;ITGB5;PDGFRA;PLCG2;QPCT;SEPT4;SORD;VSIG4	CDKN2C;CHGB;DLK1;IGF2;ROR2;VTN	6.69e-09	8.46e-08	0.00535584	-
GO:0009058 - biosynthetic process	1.1e-08	ARNT;BHMT2;BRWD1;C9orf95;CD37;CHST15;CREBL2;DMAP1;EIF3A;EIF4EBP2;ELL3;EMX2;EZH1;F2R;FBP1;FLII;FPGS;FXN;GCLM;HBP1;HEXB;HRSP12;IFNAR1;IKZF5;KLF13;LIPA;MAFF;MLLT6;MRPL4;MRRF;MTRF1;MXI1;MYEF2;MYSM1;NACC2;NANOS1;NDST2;NFATC2IP;NME1;NME1-NME2;NME2;PBLD;PDE8A;PDGFRA;PI4K2A;PLCG2;PMVK;PYCR2;RORA;SERINC4;SETD7;SIRT7;SOD1;SORBS3;SORD;STON1;TAF4B;TGFBRAP1;TRIP4;TSHZ2;TSPO;UROS;ZEB2;ZNF18;ZNF238;ZNF25;ZNF280…	ARG2;BCL7A;CBX5;CCNE1;CDK4;CHST11;DENR;ESR2;FABP3;GATA4;GATC;HDAC1;HIVEP3;HSP90AA1;HSP90AB1;IGF2;LASS5;LHX6;OCA2;PFDN5;PIGU;PLA2G1B;PLAGL2;POLD3;POLR3F;PRDM4;PTGES3;RNF10;SALL4;SEBOX;TARBP2;THAP11;TIGD7;TM4SF4;TWIST1;UBE2N;VLDLR;YY2;ZBTB39;ZNF138;ZNF273;ZNF384;ZNF423;ZNF426;ZNF43;ZNF551;ZNF579;ZNF606;ZNF626;ZNF649;ZNF665;ZNF671;ZNF701;ZNF708;ZNF85	0.000268778	0.374479	1.1e-08	enriched in genes down in IGF2- ACC
GO:0006350 - transcription	1.42e-08	ARNT;BRWD1;CREBL2;DMAP1;ELL3;EMX2;EZH1;F2R;FLII;HBP1;IKZF5;KLF13;MAFF;MLLT6;MXI1;MYEF2;MYSM1;NACC2;NFATC2IP;NME1;NME1-NME2;NME2;PDE8A;RORA;SETD7;SIRT7;SORBS3;STON1;TAF4B;TGFBRAP1;TRIP4;TSHZ2;ZEB2;ZNF18;ZNF238;ZNF25;ZNF280D;ZNF514	BCL7A;CBX5;CCNE1;ESR2;GATA4;HDAC1;HIVEP3;IGF2;LASS5;LHX6;PFDN5;PLA2G1B;PLAGL2;POLR3F;PRDM4;RNF10;SALL4;SEBOX;TARBP2;THAP11;TIGD7;TWIST1;UBE2N;YY2;ZBTB39;ZNF138;ZNF273;ZNF384;ZNF423;ZNF426;ZNF43;ZNF551;ZNF579;ZNF606;ZNF626;ZNF649;ZNF665;ZNF671;ZNF701;ZNF708;ZNF85	0.00190819	0.400644	1.42e-08	enriched in genes down in IGF2- ACC
GO:0044249 - cellular biosynthetic process	1.74e-08	ARNT;BHMT2;BRWD1;C9orf95;CD37;CHST15;CREBL2;DMAP1;EIF3A;EIF4EBP2;ELL3;EMX2;EZH1;F2R;FBP1;FLII;FPGS;FXN;GCLM;HBP1;HEXB;HRSP12;IFNAR1;IKZF5;KLF13;LIPA;MAFF;MLLT6;MRPL4;MRRF;MTRF1;MXI1;MYEF2;MYSM1;NACC2;NANOS1;NDST2;NFATC2IP;NME1;NME1-NME2;NME2;PDE8A;PDGFRA;PI4K2A;PLCG2;PMVK;PYCR2;RORA;SERINC4;SETD7;SIRT7;SOD1;SORBS3;SORD;STON1;TAF4B;TGFBRAP1;TRIP4;TSHZ2;TSPO;UROS;ZEB2;ZNF18;ZNF238;ZNF25;ZNF280D;ZNF…	ARG2;BCL7A;CBX5;CCNE1;CDK4;CHST11;DENR;ESR2;FABP3;GATA4;GATC;HDAC1;HIVEP3;HSP90AA1;HSP90AB1;IGF2;LASS5;LHX6;PFDN5;PIGU;PLA2G1B;PLAGL2;POLD3;POLR3F;PRDM4;PTGES3;RNF10;SALL4;SEBOX;TARBP2;THAP11;TIGD7;TM4SF4;TWIST1;UBE2N;VLDLR;YY2;ZBTB39;ZNF138;ZNF273;ZNF384;ZNF423;ZNF426;ZNF43;ZNF551;ZNF579;ZNF606;ZNF626;ZNF649;ZNF665;ZNF671;ZNF701;ZNF708;ZNF85	0.00030706	0.335531	1.74e-08	enriched in genes down in IGF2- ACC
GO:0044424 - intracellular part	2.07e-08	AADAC;ABCB10;ABCB4;ABHD14A;ACADVL;ACOT9;ACY1;ADH1B;ADRBK2;AGXT2L1;AK1;AKR7A2;AKR7A3;AMDHD1;ANXA2;AP4B1;APRT;ARHGEF6;ARNT;BHMT2;BRWD1;C1orf93;C21orf7;C2orf56;CAMK1;CAMK2G;CAPG;CBLB;CCDC110;CCNDBP1;CDC42;CERK;CFD;CHEK2;CHST15;CISD1;CLIP2;CLK3;CNKSR3;CORO1A;CREBL2;CRLF3;CSTB;CTSZ;CUEDC2;CXCL14;DMAP1;DNASE2;DNER;DPP7;DSCR3;ECHS1;EIF3A;ELL3;EMX2;ERMP1;ERP27;ETFDH;ETHE1;EZH1;F2R;FAM114A1;FAM125A;FAM65B…	ABAT;AKR1E2;ARG2;ARL2;B4GALNT3;CALM3;CBX5;CCNE1;CCNJL;CDK4;CDKN2C;CENPH;CEP72;CHPF;CHST11;CKB;CWC27;DIABLO;DICER1;DTNA;DYNLL1;ESR2;FABP3;GATA4;HDAC1;HIVEP3;HSP90AA1;HSP90AB1;HSPA8;KIAA1467;KIF12;KRT75;LASS5;LETM2;LHX6;NEDD4L;OCA2;PAPD4;PFDN5;PIGU;PLAGL2;POLD3;POLR3F;PRDM4;PRM1;PRMT6;ProSAPiP1;PRPH;PTGES3;RNF10;SALL4;SEBOX;SESN2;SF3B3;SIPA1L1;SLC11A2;SLC26A10;SMPD1;SNTA1;TARBP2;THAP11;TIGD7;TRIP10…	2.07e-08	3.34e-06	0.00132766	-
GO:0010467 - gene expression	2.08e-08	ARNT;BRWD1;CREBL2;DMAP1;DNER;EIF3A;EIF4EBP2;ELL3;EMX2;EZH1;F2R;FLII;HBP1;HRSP12;IKZF5;KLF13;MAFF;MLLT6;MRPL4;MRRF;MTRF1;MXI1;MYEF2;MYSM1;NACC2;NANOS1;NFATC2IP;NME1;NME1-NME2;NME2;NOP14;PDE8A;PLCG2;RORA;SETD7;SIRT7;SORBS3;STON1;TAF4B;TGFBRAP1;TRIP4;TSHZ2;TYW1;WDR77;ZEB2;ZFP36;ZMAT5;ZNF18;ZNF238;ZNF25;ZNF280D;ZNF514	BCL7A;CBX5;CCNE1;CDK4;DENR;DICER1;ESR2;GATA4;GATC;HDAC1;HIVEP3;IGF2;LASS5;LHX6;PAPD4;PFDN5;PLA2G1B;PLAGL2;POLR3F;PRDM4;RNF10;SALL4;SEBOX;SF3B3;TARBP2;THAP11;TIGD7;TWIST1;U2AF1L4;UBE2N;YY2;ZBTB39;ZCRB1;ZNF138;ZNF273;ZNF384;ZNF423;ZNF426;ZNF43;ZNF551;ZNF579;ZNF606;ZNF626;ZNF649;ZNF665;ZNF671;ZNF701;ZNF708;ZNF85	0.00291419	0.522156	2.08e-08	enriched in genes down in IGF2- ACC
GO:0005622 - intracellular	3.72e-08	AADAC;ABCB10;ABCB4;ABHD14A;ACADVL;ACOT9;ACY1;ADH1B;ADRBK2;AGXT2L1;AK1;AKR7A2;AKR7A3;AMDHD1;ANXA2;AP4B1;APOD;APRT;ARHGEF6;ARNT;AVEN;BHMT2;BRWD1;C1orf93;C21orf7;C2orf56;CAMK1;CAMK2G;CAPG;CBLB;CCDC110;CCNDBP1;CDC42;CERK;CFD;CHEK2;CHST15;CISD1;CLIP2;CLK3;CNKSR3;CORO1A;CREBL2;CRLF3;CSTB;CTSZ;CUEDC2;CXCL14;DMAP1;DNASE2;DNER;DPP7;DSCR3;ECHS1;EIF3A;ELL3;EMX2;ERMP1;ERP27;ETFDH;ETHE1;EZH1;F2R;FAM114A1;FAM1…	ABAT;AKR1E2;ARG2;ARL2;B4GALNT3;CALM3;CBX5;CCNE1;CCNJL;CDK4;CDKN2C;CENPH;CEP72;CHPF;CHST11;CKB;CWC27;DIABLO;DICER1;DTNA;DYNLL1;ESR2;FABP3;GATA4;HDAC1;HIVEP3;HSP90AA1;HSP90AB1;HSPA8;KIAA1467;KIF12;KRT75;LASS5;LETM2;LHX6;NEDD4L;OCA2;PAPD4;PFDN5;PIGU;PLAGL2;POLD3;POLR3F;PRDM4;PRM1;PRMT6;ProSAPiP1;PRPH;PTGES3;RNF10;SALL4;SEBOX;SEC14L5;SESN2;SF3B3;SIPA1L1;SLC11A2;SLC26A10;SMPD1;SNTA1;TARBP2;THAP11;TIGD…	3.72e-08	3.08e-06	0.00269027	-
SMD cancerModules Lung genes	4.02e-08	ANXA2;APOD;APRT;CAPG;CD163;CD37;CFD;CLEC3B;CORO1A;ECHS1;FBP1;GPNMB;IER3;IL13RA1;IL1R1;ITGB5;LIPA;MAFF;PDGFRA;S100A4;SLA;SLCO2B1;TNFSF10;VSIG4	FGFR4	4.91e-06	4.02e-08	0.708506	enriched in genes up in IGF2- ACC
SMD cancerModules Adrenal gland- metabolic genes	4.3e-08	AADAC;ABCB1;ABCC3;APOD;APRT;CD163;CFD;CLEC3B;ECHS1;HRSP12;ID2B;IL1R1;IQGAP1;ITGB5;PDGFRA;PLCG2;QPCT;SEPT4;SORD;VSIG4	CDKN2C;CHGB;DLK1;VTN	4.3e-08	5.23e-08	0.0399546	-
SMD cancerModules Immune (humoral) and inflammatory response	5.79e-08	APOD;ARHGEF6;CAPG;CD163;CD37;CFD;CLEC3B;CORO1A;CXCL12;FCGR2B;GPNMB;ID2B;IER3;IL1R1;LIPA;PDGFRA;PTPRE;QPCT;S100A4;SERPING1;SLA;SLCO2B1;TFF3;TNFSF10;TSPAN4;UBE2D1;VSIG4		3.28e-05	5.79e-08	1	enriched in genes up in IGF2- ACC
GO:0009059 - macromolecule biosynthetic process	7.79e-08	ARNT;BRWD1;CD37;CREBL2;DMAP1;EIF3A;EIF4EBP2;ELL3;EMX2;EZH1;F2R;FLII;HBP1;HRSP12;IFNAR1;IKZF5;KLF13;LIPA;MAFF;MLLT6;MRPL4;MRRF;MTRF1;MXI1;MYEF2;MYSM1;NACC2;NANOS1;NFATC2IP;NME1;NME1-NME2;NME2;PDE8A;PDGFRA;RORA;SETD7;SIRT7;SORBS3;STON1;TAF4B;TGFBRAP1;TRIP4;TSHZ2;ZEB2;ZNF18;ZNF238;ZNF25;ZNF280D;ZNF514	BCL7A;CBX5;CCNE1;CDK4;DENR;ESR2;GATA4;GATC;HDAC1;HIVEP3;IGF2;LASS5;LHX6;PFDN5;PIGU;PLA2G1B;PLAGL2;POLD3;POLR3F;PRDM4;RNF10;SALL4;SEBOX;TARBP2;THAP11;TIGD7;TM4SF4;TWIST1;UBE2N;YY2;ZBTB39;ZNF138;ZNF273;ZNF384;ZNF423;ZNF426;ZNF43;ZNF551;ZNF579;ZNF606;ZNF626;ZNF649;ZNF665;ZNF671;ZNF701;ZNF708;ZNF85	0.00775927	0.587101	7.79e-08	enriched in genes down in IGF2- ACC
GO:0043231 - intracellular membrane-bounded organelle	8.61e-08	AADAC;ABCB10;ABCB4;ACADVL;ACOT9;ADRBK2;AGXT2L1;AK1;AKR7A2;ANXA2;AP4B1;ARNT;BRWD1;C1orf93;C21orf7;C2orf56;CAMK1;CAPG;CBLB;CCDC110;CCNDBP1;CFD;CHEK2;CHST15;CISD1;CLK3;CORO1A;CREBL2;CSTB;CTSZ;CUEDC2;CXCL14;DMAP1;DNASE2;DNER;DPP7;DSCR3;ECHS1;EIF3A;ELL3;EMX2;ERMP1;ERP27;ETFDH;ETHE1;EZH1;F2R;FAM125A;FAM65B;FANK1;FBP1;FLII;FMO2;FPGS;FRMD5;FXN;GHDC;GLUD1;GOLGA1;GPNMB;GRAMD4;HBP1;HERC1;HEXB;HGS;HN1;HRSP12…	ABAT;ARG2;B4GALNT3;CBX5;CCNE1;CCNJL;CDK4;CDKN2C;CENPH;CHPF;CHST11;CKB;CWC27;DIABLO;DICER1;ESR2;GATA4;HDAC1;HIVEP3;HSP90AA1;HSP90AB1;HSPA8;KIAA1467;LASS5;LETM2;LHX6;OCA2;PAPD4;PFDN5;PIGU;PLAGL2;POLD3;POLR3F;PRDM4;PRM1;PRMT6;PTGES3;SALL4;SEBOX;SESN2;SF3B3;SIPA1L1;SLC11A2;SMPD1;TARBP2;THAP11;TIGD7;TRIP10;TWIST1;U2AF1L4;UBE2N;UBOX5;YY2;ZBTB39;ZCRB1;ZNF138;ZNF273;ZNF384;ZNF423;ZNF426;ZNF43;ZNF551;ZNF5…	8.61e-08	3.11e-05	0.000456896	-
MSigDB C1 pos chr12q13	8.84e-08		CBX5;CDK4;KRT75;LASS5;LMBR1L;PRR13;PTGES3;SLC11A2;SLC26A10;SPRYD3;ZBTB39	0.00215412	1	8.84e-08	enriched in genes down in IGF2- ACC
GO:0043227 - membrane-bounded organelle	8.94e-08	AADAC;ABCB10;ABCB4;ACADVL;ACOT9;ADRBK2;AGXT2L1;AK1;AKR7A2;ANXA2;AP4B1;ARNT;BRWD1;C1orf93;C21orf7;C2orf56;CAMK1;CAPG;CBLB;CCDC110;CCNDBP1;CFD;CHEK2;CHST15;CISD1;CLK3;CORO1A;CREBL2;CSTB;CTSZ;CUEDC2;CXCL14;DMAP1;DNASE2;DNER;DPP7;DSCR3;ECHS1;EIF3A;ELL3;EMX2;ERMP1;ERP27;ETFDH;ETHE1;EZH1;F2R;FAM125A;FAM65B;FANK1;FBP1;FLII;FMO2;FPGS;FRMD5;FXN;GHDC;GLUD1;GOLGA1;GPNMB;GRAMD4;HBP1;HERC1;HEXB;HGS;HN1;HRSP12…	ABAT;ARG2;B4GALNT3;CBX5;CCNE1;CCNJL;CDK4;CDKN2C;CENPH;CHPF;CHST11;CKB;CWC27;DIABLO;DICER1;ESR2;GATA4;HDAC1;HIVEP3;HSP90AA1;HSP90AB1;HSPA8;KIAA1467;LASS5;LETM2;LHX6;OCA2;PAPD4;PFDN5;PIGU;PLAGL2;POLD3;POLR3F;PRDM4;PRM1;PRMT6;PTGES3;SALL4;SEBOX;SESN2;SF3B3;SIPA1L1;SLC11A2;SMPD1;TARBP2;THAP11;TIGD7;TRIP10;TWIST1;U2AF1L4;UBE2N;UBOX5;YY2;ZBTB39;ZCRB1;ZNF138;ZNF273;ZNF384;ZNF423;ZNF426;ZNF43;ZNF551;ZNF5…	8.94e-08	3.18e-05	0.000462919	-
MSigDB C4 computational module_5	9.34e-08	ADH1B;ANXA2;APOD;APRT;CAPG;CD163;CD37;CFD;CLEC3B;CORO1A;ECHS1;FBP1;GPNMB;IER3;IL13RA1;IL1R1;ITGB5;LIPA;MAFF;PDGFRA;S100A4;SLA;SLCO2B1;TNFSF10;VSIG4	FGFR4	1.29e-05	9.34e-08	0.750626	enriched in genes up in IGF2- ACC
SMD 5MbChromTiles 12_47.5-52.5Mb	1e-07		KRT75;LASS5;PFDN5;PRPH;PRR13;SLC11A2;SPRYD3;TARBP2	0.000859503	1	1e-07	enriched in genes down in IGF2- ACC
MSigDB C4 computational module_84	1.58e-07	ADH1B;APOD;ARHGEF6;CAPG;CD163;CD37;CFD;CLEC3B;CORO1A;CXCL12;FCGR2B;GPNMB;ID2B;IER3;IL1R1;LIPA;PDGFRA;PTPRE;QPCT;S100A4;SERPING1;SLA;SLCO2B1;TFF3;TNFSF10;TSPAN4;UBE2D1;VSIG4		8.82e-05	1.58e-07	1	enriched in genes up in IGF2- ACC
GO:0050794 - regulation of cellular process	2e-07	ADRBK2;AGRP;ARHGEF6;ARNT;ASB4;AVEN;BRWD1;CAMK1;CAPG;CBLB;CDC42;CERK;CHEK2;CNKSR3;CORO1A;CREBL2;CXCL12;CXCL14;DCBLD2;DGKQ;DMAP1;DNER;EIF3A;EIF4EBP2;ELL3;EMX2;EZH1;F2R;FCGR2B;FCN3;FGF9;FLII;FRAT1;FXN;GCLM;GLRB;GLUD1;GPNMB;GPR155;GPS2;HBP1;HEXB;HGS;HRSP12;HTR2B;IDE;IFNAR1;IFNGR2;IKZF5;IL13RA1;IL15;IL1R1;IL7;IMPA2;IQGAP1;ITGB1BP1;ITGB5;KLF13;MAFF;MAP2K1;MLLT6;MTRF1;MXI1;MYSM1;NACC2;NANOS1;NFATC2IP;NG…	ARG2;ARL2;BCL7A;CALM3;CBX5;CCNE1;CDK4;CDKN2C;CHST11;DIABLO;DICER1;DTNA;DYNLL1;EFNB3;ESR2;FABP3;FGFR4;GATA4;GATC;GPR157;HDAC1;HIVEP3;HSP90AA1;HSP90AB1;IGF2;LASS5;LHX6;NEDD4L;PFDN5;PIGU;PLA2G1B;PLAGL2;POLR3F;PRDM4;PTGES3;RNF10;ROR2;SALL4;SEBOX;SIPA1L1;SLC26A10;SMPD1;SNAP25;TARBP2;THAP11;TIGD7;TM4SF4;TRH;TRIP10;TWIST1;UBE2N;VLDLR;YY2;ZBTB39;ZNF138;ZNF273;ZNF384;ZNF423;ZNF426;ZNF43;ZNF551;ZNF579;ZNF6…	0.000135092	0.036371	2e-07	-
GO:0008152 - metabolic process	2.38e-07	AADAC;ABCB4;ACADVL;ACOT9;ACY1;ADH1B;ADPGK;ADRBK2;AGXT2L1;AK1;AKR7A2;AKR7A3;AMDHD1;APOD;APRT;ARNT;ASB4;BHMT2;BRWD1;C9orf95;CAMK1;CAMK2G;CAPG;CBLB;CD37;CERK;CFD;CHEK2;CHI3L1;CHST15;CLK3;CORO1A;CREBL2;CRYL1;CTSZ;CUEDC2;CXCL12;DDI2;DMAP1;DNAJC17;DNASE2;DNER;DPP7;ECHS1;EIF3A;EIF4EBP2;ELL3;EMX2;ERMP1;ETFDH;EZH1;F2R;FBP1;FBXW2;FLII;FMO2;FPGS;FXN;GCLM;GLUD1;HBP1;HEPH;HERC1;HEXB;HGS;HRSP12;HYAL1;IDE;IDUA;…	ABAT;AKR1E2;ARG2;BCL7A;CBX5;CCNE1;CDK4;CDKN2C;CHST11;CKB;CWC27;DENR;DICER1;DYNLL1;ESR2;FABP3;FGFR4;GATA4;GATC;GPCPD1;HDAC1;HIVEP3;HSP90AA1;HSP90AB1;HSPA8;IGF2;LASS5;LHX6;NEDD4L;OCA2;PAPD4;PFDN5;PIGU;PLA2G1B;PLAGL2;POLD3;POLR3F;PRDM4;PRMT6;PTGES3;RNF10;ROR2;SALL4;SEBOX;SF3B3;SMPD1;TARBP2;THAP11;TIGD7;TM4SF4;TTLL2;TTLL4;TWIST1;U2AF1L4;UBE2N;UBOX5;VLDLR;YY2;ZBTB39;ZCRB1;ZNF138;ZNF273;ZNF384;ZNF423;Z…	2.38e-07	0.000421677	3.1e-05	-
MSigDB C2 pathways RUTELLA_HEMATOGFSNDCS_DIFF	2.9e-07	ABCC3;ACADVL;ADRBK2;ANXA2;ANXA2P2;ARHGEF6;CD163;CD58;CFD;CHI3L1;CREBL2;ELL3;FBP1;GCLM;GPNMB;HEXB;IL13RA1;IL1R1;IMPA2;NDRG1;NFATC2IP;NINJ2;NPL;PLTP;SCCPDH;VAT1;VSIG4;ZFAND5;ZFP36	LMBR1L;SLC11A2;TRIP10	1.16e-05	2.9e-07	0.147263	enriched in genes up in IGF2- ACC
MSigDB C2 pathways HEATSHOCK_YOUNG_UP	3.16e-07	SOD1	DYNLL1;HSPA8;PTGES3	8.93e-06	0.098777	3.16e-07	enriched in genes down in IGF2- ACC
GO:0006355 - regulation of transcription, DNA-dependent	3.29e-07	ARNT;BRWD1;CREBL2;DMAP1;ELL3;EMX2;EZH1;F2R;FLII;HBP1;IKZF5;KLF13;MAFF;MLLT6;MXI1;MYSM1;NFATC2IP;NME1;NME1-NME2;NME2;PDE8A;RORA;SETD7;SIRT7;SORBS3;STON1;TAF4B;TRIP4;TSHZ2;ZEB2;ZNF18;ZNF238;ZNF25;ZNF280D;ZNF514	CCNE1;ESR2;GATA4;HDAC1;HIVEP3;IGF2;LASS5;LHX6;PFDN5;PLA2G1B;PLAGL2;POLR3F;PRDM4;SALL4;SEBOX;TARBP2;THAP11;TWIST1;YY2;ZBTB39;ZNF138;ZNF273;ZNF384;ZNF423;ZNF426;ZNF43;ZNF551;ZNF579;ZNF606;ZNF626;ZNF649;ZNF665;ZNF671;ZNF701;ZNF708;ZNF85	0.00425592	0.370941	3.29e-07	enriched in genes down in IGF2- ACC
GO:0003674 - molecular_function	3.89e-07	AADAC;ABCB1;ABCB10;ABCB4;ABCC3;ABHD14A;ABHD8;ACADVL;ACOT9;ACY1;ADH1B;ADPGK;ADRBK2;AGRP;AGXT2L1;AK1;AKR7A2;AKR7A3;AMDHD1;ANXA2;AP4B1;APOD;APRT;ARHGEF6;ARNT;AVEN;BHMT2;BRWD1;C10orf11;C10orf119;C19orf62;C21orf7;C3orf25;C9orf95;CAMK1;CAMK2G;CAPG;CBLB;CCNDBP1;CD163;CD58;CDC42;CERK;CFD;CHEK2;CHI3L1;CHST15;CISD1;CLEC3B;CLK3;CNKSR3;CNRIP1;CORO1A;CREBL2;CRYL1;CSTB;CTSZ;CUEDC2;CXCL12;CXCL14;DCBLD2;DDI2;DGK…	ABAT;AKR1E2;ARG2;ARL2;B4GALNT3;BCL7A;CALM3;CBX5;CCNE1;CDK4;CDKN2C;CENPH;CEP72;CHGB;CHPF;CHST11;CKB;CLCN4;CWC27;DENR;DIABLO;DICER1;DLK1;DTNA;DYNLL1;EFNB3;ESR2;ETNK2;FABP3;FGFR4;GATA4;GATC;GPCPD1;GPR157;HDAC1;HIVEP3;HSP90AA1;HSP90AB1;HSPA8;IGF2;KIF12;KRT75;LASS5;LHX6;LMBR1L;NEDD4L;OCA2;PAPD4;PFDN5;PIGU;PLA2G1B;PLAGL2;POLD3;POLR3F;PPTC7;PRDM4;PRM1;PRMT6;PRND;ProSAPiP1;PRPH;PTGES3;RNF10;ROR2;SALL4;SE…	3.89e-07	3.18e-05	0.00278071	-
GO:0051252 - regulation of RNA metabolic process	4.03e-07	ARNT;BRWD1;CREBL2;DMAP1;ELL3;EMX2;EZH1;F2R;FLII;HBP1;IKZF5;KLF13;MAFF;MLLT6;MXI1;MYSM1;NFATC2IP;NME1;NME1-NME2;NME2;PDE8A;RORA;SETD7;SIRT7;SORBS3;STON1;TAF4B;TRIP4;TSHZ2;ZEB2;ZFP36;ZNF18;ZNF238;ZNF25;ZNF280D;ZNF514	CCNE1;ESR2;GATA4;HDAC1;HIVEP3;IGF2;LASS5;LHX6;PFDN5;PLA2G1B;PLAGL2;POLR3F;PRDM4;SALL4;SEBOX;TARBP2;THAP11;TWIST1;YY2;ZBTB39;ZNF138;ZNF273;ZNF384;ZNF423;ZNF426;ZNF43;ZNF551;ZNF579;ZNF606;ZNF626;ZNF649;ZNF665;ZNF671;ZNF701;ZNF708;ZNF85	0.00347669	0.380412	4.03e-07	enriched in genes down in IGF2- ACC
GO:0005575 - cellular_component	5.34e-07	AADAC;ABCB1;ABCB10;ABCB4;ABCC3;ABHD14A;ACADVL;ACOT9;ACY1;ADH1B;ADPGK;ADRBK2;AGRP;AGXT2L1;AK1;AKR7A2;AKR7A3;AMDHD1;ANXA2;AP4B1;APOD;APRT;ARHGEF6;ARNT;AVEN;BHMT2;BRI3;BRWD1;C10orf119;C10orf76;C15orf61;C1orf56;C1orf93;C21orf7;C2orf56;CALHM2;CAMK1;CAMK2G;CAPG;CASC4;CBLB;CCDC110;CCNDBP1;CD163;CD37;CD58;CDC42;CERK;CFD;CHEK2;CHI3L1;CHST15;CISD1;CLEC3B;CLIP2;CLK3;CNKSR3;CORO1A;CREBL2;CRLF3;CSTB;CTSZ;CUED…	ABAT;AKR1E2;ARG2;ARL2;B4GALNT3;BCL7A;CALM3;CBX5;CCNE1;CCNJL;CDK4;CDKN2C;CENPH;CEP72;CHGB;CHPF;CHST11;CKB;CLCN4;CWC27;DENR;DIABLO;DICER1;DLK1;DTNA;DYNLL1;EFNB3;ESR2;ETNK2;FABP3;FGFR4;GATA4;GATC;GPR157;HDAC1;HIVEP3;HSP90AA1;HSP90AB1;HSPA8;IGF2;KIAA1467;KIF12;KRT75;LASS5;LETM2;LHX6;LMBR1L;NEDD4L;OCA2;OSCP1;PAPD4;PFDN5;PIGU;PLA2G1B;PLAGL2;POLD3;POLR3F;PRDM4;PRM1;PRMT6;PRND;ProSAPiP1;PRPH;PTGES3;RNF10…	5.34e-07	4.1e-05	0.0029644	-
GO:0006351 - transcription, DNA-dependent	5.8e-07	ARNT;BRWD1;CREBL2;DMAP1;ELL3;EMX2;EZH1;F2R;FLII;HBP1;IKZF5;KLF13;MAFF;MLLT6;MXI1;MYSM1;NFATC2IP;NME1;NME1-NME2;NME2;PDE8A;RORA;SETD7;SIRT7;SORBS3;STON1;TAF4B;TRIP4;TSHZ2;ZEB2;ZNF18;ZNF238;ZNF25;ZNF280D;ZNF514	CCNE1;ESR2;GATA4;HDAC1;HIVEP3;IGF2;LASS5;LHX6;PFDN5;PLA2G1B;PLAGL2;POLR3F;PRDM4;SALL4;SEBOX;TARBP2;THAP11;TWIST1;YY2;ZBTB39;ZNF138;ZNF273;ZNF384;ZNF423;ZNF426;ZNF43;ZNF551;ZNF579;ZNF606;ZNF626;ZNF649;ZNF665;ZNF671;ZNF701;ZNF708;ZNF85	0.00731405	0.397837	5.8e-07	enriched in genes down in IGF2- ACC
GO:0016070 - RNA metabolic process	6.88e-07	ARNT;BRWD1;CREBL2;DMAP1;ELL3;EMX2;EZH1;F2R;FLII;HBP1;IKZF5;KLF13;MAFF;MLLT6;MXI1;MYSM1;NFATC2IP;NME1;NME1-NME2;NME2;NOP14;PDE8A;RORA;SETD7;SIRT7;SORBS3;STON1;TAF4B;TRIP4;TSHZ2;TYW1;WDR77;ZEB2;ZFP36;ZMAT5;ZNF18;ZNF238;ZNF25;ZNF280D;ZNF514	CCNE1;DICER1;ESR2;GATA4;HDAC1;HIVEP3;IGF2;LASS5;LHX6;PAPD4;PFDN5;PLA2G1B;PLAGL2;POLR3F;PRDM4;SALL4;SEBOX;SF3B3;TARBP2;THAP11;TWIST1;U2AF1L4;YY2;ZBTB39;ZCRB1;ZNF138;ZNF273;ZNF384;ZNF423;ZNF426;ZNF43;ZNF551;ZNF579;ZNF606;ZNF626;ZNF649;ZNF665;ZNF671;ZNF701;ZNF708;ZNF85	0.0282114	0.662283	6.88e-07	enriched in genes down in IGF2- ACC
SMD cytobands 12q13.12	6.88e-07		CBX5;KRT75;PFDN5;PRR13;SPRYD3;TARBP2	0.000776944	1	6.88e-07	enriched in genes down in IGF2- ACC
MSigDB C1 pos chr15q15	7.05e-07	CASC4;DNAJC17;ELL3;FRMD5;MYEF2;SERINC4;SORD;SQRDL;UBR1		1.08e-05	7.05e-07	1	enriched in genes up in IGF2- ACC
MSigDB C4 computational module_212	7.28e-07	AADAC;ABCC3;ACADVL;CAMK1;CHI3L1;ECHS1;GLUD1;HEXB;HYAL1;ID2B;LACTB;LIPA;MXI1;NDUFAF1;NME2;PIN1;PLCG2;PYGL;SOD1;SORD	CDK4;HSPA8	1.01e-05	7.28e-07	0.314661	enriched in genes up in IGF2- ACC
GO:0044464 - cell part	9.3e-07	AADAC;ABCB1;ABCB10;ABCB4;ABCC3;ABHD14A;ACADVL;ACOT9;ACY1;ADH1B;ADRBK2;AGXT2L1;AK1;AKR7A2;AKR7A3;AMDHD1;ANXA2;AP4B1;APOD;APRT;ARHGEF6;ARNT;AVEN;BHMT2;BRI3;BRWD1;C10orf76;C1orf93;C21orf7;C2orf56;CALHM2;CAMK1;CAMK2G;CAPG;CASC4;CBLB;CCDC110;CCNDBP1;CD163;CD37;CD58;CDC42;CERK;CFD;CHEK2;CHST15;CISD1;CLIP2;CLK3;CNKSR3;CORO1A;CREBL2;CRLF3;CSTB;CTSZ;CUEDC2;CXCL14;DCBLD2;DMAP1;DNASE2;DNER;DPP7;DSCR3;ECHS1;…	ABAT;AKR1E2;ARG2;ARL2;B4GALNT3;CALM3;CBX5;CCNE1;CCNJL;CDK4;CDKN2C;CENPH;CEP72;CHPF;CHST11;CKB;CLCN4;CWC27;DIABLO;DICER1;DLK1;DTNA;DYNLL1;EFNB3;ESR2;FABP3;FGFR4;GATA4;GPR157;HDAC1;HIVEP3;HSP90AA1;HSP90AB1;HSPA8;KIAA1467;KIF12;KRT75;LASS5;LETM2;LHX6;LMBR1L;NEDD4L;OCA2;OSCP1;PAPD4;PFDN5;PIGU;PLAGL2;POLD3;POLR3F;PRDM4;PRM1;PRMT6;PRND;ProSAPiP1;PRPH;PTGES3;RNF10;ROR2;SALL4;SEBOX;SEC14L5;SESN2;SF3B3;SI…	9.3e-07	4.24e-05	0.00462045	-
GO:0005623 - cell	9.37e-07	AADAC;ABCB1;ABCB10;ABCB4;ABCC3;ABHD14A;ACADVL;ACOT9;ACY1;ADH1B;ADRBK2;AGXT2L1;AK1;AKR7A2;AKR7A3;AMDHD1;ANXA2;AP4B1;APOD;APRT;ARHGEF6;ARNT;AVEN;BHMT2;BRI3;BRWD1;C10orf76;C1orf93;C21orf7;C2orf56;CALHM2;CAMK1;CAMK2G;CAPG;CASC4;CBLB;CCDC110;CCNDBP1;CD163;CD37;CD58;CDC42;CERK;CFD;CHEK2;CHST15;CISD1;CLIP2;CLK3;CNKSR3;CORO1A;CREBL2;CRLF3;CSTB;CTSZ;CUEDC2;CXCL14;DCBLD2;DMAP1;DNASE2;DNER;DPP7;DSCR3;ECHS1;…	ABAT;AKR1E2;ARG2;ARL2;B4GALNT3;CALM3;CBX5;CCNE1;CCNJL;CDK4;CDKN2C;CENPH;CEP72;CHPF;CHST11;CKB;CLCN4;CWC27;DIABLO;DICER1;DLK1;DTNA;DYNLL1;EFNB3;ESR2;FABP3;FGFR4;GATA4;GPR157;HDAC1;HIVEP3;HSP90AA1;HSP90AB1;HSPA8;KIAA1467;KIF12;KRT75;LASS5;LETM2;LHX6;LMBR1L;NEDD4L;OCA2;OSCP1;PAPD4;PFDN5;PIGU;PLAGL2;POLD3;POLR3F;PRDM4;PRM1;PRMT6;PRND;ProSAPiP1;PRPH;PTGES3;RNF10;ROR2;SALL4;SEBOX;SEC14L5;SESN2;SF3B3;SI…	9.37e-07	4.27e-05	0.00463604	-
SMD 5MbChromTiles 19_20-25Mb	9.94e-07		ZNF43;ZNF626;ZNF708;ZNF85	0.000140213	1	9.94e-07	enriched in genes down in IGF2- ACC
GO:0043229 - intracellular organelle	1e-06	AADAC;ABCB10;ABCB4;ACADVL;ACOT9;ADRBK2;AGXT2L1;AK1;AKR7A2;ANXA2;AP4B1;ARNT;BRWD1;C1orf93;C21orf7;C2orf56;CAMK1;CAPG;CBLB;CCDC110;CCNDBP1;CFD;CHEK2;CHST15;CISD1;CLIP2;CLK3;CORO1A;CREBL2;CSTB;CTSZ;CUEDC2;CXCL14;DMAP1;DNASE2;DNER;DPP7;DSCR3;ECHS1;EIF3A;ELL3;EMX2;ERMP1;ERP27;ETFDH;ETHE1;EZH1;F2R;FAM125A;FAM65B;FANK1;FBP1;FLII;FMO2;FPGS;FRMD5;FXN;GHDC;GLUD1;GOLGA1;GPNMB;GRAMD4;HBP1;HERC1;HEXB;HGS;HN1;…	ABAT;ARG2;ARL2;B4GALNT3;CALM3;CBX5;CCNE1;CCNJL;CDK4;CDKN2C;CENPH;CEP72;CHPF;CHST11;CKB;CWC27;DIABLO;DICER1;DYNLL1;ESR2;GATA4;HDAC1;HIVEP3;HSP90AA1;HSP90AB1;HSPA8;KIAA1467;KIF12;KRT75;LASS5;LETM2;LHX6;OCA2;PAPD4;PFDN5;PIGU;PLAGL2;POLD3;POLR3F;PRDM4;PRM1;PRMT6;PRPH;PTGES3;SALL4;SEBOX;SESN2;SF3B3;SIPA1L1;SLC11A2;SMPD1;SNTA1;TARBP2;THAP11;TIGD7;TRIP10;TWIST1;U2AF1L4;UBE2N;UBOX5;YY2;ZBTB39;ZCRB1;ZNF13…	1e-06	0.000593015	0.000138057	-
GO:0006139 - nucleobase, nucleoside, nucleotide and nucleic acid metabolic process	1.25e-06	AK1;APRT;ARNT;BRWD1;C9orf95;CREBL2;DMAP1;DNASE2;ELL3;EMX2;EZH1;F2R;FLII;FPGS;HBP1;IKZF5;KLF13;MAFF;MLLT6;MPG;MXI1;MYEF2;MYSM1;NACC2;NFATC2IP;NME1;NME1-NME2;NME2;NOP14;NPR2;NTHL1;NUDT5;PARP3;PDE8A;PDGFRA;RORA;SETD7;SIRT7;SMC3;SOD1;SORBS3;STON1;TAF4B;TGFBRAP1;TRIP4;TSHZ2;TYW1;WDR77;ZEB2;ZFP36;ZMAT5;ZNF18;ZNF238;ZNF25;ZNF280D;ZNF514	BCL7A;CBX5;CCNE1;DICER1;ESR2;GATA4;HDAC1;HIVEP3;IGF2;LASS5;LHX6;PAPD4;PFDN5;PLA2G1B;PLAGL2;POLD3;POLR3F;PRDM4;PTGES3;RNF10;SALL4;SEBOX;SF3B3;TARBP2;THAP11;TIGD7;TWIST1;U2AF1L4;UBE2N;YY2;ZBTB39;ZCRB1;ZNF138;ZNF273;ZNF384;ZNF423;ZNF426;ZNF43;ZNF551;ZNF579;ZNF606;ZNF626;ZNF649;ZNF665;ZNF671;ZNF701;ZNF708;ZNF85	0.0190447	0.670202	1.25e-06	enriched in genes down in IGF2- ACC
SMD chromArms 1p (40)	1.34e-06	BRWD1;C21orf7;C21orf91;CSTB;DSCR3;IFNAR1;IFNGR2;PCP4;SOD1;TFF3;TMEM50B;USP16	DSCR9	7.78e-06	1.34e-06	0.567957	enriched in genes up in IGF2- ACC
GO:0008150 - biological_process	1.37e-06	AADAC;ABCB1;ABCB10;ABCB4;ABCC3;ACADVL;ACOT9;ACY1;ADH1B;ADPGK;ADRBK2;AGRP;AGXT2L1;AK1;AKR7A2;AKR7A3;AMDHD1;ANXA2;AP4B1;APOD;APRT;ARHGEF6;ARNT;ASB4;AVEN;BHMT2;BRWD1;C10orf119;C9orf95;CAMK1;CAMK2G;CAPG;CBLB;CCNDBP1;CD163;CD37;CD58;CDC42;CERK;CFD;CHEK2;CHI3L1;CHST15;CLEC3B;CLK3;CNKSR3;CORO1A;CREBL2;CRYL1;CSTB;CTSZ;CUEDC2;CXCL12;CXCL14;DCBLD2;DDI2;DGKQ;DMAP1;DNAJC17;DNASE2;DNER;DPP7;DSCR3;ECHS1;EIF3A;…	ABAT;AKR1E2;ARG2;ARL2;BCL7A;CALM3;CBX5;CCNE1;CDK4;CDKN2C;CENPH;CHST11;CKB;CLCN4;CWC27;DENR;DIABLO;DICER1;DLK1;DTNA;DYNLL1;EFNB3;ESR2;ETNK2;FABP3;FGFR4;GATA4;GATC;GPCPD1;GPR157;HDAC1;HIVEP3;HSP90AA1;HSP90AB1;HSPA8;IGF2;KIF12;LASS5;LHX6;LMBR1L;NEDD4L;OCA2;OSCP1;PAPD4;PFDN5;PIGU;PLA2G1B;PLAGL2;POLD3;POLR3F;PRDM4;PRM1;PRMT6;PRND;PTGES3;RANBP3L;RNF10;ROR2;SALL4;SEBOX;SEC14L5;SESN2;SF3B3;SIPA1L1;SLC11A…	1.37e-06	9.43e-05	0.00315607	-
SMD cytobands 19p13.11	1.43e-06		ZNF43;ZNF626;ZNF708;ZNF85	0.000198689	1	1.43e-06	enriched in genes down in IGF2- ACC
GO:0008270 - zinc ion binding	1.62e-06	ACY1;ADH1B;AMDHD1;BHMT2;CBLB;CISD1;DGKQ;ERMP1;ETHE1;HGS;IDE;IKZF5;KLF13;LMLN;LONRF3;LUC7L;MARCH2;MLLT6;NANOS1;PHC2;QPCT;RASA4;RORA;SIRT7;SLC30A4;SMYD3;SOD1;SORD;TNFSF10;TRIM25;TRIP4;TSHZ2;UBR1;USP16;USP20;VAT1;ZDHHC20;ZEB2;ZFAND2B;ZFAND5;ZFAND6;ZFP36;ZFYVE19;ZMAT5;ZNF18;ZNF238;ZNF25;ZNF280D;ZNF514;ZNF608	DTNA;ESR2;GATA4;HIVEP3;LHX6;PLAGL2;PRDM4;RNF10;SALL4;SLC11A2;THAP11;U2AF1L4;UBOX5;YY2;ZBTB39;ZCCHC3;ZCRB1;ZNF138;ZNF273;ZNF384;ZNF423;ZNF426;ZNF43;ZNF551;ZNF579;ZNF606;ZNF626;ZNF649;ZNF665;ZNF671;ZNF701;ZNF708;ZNF85;ZSWIM3	2.63e-06	0.00732105	1.62e-06	-
SMD 5MbChromTiles 12_117.5-122.5Mb	1.62e-06		BCL7A;DENR;DIABLO;DYNLL1;PLA2G1B;RNF10	0.00165319	1	1.62e-06	enriched in genes down in IGF2- ACC
GO:0003677 - DNA binding	1.82e-06	ARNT;CREBL2;DMAP1;DNASE2;EMX2;EZH1;HBP1;IKZF5;INO80;KLF13;MAFF;MPG;MXI1;MYEF2;MYSM1;NME1;NME1-NME2;NME2;NTHL1;PHC2;RORA;SIRT7;STON1;TAF4B;TRIM25;TSHZ2;ZEB2;ZFAND5;ZFAND6;ZFP36;ZNF18;ZNF238;ZNF25;ZNF280D;ZNF514	ESR2;GATA4;HDAC1;HIVEP3;LASS5;LHX6;PLAGL2;POLD3;POLR3F;PRDM4;PRM1;SALL4;SEBOX;THAP11;TIGD7;TWIST1;YY2;ZBTB39;ZNF138;ZNF273;ZNF384;ZNF423;ZNF426;ZNF43;ZNF551;ZNF579;ZNF606;ZNF626;ZNF649;ZNF665;ZNF671;ZNF701;ZNF708;ZNF85	0.00599726	0.468861	1.82e-06	enriched in genes down in IGF2- ACC
SMD 5MbChromTiles 10_117.5-122.5Mb	3.13e-06	C10orf119;EMX2;FAM45A;INPP5F;NANOS1		1.48e-05	3.13e-06	1	enriched in genes up in IGF2- ACC
GO:0044237 - cellular metabolic process	3.48e-06	ACADVL;ACOT9;ACY1;ADH1B;ADPGK;ADRBK2;AGXT2L1;AK1;AKR7A2;AKR7A3;AMDHD1;APRT;ARNT;ASB4;BHMT2;BRWD1;C9orf95;CAMK1;CAMK2G;CAPG;CBLB;CD37;CERK;CFD;CHEK2;CHST15;CLK3;CORO1A;CREBL2;CRYL1;CTSZ;CUEDC2;CXCL12;DDI2;DMAP1;DNAJC17;DNASE2;DNER;DPP7;ECHS1;EIF3A;EIF4EBP2;ELL3;EMX2;ERMP1;ETFDH;EZH1;F2R;FBP1;FBXW2;FLII;FMO2;FPGS;FXN;GCLM;GLUD1;HBP1;HERC1;HEXB;HRSP12;HYAL1;IDE;IDUA;IFNAR1;IKZF5;IMPA2;KLF13;LIPA;LML…	ABAT;ARG2;BCL7A;CBX5;CCNE1;CDK4;CDKN2C;CHST11;CKB;CWC27;DENR;DICER1;DYNLL1;ESR2;FABP3;FGFR4;GATA4;GATC;GPCPD1;HDAC1;HIVEP3;HSP90AA1;HSP90AB1;HSPA8;IGF2;LASS5;LHX6;NEDD4L;PAPD4;PFDN5;PIGU;PLA2G1B;PLAGL2;POLD3;POLR3F;PRDM4;PTGES3;RNF10;ROR2;SALL4;SEBOX;SF3B3;SMPD1;TARBP2;THAP11;TIGD7;TM4SF4;TTLL2;TTLL4;TWIST1;U2AF1L4;UBE2N;UBOX5;VLDLR;YY2;ZBTB39;ZCRB1;ZNF138;ZNF273;ZNF384;ZNF423;ZNF426;ZNF43;ZNF551…	3.48e-06	0.00453526	1.76e-05	-
SMD 5MbChromTiles 15_40-45Mb	4.04e-06	CASC4;CCNDBP1;FRMD5;SLC30A4;SNAP23;SQRDL;UBR1		3.52e-05	4.04e-06	1	enriched in genes up in IGF2- ACC
SMD cytobands 15q21.1	4.29e-06	CASC4;FRMD5;MYEF2;SLC30A4;SORD;SQRDL		2.87e-05	4.29e-06	1	enriched in genes up in IGF2- ACC
GO:0003676 - nucleic acid binding	4.62e-06	ARNT;CREBL2;DIS3L;DMAP1;DNAJC17;DNASE2;EIF3A;EMX2;EZH1;HBP1;IKZF5;INO80;KLF13;MAFF;MPG;MTRF1;MXI1;MYEF2;MYSM1;NANOS1;NME1;NME1-NME2;NME2;NOP14;NTHL1;PHC2;RORA;SIRT7;STON1;TAF4B;TRIM25;TSHZ2;ZEB2;ZFAND5;ZFAND6;ZFP36;ZMAT5;ZNF18;ZNF238;ZNF25;ZNF280D;ZNF514	DENR;DICER1;ESR2;GATA4;HDAC1;HIVEP3;LASS5;LHX6;PLAGL2;POLD3;POLR3F;PRDM4;PRM1;SALL4;SEBOX;SF3B3;TARBP2;THAP11;TIGD7;TWIST1;U2AF1L4;YY2;ZBTB39;ZCCHC3;ZCRB1;ZNF138;ZNF273;ZNF384;ZNF423;ZNF426;ZNF43;ZNF551;ZNF579;ZNF606;ZNF626;ZNF649;ZNF665;ZNF671;ZNF701;ZNF708;ZNF85	0.069974	0.732738	4.62e-06	enriched in genes down in IGF2- ACC
GO:0046914 - transition metal ion binding	5.64e-06	ACY1;ADH1B;AMDHD1;BHMT2;CBLB;CISD1;DGKQ;ERMP1;ETFDH;ETHE1;FXN;HEPH;HGS;IDE;IKZF5;KLF13;LMLN;LONRF3;LUC7L;MARCH2;MLLT6;NANOS1;NTHL1;PDE8A;PHC2;QPCT;RASA4;RORA;SIRT7;SLC30A4;SMYD3;SOD1;SORD;TNFSF10;TRIM25;TRIP4;TSHZ2;TYW1;UBR1;USP16;USP20;VAT1;ZDHHC20;ZEB2;ZFAND2B;ZFAND5;ZFAND6;ZFP36;ZFYVE19;ZMAT5;ZNF18;ZNF238;ZNF25;ZNF280D;ZNF514;ZNF608	ARG2;DTNA;ESR2;GATA4;HIVEP3;LHX6;PLAGL2;PPTC7;PRDM4;PRND;RNF10;SALL4;SLC11A2;THAP11;U2AF1L4;UBOX5;YY2;ZBTB39;ZCCHC3;ZCRB1;ZNF138;ZNF273;ZNF384;ZNF423;ZNF426;ZNF43;ZNF551;ZNF579;ZNF606;ZNF626;ZNF649;ZNF665;ZNF671;ZNF701;ZNF708;ZNF85;ZSWIM3	2.3e-05	0.0182917	5.64e-06	-
GO:0005488 - binding	9.39e-06	ABCB1;ABCB10;ABCB4;ABCC3;ACADVL;ACOT9;ACY1;ADH1B;ADPGK;ADRBK2;AGRP;AGXT2L1;AK1;AMDHD1;ANXA2;AP4B1;APOD;APRT;ARNT;AVEN;BHMT2;BRWD1;C10orf11;C19orf62;C21orf7;C3orf25;C9orf95;CAMK1;CAMK2G;CAPG;CBLB;CCNDBP1;CD163;CD58;CDC42;CERK;CHEK2;CHI3L1;CHST15;CISD1;CLEC3B;CLK3;CNKSR3;CNRIP1;CORO1A;CREBL2;CRYL1;CSTB;CUEDC2;CXCL12;CXCL14;DCBLD2;DGKQ;DIS3L;DMAP1;DNAJC17;DNASE2;DNER;DPP7;ECHS1;EIF3A;EIF4EBP2;ELL3;E…	ABAT;ARG2;ARL2;CALM3;CBX5;CCNE1;CDK4;CDKN2C;CENPH;CEP72;CHGB;CHPF;CKB;CLCN4;DENR;DIABLO;DICER1;DTNA;DYNLL1;EFNB3;ESR2;FABP3;FGFR4;GATA4;GPCPD1;HDAC1;HIVEP3;HSP90AA1;HSP90AB1;HSPA8;IGF2;KIF12;LASS5;LHX6;NEDD4L;PFDN5;PIGU;PLA2G1B;PLAGL2;POLD3;POLR3F;PPTC7;PRDM4;PRM1;PRMT6;PRND;PRPH;PTGES3;RNF10;ROR2;SALL4;SEBOX;SF3B3;SIPA1L1;SLC11A2;SLC26A10;SLC5A5;SNAP25;SNTA1;TARBP2;THAP11;TIGD7;TPCN1;TRH;TRIP10;…	9.39e-06	0.000264444	0.00825764	-
MSigDB C2 pathways BRCA_ER_POS	9.9e-06	ACY1;AKR7A2;CASC4;CCNDBP1;CREBL2;FBP1;GLRB;GLUD1;GOLGA1;IER3;IL13RA1;ITGB5;PMVK;RETSAT;RTN1;SCCPDH;SLC1A1;SLC43A1;SORD;TFF3	ABAT;ETNK2;IGF2;KIAA1467;NEDD4L;TPCN1	9.9e-06	1.07e-05	0.0939855	-
SMD cancerModules Whole blood genes	1.02e-05	ARHGEF6;CAPG;CD37;CD58;CFD;CORO1A;FCGR2B;ID2B;IER3;IL13RA1;IMPA2;LIPA;MYEF2;PDGFRA;PLCG2;PTPRE;PYGL;QPCT;S100A4;SLA;SLC43A1;TNFSF10;UBE2D1;VSIG4	TARBP2	0.000703241	1.02e-05	0.457292	enriched in genes up in IGF2- ACC
SMD 5MbChromTiles 15_37.5-42.5Mb	1.07e-05	CASC4;CCNDBP1;DNAJC17;FRMD5;NDUFAF1;SNAP23;UBR1;ZFYVE19		0.0001143	1.07e-05	1	enriched in genes up in IGF2- ACC
MSigDB C2 pathways LEE_ACOX1_UP	1.08e-05	ANXA2;CSTB;NDRG1;QPCT;SPON2;TAGLN2;UAP1L1	HDAC1;TM4SF4	1.08e-05	6.67e-05	0.061661	-
SMD cancerModules Catalytic activities/metabolism	1.2e-05	AADAC;ABCC3;ACADVL;CAMK1;CHI3L1;ECHS1;GLUD1;HEXB;ID2B;LACTB;LIPA;NDUFAF1;PIN1;PLCG2;PYGL;SOD1;SORD	CDK4;HSPA8	8e-05	1.2e-05	0.290466	enriched in genes up in IGF2- ACC
MSigDB C2 pathways ALZHEIMERS_DISEASE_UP	1.3e-05	AK1;ANXA2;AVEN;BHMT2;CBLB;CD37;CD58;DCBLD2;F2R;FLII;FMO2;FRAT1;GOLGA1;GPR107;HBP1;HEPH;HSPBAP1;IDUA;IL13RA1;IL15;IL1R1;IQGAP1;ITGB1BP1;ITGB5;MTMR11;MXI1;PHC2;PLCG2;PRMT2;SERPING1;SIRT7;SORD;SPSB3;STK10;TNFSF10;TRIP4;TSPO;VAT1	ARG2;CDKN2C;DICER1;DTNA;HDAC1;LMBR1L;PLAGL2;SF3B3;SNTA1;TRIP10;ZNF43	0.000140985	1.3e-05	0.313599	enriched in genes up in IGF2- ACC
SMD chromArms 1p (37)	1.88e-05		CHGB;POLR3F;PRND;ProSAPiP1;SNAP25;UBOX5;ZCCHC3	0.0259876	1	1.88e-05	enriched in genes down in IGF2- ACC
MSigDB C2 pathways OVARIAN_INFERTILITY_GENES	2.37e-05		CDK4;ESR2;SMPD1;ZP2	0.00279701	1	2.37e-05	enriched in genes down in IGF2- ACC
GO:0003824 - catalytic activity	2.56e-05	AADAC;ABCB1;ABCB10;ABCB4;ABCC3;ABHD14A;ABHD8;ACADVL;ACOT9;ACY1;ADH1B;ADPGK;ADRBK2;AGXT2L1;AK1;AKR7A2;AKR7A3;AMDHD1;APRT;BHMT2;C9orf95;CAMK1;CAMK2G;CBLB;CDC42;CERK;CFD;CHEK2;CHI3L1;CHST15;CLK3;CRYL1;CTSZ;DDI2;DGKQ;DIS3L;DNASE2;DPP7;ECHS1;ERMP1;ETFDH;ETHE1;EZH1;FBP1;FBXW2;FMO2;FPGS;GCLM;GLUD1;HEPH;HERC1;HEXB;HRSP12;HS3ST2;HYAL1;IDE;IDUA;IMPA2;INO80;INPP5F;LACTB;LIPA;LMLN;LONRF3;MAP2K1;MARCH2;METTL1…	ABAT;AKR1E2;ARG2;B4GALNT3;CDK4;CHPF;CHST11;CKB;CWC27;DICER1;DYNLL1;EFNB3;ETNK2;FGFR4;GPCPD1;HDAC1;HSPA8;KIF12;LASS5;NEDD4L;PAPD4;PIGU;PLA2G1B;POLD3;POLR3F;PPTC7;PRMT6;PTGES3;ROR2;SF3B3;SMPD1;TTLL2;TTLL4;UBE2N;UBOX5	0.000103749	2.56e-05	0.325953	enriched in genes up in IGF2- ACC
GO:0045682 - regulation of epidermis development	2.59e-05	MAFF;NME1;NME1-NME2;NME2		9.53e-05	2.59e-05	1	enriched in genes up in IGF2- ACC
MSigDB C2 pathways ABBUD_LIF_UP	2.64e-05	CXCL14;FBP1;IL1R1;SQRDL;TSPAN4		0.000120184	2.64e-05	1	enriched in genes up in IGF2- ACC
SMD cancerModules Thymus genes	2.69e-05	APOD;ARHGEF6;CAPG;CD163;CD37;CFD;CLEC3B;CORO1A;CXCL12;GPNMB;IL1R1;LIPA;S100A4;SLA;SLCO2B1;VSIG4		0.00116408	2.69e-05	1	enriched in genes up in IGF2- ACC
MSigDB C5 GO RESPONSE_TO_DRUG	2.86e-05	ABCB1;ABCB4;GCLM;SOD1		9.93e-05	2.86e-05	1	enriched in genes up in IGF2- ACC
SMD 5MbChromTiles 12_50-55Mb	2.95e-05		CBX5;KRT75;PFDN5;PRR13;SPRYD3;TARBP2	0.0184328	1	2.95e-05	enriched in genes down in IGF2- ACC
GO:0007628 - adult walking behavior	3.16e-05	FXN;GLRB	EFNB3;TRH	3.16e-05	0.00820401	0.00121506	-
MSigDB C3 motifs SNACANNNYSYAGA_UNKNOWN	3.36e-05	STK10	CHPF;RNF10;SESN2;TRIP10;TTLL4	0.00182273	0.608771	3.36e-05	enriched in genes down in IGF2- ACC
GO:0008344 - adult locomotory behavior	3.52e-05	CSTB;FXN;GLRB	EFNB3;TRH	3.52e-05	0.00260629	0.00485648	-
GO:0016787 - hydrolase activity	3.62e-05	AADAC;ABCB1;ABCB10;ABCB4;ABCC3;ABHD14A;ABHD8;ACOT9;ACY1;AMDHD1;CAMK2G;CDC42;CFD;CHI3L1;CTSZ;DDI2;DIS3L;DNASE2;DPP7;ERMP1;ETHE1;FBP1;HEXB;HRSP12;HYAL1;IDE;IDUA;IMPA2;INO80;INPP5F;LACTB;LIPA;LMLN;LONRF3;MAP2K1;MPG;MTMR11;NCEH1;NDST2;NME1;NME1-NME2;NME2;NTHL1;NUDT5;PDE8A;PLCG2;PPA1;PTPRE;QPCT;RAB7L1;SEPT4;SIRT7;SMC3;USP16;USP20	ARG2;DICER1;DYNLL1;GPCPD1;HDAC1;HSPA8;KIF12;PIGU;PLA2G1B;PPTC7;SMPD1	0.0016798	3.62e-05	0.448094	enriched in genes up in IGF2- ACC
MSigDB C4 computational module_44	3.75e-05	ADH1B;APOD;ARHGEF6;CAPG;CD163;CD37;CFD;CLEC3B;CORO1A;CXCL12;GPNMB;IL1R1;LIPA;S100A4;SLA;SLCO2B1;VSIG4		0.00178279	3.75e-05	1	enriched in genes up in IGF2- ACC
GO:0008559 - xenobiotic-transporting ATPase activity	3.79e-05	ABCB1;ABCB4		6.71e-05	3.79e-05	1	enriched in genes up in IGF2- ACC
SMD 5MbChromTiles 10_120-125Mb	4.18e-05	C10orf119;FAM45A;INPP5F;NANOS1		0.000144176	4.18e-05	1	enriched in genes up in IGF2- ACC
MSigDB C4 computational module_45	4.33e-05	ARHGEF6;CAPG;CD37;CD58;CFD;CORO1A;FCGR2B;ID2B;IER3;IL13RA1;IMPA2;LIPA;MYEF2;PDGFRA;PLCG2;PTPRE;PYGL;QPCT;S100A4;SLA;SLC43A1;TNFSF10;UBE2D1;VSIG4	TARBP2	0.00240593	4.33e-05	0.487911	enriched in genes up in IGF2- ACC
GO:0045618 - positive regulation of keratinocyte differentiation	4.93e-05	NME1;NME1-NME2;NME2		0.00013328	4.93e-05	1	enriched in genes up in IGF2- ACC
MSigDB C4 computational module_408	5.21e-05	HEXB;HYAL1;PLCG2;PSAP	SMPD1	5.21e-05	0.000218001	0.0210116	-
MSigDB C2 pathways TZD_ADIP_DN	5.45e-05	CFD;CXCL12;GCLM;PMP22		0.000198689	5.45e-05	1	enriched in genes up in IGF2- ACC
SMD 5MbChromTiles 15_57.5-62.5Mb	5.87e-05	ANXA2;HERC1;LACTB;RORA;TRIP4		0.000223306	5.87e-05	1	enriched in genes up in IGF2- ACC
MSigDB C1 pos chr21q22	6.18e-05	BRWD1;CSTB;DSCR3;IFNAR1;IFNGR2;PCP4;PRMT2;SOD1;TFF3;TMEM50B	DSCR9	0.000219377	6.18e-05	0.576807	enriched in genes up in IGF2- ACC
GO:0005634 - nucleus	6.29e-05	ADRBK2;AK1;ARNT;BRWD1;C1orf93;C21orf7;CAMK1;CAPG;CBLB;CCDC110;CCNDBP1;CHEK2;CLK3;CORO1A;CREBL2;CSTB;CUEDC2;DMAP1;DSCR3;EIF3A;ELL3;EMX2;ETHE1;EZH1;FAM125A;FANK1;FLII;GHDC;HBP1;HN1;HRSP12;IKZF5;IL13RA1;IL15;INO80;KLF13;LUC7L;MAFF;MLLT6;MPG;MXI1;MYEF2;MYSM1;NACC2;NDRG1;NFATC2IP;NME1;NME1-NME2;NME2;NOP14;NTHL1;PARP3;PCP4;PHC2;PIN1;PRMT2;PSMD5;PYGL;RETSAT;RORA;S100A4;SEPT4;SETD7;SMC3;SMYD3;SNAP23;SOD1…	CBX5;CCNE1;CCNJL;CDK4;CDKN2C;CENPH;CWC27;DICER1;ESR2;GATA4;HDAC1;HIVEP3;LASS5;LHX6;PAPD4;PFDN5;PLAGL2;POLD3;POLR3F;PRDM4;PRM1;PRMT6;PTGES3;SALL4;SEBOX;SESN2;SF3B3;SIPA1L1;TARBP2;THAP11;TIGD7;TWIST1;U2AF1L4;UBE2N;UBOX5;YY2;ZBTB39;ZCRB1;ZNF138;ZNF273;ZNF384;ZNF423;ZNF426;ZNF43;ZNF551;ZNF579;ZNF606;ZNF626;ZNF649;ZNF665;ZNF671;ZNF701;ZNF708;ZNF85	0.00450084	0.15775	6.29e-05	enriched in genes down in IGF2- ACC
GO:0043169 - cation binding	7.28e-05	ACY1;ADH1B;AMDHD1;ANXA2;BHMT2;C3orf25;CBLB;CERK;CHI3L1;CISD1;DGKQ;DNER;ERMP1;ETFDH;ETHE1;FXN;HEPH;HEXB;HGS;HPCAL1;IDE;IDUA;IKZF5;KLF13;LMLN;LONRF3;LUC7L;MARCH2;MCOLN1;MLLT6;NANOS1;NTHL1;PCDH12;PDE8A;PHC2;PLCG2;QPCT;RASA4;RORA;S100A4;SIRT7;SLC30A4;SLC9A8;SMYD3;SOD1;SORD;TNFSF10;TRIM25;TRIP4;TSHZ2;TYW1;UBR1;USP16;USP20;VAT1;ZDHHC20;ZEB2;ZFAND2B;ZFAND5;ZFAND6;ZFP36;ZFYVE19;ZMAT5;ZNF18;ZNF238;ZNF25;Z…	ARG2;CALM3;DTNA;ESR2;GATA4;HIVEP3;LHX6;PLA2G1B;PLAGL2;PPTC7;PRDM4;PRND;RNF10;SALL4;SLC11A2;SLC5A5;SNTA1;THAP11;TPCN1;U2AF1L4;UBOX5;VLDLR;YY2;ZBTB39;ZCCHC3;ZCRB1;ZNF138;ZNF273;ZNF384;ZNF423;ZNF426;ZNF43;ZNF551;ZNF579;ZNF606;ZNF626;ZNF649;ZNF665;ZNF671;ZNF701;ZNF708;ZNF85;ZSWIM3	0.00109704	0.0604344	7.28e-05	enriched in genes down in IGF2- ACC
SMD 5MbChromTiles 20_2.5-7.5Mb	7.35e-05		CHGB;PRND;ProSAPiP1;UBOX5	0.00777914	1	7.35e-05	enriched in genes down in IGF2- ACC
SMD cancerModules Fetal liver genes - Metabolism and xenobiotics	7.67e-05	AADAC;CD163;CLEC3B;ECHS1;FBP1;GCLM;HRSP12;ID2B;IER3;IL1R1;ITGB5;PDGFRA;PYGL;S100A4;SLC43A1;SLCO2B1;SORD;TMED3;VSIG4	DLK1;FGFR4;TM4SF4;VTN	0.000123976	7.67e-05	0.295758	enriched in genes up in IGF2- ACC
MSigDB C4 computational module_24	7.93e-05	AADAC;CD163;CLEC3B;ECHS1;FBP1;GCLM;HRSP12;HYAL1;ID2B;IER3;IL1R1;ITGB5;PDGFRA;PYGL;S100A4;SLC43A1;SLCO2B1;SORD;TMED3;VSIG4	DLK1;FGFR4;IGF2;TM4SF4;VTN	7.93e-05	9.34e-05	0.0952995	-
MSigDB C2 pathways RORIE_ES_PNET_DN	8.12e-05		CHGB;DLK1;PRPH	0.00351975	1	8.12e-05	enriched in genes down in IGF2- ACC
GO:0009987 - cellular process	8.34e-05	ACADVL;ACOT9;ACY1;ADH1B;ADPGK;ADRBK2;AGRP;AGXT2L1;AK1;AKR7A2;AKR7A3;AMDHD1;ANXA2;AP4B1;APRT;ARHGEF6;ARNT;ASB4;AVEN;BHMT2;BRWD1;C9orf95;CAMK1;CAMK2G;CAPG;CBLB;CCNDBP1;CD37;CD58;CDC42;CERK;CFD;CHEK2;CHST15;CLK3;CNKSR3;CORO1A;CREBL2;CRYL1;CTSZ;CUEDC2;CXCL12;CXCL14;DCBLD2;DDI2;DGKQ;DMAP1;DNAJC17;DNASE2;DNER;DPP7;DSCR3;ECHS1;EIF3A;EIF4EBP2;ELL3;EMX2;ERMP1;ETFDH;EZH1;F2R;FAM65B;FBP1;FBXW2;FCGR2B;FCN3;F…	ABAT;ARG2;ARL2;BCL7A;CALM3;CBX5;CCNE1;CDK4;CDKN2C;CENPH;CHST11;CKB;CWC27;DENR;DIABLO;DICER1;DTNA;DYNLL1;EFNB3;ESR2;FABP3;FGFR4;GATA4;GATC;GPCPD1;GPR157;HDAC1;HIVEP3;HSP90AA1;HSP90AB1;HSPA8;IGF2;KIF12;LASS5;LHX6;LMBR1L;NEDD4L;PAPD4;PFDN5;PIGU;PLA2G1B;PLAGL2;POLD3;POLR3F;PRDM4;PRM1;PRND;PTGES3;RANBP3L;RNF10;ROR2;SALL4;SEBOX;SESN2;SF3B3;SIPA1L1;SLC26A10;SMPD1;SNAP25;SNTA1;TARBP2;THAP11;TIGD7;TM4SF4;…	8.34e-05	0.00617325	0.00148753	-
GO:0030534 - adult behavior	8.51e-05	AGRP;CSTB;FXN;GLRB	ABAT;EFNB3;TRH	8.51e-05	0.0157653	0.0010358	-
Biocarta 586 - Multi-Drug Resistance Factors	9.72e-05	ABCB1;ABCB4;ABCC3		0.000261791	9.72e-05	1	enriched in genes up in IGF2- ACC
MSigDB C2 pathways MRPPATHWAY	9.72e-05	ABCB1;ABCB4;ABCC3		0.000261791	9.72e-05	1	enriched in genes up in IGF2- ACC
MSigDB C5 GO COFACTOR_METABOLIC_PROCESS	0.000101597	ACOT9;GCLM;SOD1;TSPO;UROS		0.000447391	0.000101597	1	enriched in genes up in IGF2- ACC
MSigDB C4 computational module_382	0.000101803		CHGB;IGF2;TRH	0.00435816	1	0.000101803	enriched in genes down in IGF2- ACC
MSigDB C2 pathways AGEING_KIDNEY_UP	0.000110309	ANXA2;APRT;ARHGEF6;CORO1A;CXCL14;DGKQ;GPNMB;IFNAR1;PTPRE;QPCT;RGS19;RTN1;SERPING1;SETD7;SPON2;STK10;TMED3		0.00437719	0.000110309	1	enriched in genes up in IGF2- ACC
MSigDB C4 computational module_94	0.000121402	ACY1;CHI3L1;FGF9;GCLM;HYAL1;IER3;IL1R1;MTMR11;PCP4;PDGFRA;PMVK;PTPRE;TFF3	CCNE1;CHPF;DLK1;SLC11A2;TARBP2;TRH;VLDLR	0.000121402	0.0105935	0.000802866	-
MSigDB C1 pos chr10q26	0.000130149	ECHS1;EMX2;FANK1;IKZF5;INPP5F;NANOS1;PTPRE		0.000388575	0.000130149	1	enriched in genes up in IGF2- ACC
MSigDB C4 computational module_120	0.000134855	HPCAL1	BAGE;SLC11A2;SNTA1;TM4SF4;TRIP10	0.00768463	0.228073	0.000134855	enriched in genes down in IGF2- ACC
GO:0030911 - TPR domain binding	0.000138597		HSP90AA1;HSP90AB1	0.00170324	1	0.000138597	enriched in genes down in IGF2- ACC
MSigDB C2 pathways UEDA_MOUSE_LIVER	0.000148907	ABCB4;BRI3;ETHE1;F2R;TSPAN4	DYNLL1;HSP90AA1;SLC11A2	0.000148907	0.0050958	0.00841588	-
SMD cancerModules Signaling	0.000152614	ACY1;CHI3L1;FGF9;GCLM;IER3;IL1R1;MTMR11;PCP4;PDGFRA;PMVK;PTPRE;TFF3	CCNE1;CHPF;DLK1;SLC11A2;TARBP2;TRH;VLDLR	0.000152614	0.011281	0.00053681	-
MSigDB C2 pathways LEE_MYC_DN	0.000157568	HBP1;HRSP12;IL1R1	IGF2	0.000157568	0.00112538	0.0650923	-
GO:0045616 - regulation of keratinocyte differentiation	0.000168009	NME1;NME1-NME2;NME2		0.00044995	0.000168009	1	enriched in genes up in IGF2- ACC
SMD 5MbChromTiles 12_52.5-57.5Mb	0.000178091		CBX5;CDK4;PTGES3;SLC26A10;ZBTB39	0.0193421	1	0.000178091	enriched in genes down in IGF2- ACC
MSigDB C2 pathways RUTELLA_HEPATGFSNDCS_UP	0.000178989	ABCC3;CHI3L1;FBP1;GCLM;GPNMB;HEXB;NDRG1;NPL;PLTP;VSIG4	SLC11A2	0.000655152	0.000178989	0.15466	enriched in genes up in IGF2- ACC
MSigDB C2 pathways LI_FETAL_VS_WT_KIDNEY_UP	0.000191457	CREBL2;FGF9;HRSP12;IL1R1;IMPA2;IQGAP1;MAGI2;PDE8A;PLCG2;PMP22;TSPO	VLDLR	0.000912829	0.000191457	0.428446	enriched in genes up in IGF2- ACC
SMD 5MbChromTiles 14_97.5-102.5Mb	0.000217783		CKB;DLK1;HSP90AA1	0.00885998	1	0.000217783	enriched in genes down in IGF2- ACC
MSigDB C5 GO PHOSPHOTRANSFERASE_ACTIVITY__PHOSPHATE_GROUP_AS_ACCEPTOR	0.000218001	AK1;NME1;NME2;PMVK		0.000772872	0.000218001	1	enriched in genes up in IGF2- ACC
GO:0046872 - metal ion binding	0.000218344	ACY1;ADH1B;ADPGK;AMDHD1;ANXA2;BHMT2;C3orf25;C9orf95;CBLB;CERK;CHEK2;CISD1;DGKQ;DNER;ERMP1;ETFDH;ETHE1;FBP1;FMO2;FXN;HEPH;HGS;HPCAL1;IDE;IKZF5;IMPA2;KLF13;LMLN;LONRF3;LUC7L;MARCH2;MCOLN1;MLLT6;NANOS1;NME1;NME1-NME2;NME2;NTHL1;NUDT5;PCDH12;PDE8A;PHC2;PI4K2A;PLCG2;PPA1;QPCT;RASA4;RORA;S100A4;SIRT7;SLC30A4;SLC9A8;SMYD3;SOD1;SORD;TNFSF10;TRIM25;TRIP4;TSHZ2;TYW1;UBR1;USP16;USP20;VAT1;ZDHHC20;ZEB2;ZFAND…	ARG2;CALM3;CHPF;DTNA;ESR2;GATA4;HIVEP3;LHX6;PLA2G1B;PLAGL2;PPTC7;PRDM4;PRND;RNF10;SALL4;SLC11A2;SLC5A5;SNTA1;THAP11;TPCN1;U2AF1L4;UBOX5;VLDLR;YY2;ZBTB39;ZCCHC3;ZCRB1;ZNF138;ZNF273;ZNF384;ZNF423;ZNF426;ZNF43;ZNF551;ZNF579;ZNF606;ZNF626;ZNF649;ZNF665;ZNF671;ZNF701;ZNF708;ZNF85;ZSWIM3	0.000478277	0.025194	0.000218344	-
MSigDB C3 motifs V$FOXO1_02	0.00022277	CAMK2G;CREBL2;EIF4EBP2;EZH1;FGF9;HBP1;MAFF;MLLT6;NDRG1;RORA;ZNF238	DTNA	0.00106187	0.00022277	0.698328	enriched in genes up in IGF2- ACC
MSigDB C3 motifs V$ARNT_02	0.000227307	AGRP;HPS3;HSPBAP1;MAFF;SLC43A1	CBX5;CDKN2C;FABP3;GATA4;PRDM4;SLC26A10;VLDLR	0.00129153	0.0685661	0.000227307	enriched in genes down in IGF2- ACC
MSigDB C2 pathways ALZHEIMERS_DISEASE_DN	0.000229375	ABCB1;ABHD14A;CDC42;CXCL14;GLRB;GLUD1;HERC1;HEXB;HRSP12;HS3ST2;IFNGR2;ITGB1BP1;LGALS8;MAP2K1;PCP4;PPA1;PTPRE;QPCT;RPRM;RTN1;SCCPDH;SLC1A1;UROS	ABAT;CALM3;CKB;DYNLL1;FABP3;HSP90AA1;HSP90AB1;HSPA8;PTGES3;SNAP25;UBE2N;VLDLR	0.000229375	0.00754446	0.00577162	-
GO:0016776 - phosphotransferase activity, phosphate group as acceptor	0.000234328	AK1;NME1;NME1-NME2;NME2;PMVK		0.00107176	0.000234328	1	enriched in genes up in IGF2- ACC
GO:0004536 - deoxyribonuclease activity	0.000234328	DNASE2;NME1;NME1-NME2;NME2;NTHL1		0.00107176	0.000234328	1	enriched in genes up in IGF2- ACC
MSigDB C3 motifs TTGCACT,MIR-130A,MIR-301,MIR-130B	0.000256762	BRWD1;DCBLD2;EMX2;FAM45A;FAM45B;HBP1;KLF13;MARCH2;MLLT6;PDGFRA;PSAP;RTN1;TMEM50B;UBE2D1;VPS24;ZNF238	DICER1;PAPD4;SNAP25	0.000542761	0.000256762	0.403999	enriched in genes up in IGF2- ACC
SMD cancerModules DRG (dorsal root ganglia) genes	0.000256762	APOD;CD37;CFD;CLEC3B;CXCL12;ECHS1;GPNMB;ID2B;IER3;IL1R1;ITGB5;LIPA;MAFF;PDE8A;RTN1;S100A4	CHGB;SNAP25	0.00138806	0.000256762	0.329278	enriched in genes up in IGF2- ACC
GO:0006783 - heme biosynthetic process	0.00026627	FXN;TSPO;UROS		0.000678254	0.00026627	1	enriched in genes up in IGF2- ACC
GO:0006536 - glutamate metabolic process	0.00026627	AMDHD1;GCLM;GLUD1		0.000678254	0.00026627	1	enriched in genes up in IGF2- ACC
SMD cytobands 12q24.13	0.000279773		DYNLL1;PLA2G1B;RNF10	0.0100514	1	0.000279773	enriched in genes down in IGF2- ACC
MSigDB C4 computational module_38	0.000281278	APOD;CFD;CLEC3B;CLIP2;ECHS1;FCGR2B;GPNMB;IER3;IL1R1;IMPA2;ITGB5;MAFF;PDGFRA;RHOBTB1;S100A4;SLCO2B1;TMED3;VSIG4	CCNE1;CHPF;DLK1;IGF2;ROR2;TRIP10	0.000281278	0.000933623	0.0157009	-
SMD 5MbChromTiles 10_70-75Mb	0.000289156	CAMK2G;EIF4EBP2;LRRC20;NDST2;PPA1;PSAP		0.00165319	0.000289156	1	enriched in genes up in IGF2- ACC
SMD 5MbChromTiles 20_0-5Mb	0.000297347		PRND;ProSAPiP1;UBOX5;ZCCHC3	0.0260998	1	0.000297347	enriched in genes down in IGF2- ACC
MSigDB C2 pathways FLECHNER_KIDNEY_TRANSPLANT_REJECTION_DN	0.000308611	ABCB1;ACY1;AKR7A2;AKR7A3;ECHS1;F2R;FBP1;FGF9;HRSP12;IMPA2;MXI1;NDRG1;NDUFAF1;PDE8A;RAB7L1;RHOBTB1;SLC1A1;SOD1;SORD;VAT1	ABAT;HSPA8;PTGES3	0.000736829	0.000308611	0.110926	enriched in genes up in IGF2- ACC
MSigDB C4 computational module_2	0.000314027	ADH1B;APOD;CD37;CFD;CLEC3B;CXCL12;ECHS1;GPNMB;ID2B;IER3;IL1R1;ITGB5;LIPA;MAFF;PDE8A;RTN1;S100A4	CHGB;IGF2;SNAP25	0.000869565	0.000314027	0.0722791	enriched in genes up in IGF2- ACC
SMD cytobands 15q15.3	0.000320644	CCNDBP1;DNAJC17;NDUFAF1;SNAP23;UBR1;ZFYVE19		0.00182273	0.000320644	1	enriched in genes up in IGF2- ACC
SMD 5MbChromTiles 12_55-60Mb	0.000322667		CDK4;PTGES3;SLC26A10;ZBTB39	0.0193473	1	0.000322667	enriched in genes down in IGF2- ACC
GO:0045428 - regulation of nitric oxide biosynthetic process	0.0003275		ARG2;HSP90AA1;HSP90AB1	0.0116173	1	0.0003275	enriched in genes down in IGF2- ACC
GO:0005764 - lysosome	0.00034755	CTSZ;DNASE2;DPP7;HEXB;HYAL1;IDUA;LIPA;MARCH2;MCOLN1;PSAP	SLC11A2;SMPD1;TRIP10	0.00034755	0.000977384	0.0181195	-
SMD tissues Placenta_sw	0.000362514	C15orf29;CXCL14;FAM89A;FCGR2B;HEXB;PLTP;PTPRE;VSIG4	CCNE1;DLK1;IGF2;TWIST1	0.000362514	0.0210945	0.00156072	-
SMD cancerModules module356	0.000365079	HEXB;PLCG2;PSAP	SMPD1	0.000365079	0.00197149	0.0175393	-
MSigDB C3 motifs V$GATA1_03	0.000368141	NPL	GATA4;HIVEP3;IGF2;LHX6;PLAGL2;TWIST1	0.0741149	0.962286	0.000368141	enriched in genes down in IGF2- ACC
MSigDB C5 GO TRANSMEMBRANE_RECEPTOR_PROTEIN_TYROSINE_KINASE_ACTIVITY	0.000370342	PDGFRA	EFNB3;FGFR4;ROR2	0.0144131	0.52626	0.000370342	enriched in genes down in IGF2- ACC
MSigDB C3 motifs V$CDX2_Q5	0.000383133	LUC7L;MAP2K1	DTNA;LHX6;PLAGL2;PRPH;SNAP25;TWIST1;VLDLR	0.00866979	0.500415	0.000383133	enriched in genes down in IGF2- ACC
SMD cancerModules Organic acid metabolism	0.000390585	ACADVL;AKR7A2;AKR7A3;ECHS1;GLUD1;LIPA;PLCG2		0.00270419	0.000390585	1	enriched in genes up in IGF2- ACC
MSigDB C4 computational module_88	0.000403085	AADAC;ABCC3;ADH1B;AKR7A3;APOD;CD163;CD37;CFD;CLEC3B;CORO1A;ECHS1;FBP1;GLRB;GPNMB;HYAL1;ID2B;IER3;IL1R1;ITGB5;PDGFRA;QPCT;S100A4;SLC43A1;SLCO2B1;SORD;TFF3;TNFSF10;VSIG4	DLK1;FGFR4;IGF2;SNAP25;TM4SF4;VTN	0.00127496	0.000403085	0.24761	enriched in genes up in IGF2- ACC
MSigDB C1 pos chr12q12	0.000407882		PFDN5;PRPH;TARBP2;ZCRB1	0.0339543	1	0.000407882	enriched in genes down in IGF2- ACC
SMD cancerModules Heart, liver, Kidney and pancreas metabolic and xenobiotic response genes	0.000433033	AADAC;ABCC3;AKR7A3;APOD;CD163;CD37;CFD;CLEC3B;CORO1A;ECHS1;FBP1;GLRB;GPNMB;ID2B;IER3;IL1R1;ITGB5;PDGFRA;QPCT;S100A4;SLC43A1;SLCO2B1;SORD;TFF3;TNFSF10;VSIG4	DLK1;FGFR4;SNAP25;TM4SF4;VTN	0.0018008	0.000433033	0.56508	enriched in genes up in IGF2- ACC
MSigDB C2 pathways CELLCYCLEPATHWAY	0.000438003		CCNE1;CDK4;CDKN2C	0.0151476	1	0.000438003	enriched in genes down in IGF2- ACC
GO:0030235 - nitric-oxide synthase regulator activity	0.000457848		HSP90AA1;HSP90AB1	0.00549814	1	0.000457848	enriched in genes down in IGF2- ACC
SMD 5MbChromTiles 16_5-10Mb	0.000461434		ABAT;SEC14L5	0.00594056	1	0.000461434	enriched in genes down in IGF2- ACC
GO:0006779 - porphyrin biosynthetic process	0.000468516	FXN;TSPO;UROS		0.00118477	0.000468516	1	enriched in genes up in IGF2- ACC
GO:0033014 - tetrapyrrole biosynthetic process	0.000468516	FXN;TSPO;UROS		0.00118477	0.000468516	1	enriched in genes up in IGF2- ACC
SMD cytobands 20p13	0.000472918		PRND;ProSAPiP1;UBOX5;ZCCHC3	0.0383429	1	0.000472918	enriched in genes down in IGF2- ACC
SMD cancerModules module312	0.000477562	HEXB;PLCG2;PSAP	SMPD1	0.000477562	0.0023957	0.018698	-
MSigDB C4 computational module_488	0.000489888	GPNMB;NME1;NME2;PMP22	TM4SF4	0.000489888	0.00127358	0.174843	-
MSigDB C4 computational module_40	0.000491985	ACADVL;AKR7A2;AKR7A3;ECHS1;GLUD1;LIPA;PLCG2		0.00334743	0.000491985	1	enriched in genes up in IGF2- ACC
Biocarta 68 - Cyclins and Cell Cycle Regulation	0.000501189		CCNE1;CDK4;CDKN2C	0.0171147	1	0.000501189	enriched in genes down in IGF2- ACC
SMD tissues Liver_sw	0.000512445	AADAC;ABCB1;ABCC3;ADRBK2;AMDHD1;APOD;BHMT2;CHI3L1;DPP7;ECHS1;FBP1;FCN3;GLUD1;HRSP12;HYAL1;PYGL;SLC43A1;SOD1;STON1;TMEM50B;ZFAND5	TM4SF4;VTN	0.00657501	0.000512445	0.888868	enriched in genes up in IGF2- ACC
MSigDB C2 pathways LEE_MYC_TGFA_UP	0.000515872	ANXA2;CSTB;NDRG1;TAGLN2;TFF3;UAP1L1	IGF2	0.000515872	0.000520516	0.0673007	-
MSigDB C2 pathways LEE_E2F1_UP	0.000570088	ANXA2;CSTB;SPON2;TAGLN2;TFF3;UAP1L1	TM4SF4	0.000572092	0.000570088	0.337761	enriched in genes up in IGF2- ACC
MSigDB C2 pathways ADIP_VS_FIBRO_UP	0.000606978	ACADVL;CFD;GCLM;PPA1	VLDLR	0.000606978	0.00237904	0.102014	-
MSigDB C2 pathways NAKAJIMA_MCSMBP_MAST	0.000609712	CAPG;CLEC3B;GPNMB;TSPAN4;VAT1	HSP90AB1	0.000609712	0.000918572	0.260746	-
MSigDB C4 computational module_346	0.000612697	HEXB;PLCG2;PSAP	SMPD1	0.000612697	0.00287224	0.0198554	-
SMD cancerModules Urea cycle metabolism	0.000612697	ACY1;GLUD1	ARG2;CKB	0.000612697	0.00924549	0.00590051	-
MSigDB C4 computational module_85	0.000613426	IL13RA1;PDGFRA	EFNB3;FGFR4;ROR2	0.00313729	0.218859	0.000613426	enriched in genes down in IGF2- ACC
MSigDB C5 GO TRANSMEMBRANE_RECEPTOR_PROTEIN_KINASE_ACTIVITY	0.000613426	PDGFRA	EFNB3;FGFR4;ROR2	0.0227011	0.587806	0.000613426	enriched in genes down in IGF2- ACC
SMD cancerModules Trachea genes	0.000635087	APOD;APRT;CFD;CLEC3B;ECHS1;FBP1;GPNMB;ID2B;IER3;ITGB5;MAFF;S100A4;TFF3;TMED3;TNFSF10;VSIG4	CHPF	0.00755504	0.000635087	0.919976	enriched in genes up in IGF2- ACC
MSigDB C2 pathways G1PATHWAY	0.000644415		CCNE1;CDK4;HDAC1	0.0214568	1	0.000644415	enriched in genes down in IGF2- ACC
MSigDB C2 pathways PRMT5_KD_DN	0.000644415		CKB;EFNB3;GATA4	0.0214568	1	0.000644415	enriched in genes down in IGF2- ACC
GO:0042168 - heme metabolic process	0.000646289	FXN;TSPO;UROS		0.00162642	0.000646289	1	enriched in genes up in IGF2- ACC
MSigDB C2 pathways CELL_SURFACE_RECEPTOR_LINKED_SIGNAL_TRANSDUCTION	0.000671305	GLRB;IFNAR1;IFNGR2;IL13RA1;IL1R1;NPR2;PDGFRA;PLCG2		0.00340212	0.000671305	1	enriched in genes up in IGF2- ACC
SMD cancerModules module318	0.000674706	IL1R1	CKB;DLK1;PLAGL2;ZNF423	0.015331	0.355417	0.000674706	enriched in genes down in IGF2- ACC
SMD 5MbChromTiles 7_82.5-87.5Mb	0.000682342	ABCB1;ABCB4		0.00120054	0.000682342	1	enriched in genes up in IGF2- ACC
MSigDB C2 pathways KNUDSEN_PMNS_DN	0.000695528	CAMK2G;CORO1A;FLII;FLOT2;IQGAP1;PHC2;PLCG2;PRMT2;RGS19;SNAP23;TYK2		0.00896583	0.000695528	1	enriched in genes up in IGF2- ACC
MSigDB C3 motifs CYTAGCAAY_UNKNOWN	0.000712387	RASGEF1A	EFNB3;POLR3F;PRDM4;TPCN1;TTLL4	0.0380797	0.833394	0.000712387	enriched in genes down in IGF2- ACC
SMD 5MbChromTiles 12_45-50Mb	0.000725558		LASS5;PRPH;SLC11A2	0.0263507	1	0.000725558	enriched in genes down in IGF2- ACC
MSigDB C5 GO COFACTOR_BIOSYNTHETIC_PROCESS	0.000749236	GCLM;TSPO;UROS		0.00188094	0.000749236	1	enriched in genes up in IGF2- ACC
SMD cytobands 10q25.2	0.000749236	EMX2;FAM45A;NANOS1		0.00188094	0.000749236	1	enriched in genes up in IGF2- ACC
GO:0004550 - nucleoside diphosphate kinase activity	0.000752436	NME1;NME1-NME2;NME2		0.00197406	0.000752436	1	enriched in genes up in IGF2- ACC
GO:0006183 - GTP biosynthetic process	0.000752436	NME1;NME1-NME2;NME2		0.00197406	0.000752436	1	enriched in genes up in IGF2- ACC
GO:0006228 - UTP biosynthetic process	0.000752436	NME1;NME1-NME2;NME2		0.00197406	0.000752436	1	enriched in genes up in IGF2- ACC
MSigDB C3 motifs GAGCCAG,MIR-149	0.00076141	CREBL2;PDGFRA;TMEM50B	LHX6;LMBR1L;SLC11A2;VLDLR	0.00398659	0.296439	0.00076141	enriched in genes down in IGF2- ACC
MSigDB C2 pathways UREA_CYCLE_AND_METABOLISM_OF_AMINO_GROUPS	0.000772872	ACY1;GLUD1	ARG2;CKB	0.000772872	0.0103426	0.00660848	-
MSigDB C4 computational module_55	0.000803613	AADAC;ABCC3;ADH1B;AKR7A3;APOD;CD163;CFD;CLEC3B;CXCL12;ECHS1;FBP1;GCLM;HYAL1;ID2B;IER3;IL1R1;ITGB5;PDGFRA;PYGL;QPCT;S100A4;SLC43A1;SLCO2B1;SORD;TFF3;TNFSF10;VSIG4	DLK1;FGFR4;IGF2;SNAP25;TM4SF4;VTN	0.00218246	0.000803613	0.245403	enriched in genes up in IGF2- ACC
MSigDB C1 pos chr10q11	0.00080603	ASAH2B;CXCL12;LOC439911;PPA1;RASGEF1A;UBE2D1		0.00432772	0.00080603	1	enriched in genes up in IGF2- ACC
MSigDB C2 pathways HEARTFAILURE_VENTRICLE_DN	0.00080603	CXCL12;HYAL1;IMPA2;MPG;PLTP;VAT1		0.00353684	0.00080603	1	enriched in genes up in IGF2- ACC
SMD cancerModules Planceta genes	0.000808308	APOD;CFD;CLEC3B;ECHS1;FCGR2B;GPNMB;IER3;IL1R1;IMPA2;ITGB5;MAFF;PDGFRA;RHOBTB1;S100A4;SLCO2B1;TMED3;VSIG4	CCNE1;CHPF;DLK1;TRIP10	0.00101769	0.000808308	0.0835353	enriched in genes up in IGF2- ACC
MSigDB C4 computational module_343	0.00081948	ACADVL;ECHS1;GLUD1;UROS		0.00279701	0.00081948	1	enriched in genes up in IGF2- ACC
SMD cancerModules Nitrogen metabolism	0.00081948	ACADVL;ECHS1;GLUD1;UROS		0.00279701	0.00081948	1	enriched in genes up in IGF2- ACC
Biocarta 121 - Ahr Signal Transduction Pathway	0.000830298	ARNT	HSP90AA1	0.000830298	0.0340671	0.0129491	-
GO:0010039 - response to iron ion	0.000830298	FXN	SLC11A2	0.000830298	0.0340671	0.00470632	-
MSigDB C2 pathways ROSS_CBF_MYH	0.000838837	CHI3L1;HPCAL1;IL13RA1;MTMR11;QPCT		0.00270953	0.000838837	1	enriched in genes up in IGF2- ACC
GO:0006886 - intracellular protein transport	0.000848403	AP4B1;CBLB;F2R;FGF9;HGS;KLHL2;MXI1;RASSF9;SELS;STON1;STX10;STX18;TSPO		0.00975145	0.000848403	1	enriched in genes up in IGF2- ACC
SMD processes convertDataimageIDs	0.00084889	ABCB1;ABCB10;ABCB4;ABCC3;AP4B1;APOD;BRWD1;CDC42;CFD;CHEK2;CORO1A;CXCL14;DSCR3;EIF4EBP2;ETFDH;FCGR2B;FMO2;FXN;GCLM;GLRB;HERC1;HGS;HN1;HPCAL1;HRSP12;IER3;IFNAR1;IL1R1;KLHL2;MARCH2;MLLT6;MTMR11;MXI1;MYSM1;NDRG1;NDUFAF1;PDGFRA;PIN1;PLTP;PMP22;RAB7L1;RASGEF1A;RORA;RPL23AP7;SLC1A1;SLC22A15;SLC25A19;SLC30A4;SLC9A8;SLCO2B1;SMC3;SNAP23;SQRDL;STON1;STX10;STX18;TFF3;TMED3;TNFSF10;TYW1;USP16;ZFYVE19;ZNF238	ARL2;CALM3;CCNE1;CDK4;CDKN2C;CHPF;CKB;CLCN4;DYNLL1;FABP3;HSPA8;IGF2;POLD3;SLC11A2;SLC5A5	0.00685374	0.00084889	0.157629	enriched in genes up in IGF2- ACC
MSigDB C4 computational module_199	0.000849962	IL13RA1;PDGFRA	EFNB3;FGFR4;ROR2	0.00469205	0.257094	0.000849962	enriched in genes down in IGF2- ACC
MSigDB C2 pathways 4NQO_UNIQUE_FIBRO_UP	0.000862054	IFNGR2;ITGB5;PPA1		0.00215895	0.000862054	1	enriched in genes up in IGF2- ACC
SMD cancerModules module76	0.000867262	CXCL12;IER3;IL1R1;ITGB5;PDGFRA;S100A4;SLC1A1		0.00563426	0.000867262	1	enriched in genes up in IGF2- ACC
MSigDB C3 motifs V$STAT_01	0.000871981	AGRP;CHI3L1;KLF13;MAFF;SERPING1;SOD1;TMOD3;TRIM25;UBR1	CKB;PRPH;VTN;ZNF423	0.000871981	0.00660732	0.0253945	-
GO:0043388 - positive regulation of DNA binding	0.00087281	NME1;NME1-NME2;NME2	CALM3;PLA2G1B;UBE2N	0.00087281	0.0469829	0.00407133	-
GO:0005515 - protein binding	0.000892613	ABCB1;ABCB4;ACOT9;ACY1;AGRP;AK1;ANXA2;AP4B1;APOD;APRT;ARNT;AVEN;BRWD1;C10orf11;C19orf62;C21orf7;CAMK1;CAMK2G;CAPG;CBLB;CCNDBP1;CD163;CD58;CDC42;CHEK2;CLEC3B;CNKSR3;CNRIP1;CORO1A;CREBL2;CSTB;CUEDC2;CXCL12;CXCL14;DCBLD2;DMAP1;DNAJC17;DNASE2;DNER;DPP7;ECHS1;EIF3A;EIF4EBP2;ELL3;EMX2;F2R;FAM125A;FBP1;FBXW2;FCGR2B;FCN3;FGF9;FLII;FLOT2;FRMD5;FXN;GCLM;GLRB;GORAB;GPNMB;GPS2;HBP1;HEXB;HGS;HPCAL1;IFNAR1;IFN…	ABAT;ARG2;ARL2;CALM3;CBX5;CCNE1;CDK4;CDKN2C;CENPH;CEP72;CHGB;CHPF;CKB;DIABLO;DICER1;DTNA;DYNLL1;EFNB3;ESR2;GATA4;HDAC1;HSP90AA1;HSP90AB1;HSPA8;IGF2;NEDD4L;PFDN5;PLA2G1B;POLD3;POLR3F;PRMT6;PRPH;PTGES3;RNF10;SF3B3;SIPA1L1;SNAP25;SNTA1;TARBP2;THAP11;TRH;TRIP10;TWIST1;UBE2N;UBOX5;VLDLR;VTN;ZBTB39;ZNF85;ZP2	0.0031853	0.000892613	0.32977	enriched in genes up in IGF2- ACC
GO:0042493 - response to drug	0.000895971	ABCB1;ABCB4;EMX2;GCLM;SOD1		0.00362494	0.000895971	1	enriched in genes up in IGF2- ACC
MSigDB C4 computational module_60	0.000899927	APOD;APRT;CD37;CFD;CLEC3B;CORO1A;ECHS1;GPNMB;HYAL1;IER3;ITGB5;MPG;PDGFRA;S100A4;TFF3;VSIG4	CHPF;DLK1;IGF2;ROR2;VTN	0.000899927	0.00191774	0.0821428	-
Biocarta 82 - Cell Cycle: G1/S Check Point	0.000904209		CCNE1;CDK4;HDAC1	0.0289925	1	0.000904209	enriched in genes down in IGF2- ACC
SMD cancerModules module53	0.000917089	AADAC;ABCC3;AKR7A3;APOD;CD163;CFD;CLEC3B;CXCL12;ECHS1;FBP1;GCLM;ID2B;IER3;IL1R1;ITGB5;PDGFRA;PYGL;QPCT;S100A4;SLC43A1;SLCO2B1;SORD;TFF3;TNFSF10;VSIG4	DLK1;FGFR4;SNAP25;TM4SF4;VTN	0.00322959	0.000917089	0.561408	enriched in genes up in IGF2- ACC
MSigDB C2 pathways HOFMANN_MDS_CD34_LOW_AND_HIGH_RISK	0.000918572	CXCL12;IER3;IFNAR1;MTMR11;RGS19		0.00395058	0.000918572	1	enriched in genes up in IGF2- ACC
MSigDB C2 pathways BOQUEST_CD31PLUS_VS_CD31MINUS_DN	0.000940934	ADH1B;APOD;BHMT2;CFD;CXCL12;CXCL14;GPNMB;PDGFRA;PLTP;S100A4;SPON2;TMED3	CDKN2C;TWIST1	0.00203188	0.000940934	0.487731	enriched in genes up in IGF2- ACC
MSigDB C2 pathways HOHENKIRK_MONOCYTE_DEND_DN	0.000953076	CD163;CD37;CHI3L1;CORO1A;FBP1;IER3;RTN1;S100A4		0.00734506	0.000953076	1	enriched in genes up in IGF2- ACC
GO:0050679 - positive regulation of epithelial cell proliferation	0.000955442	FGF9;NME1;NME1-NME2;NME2		0.00324354	0.000955442	1	enriched in genes up in IGF2- ACC
MSigDB C2 pathways NI2_LUNG_DN	0.000960494	ABCC3;SLA;USP16	HSP90AA1	0.000960494	0.00399009	0.0600529	-
MSigDB C4 computational module_440	0.000960494	ACY1;GLUD1	ARG2;CKB	0.000960494	0.0114943	0.00735303	-
SMD 5MbChromTiles 7_85-90Mb	0.0009632	ABCB1;ABCB4		0.00169204	0.0009632	1	enriched in genes up in IGF2- ACC
SMD tissues drug_clones_sw	0.0009632	ABCB1;ABCB4		0.00169204	0.0009632	1	enriched in genes up in IGF2- ACC
SMD cytobands 10q26.12	0.0009632	FANK1;PTPRE;UROS		0.00169204	0.0009632	1	enriched in genes up in IGF2- ACC
SMD 5MbChromTiles 19_17.5-22.5Mb	0.00096827		ZNF43;ZNF626;ZNF708;ZNF85	0.0373832	1	0.00096827	enriched in genes down in IGF2- ACC
GO:0006241 - CTP biosynthetic process	0.000990491	NME1;NME1-NME2;NME2		0.00258534	0.000990491	1	enriched in genes up in IGF2- ACC
GO:0006809 - nitric oxide biosynthetic process	0.00100351	RORA	ARG2;HSP90AA1;HSP90AB1	0.00486882	0.0989179	0.00100351	enriched in genes down in IGF2- ACC
GO:0051536 - iron-sulfur cluster binding	0.001019	CISD1;ETFDH;FXN;NTHL1;TYW1		0.00435822	0.001019	1	enriched in genes up in IGF2- ACC
GO:0030027 - lamellipodium	0.001019	CORO1A;ITGB1BP1;NME1;NME1-NME2;NME2		0.00435822	0.001019	1	enriched in genes up in IGF2- ACC
SMD cancerModules module117	0.00102634	HPCAL1	SLC11A2;SNTA1;TM4SF4;TRIP10	0.0199728	0.208368	0.00102634	enriched in genes down in IGF2- ACC
MSigDB C5 GO CYTOPLASMIC_PART	0.00105015	AADAC;ACADVL;ACOT9;ACY1;AKR7A3;AP4B1;CISD1;CORO1A;CTSZ;CXCL14;DNASE2;DNER;ECHS1;EIF3A;F2R;FPGS;FXN;GLUD1;GOLGA1;HERC1;IDE;IFNGR2;IL15;ITGB1BP1;LIPA;MTRF1;PMVK;RETSAT;RGS19;RTN1;SELS;SOD1;STX10;STX18;TMEM50B;TMEM98;TMTC2;TUBGCP5;ZFP36	ABAT;ARG2;DIABLO;ESR2;PIGU	0.0182862	0.00105015	0.939051	enriched in genes up in IGF2- ACC
MSigDB C2 pathways KIM_TH_CELLS_UP	0.00105108	CREBL2;IQGAP1	CHGB	0.00105108	0.00994229	0.0483685	-
MSigDB C2 pathways IRITANI_ADPROX_LYMPH	0.00106414	APOD;CXCL12;IL7;LIPA;NDRG1;PDE8A;PYGL;TFF3		0.0081063	0.00106414	1	enriched in genes up in IGF2- ACC
SMD cancerModules Blood cells and cancer expression clusters	0.00106635	C10orf119;CD163;CTSZ;IL13RA1;ITGB5;LACTB;MYEF2;NME1;PLEKHM2;RPRM;SLC43A1;SQRDL;TMED3	SLC11A2	0.00362085	0.00106635	0.344382	enriched in genes up in IGF2- ACC
MSigDB C4 computational module_15	0.00110048	APRT;ARHGEF6;CAPG;CD37;CLIP2;CORO1A;IMPA2;LIPA;MAFF;PLCG2;PYGL;S100A4;SLC43A1;SORD;STX10	TARBP2	0.0105259	0.00110048	0.338856	enriched in genes up in IGF2- ACC
GO:0046209 - nitric oxide metabolic process	0.00110946	RORA	ARG2;HSP90AA1;HSP90AB1	0.00551283	0.102151	0.00110946	enriched in genes down in IGF2- ACC
MSigDB C1 pos chrxq24	0.00111872	IL13RA1;LONRF3;SLC25A43		0.00278828	0.00111872	1	enriched in genes up in IGF2- ACC
MSigDB C5 GO PROTEIN_TYROSINE_KINASE_ACTIVITY	0.0011376	PDGFRA;TYK2	EFNB3;FGFR4;ROR2	0.0176656	0.295425	0.0011376	enriched in genes down in IGF2- ACC
GO:0016881 - acid-amino acid ligase activity	0.00117204	FBXW2;FPGS;GCLM;HERC1;UBE2D1;UBR1;WDSUB1	NEDD4L;TTLL2;TTLL4;UBE2N;UBOX5	0.00117204	0.0330065	0.0072814	-
GO:0005384 - manganese ion transmembrane transporter activity	0.00117858		SLC11A2	0.00476146	1	0.00117858	enriched in genes down in IGF2- ACC
GO:0015086 - cadmium ion transmembrane transporter activity	0.00117858		SLC11A2	0.00476146	1	0.00117858	enriched in genes down in IGF2- ACC
GO:0015093 - ferrous iron transmembrane transporter activity	0.00117858		SLC11A2	0.00476146	1	0.00117858	enriched in genes down in IGF2- ACC
GO:0015094 - lead ion transmembrane transporter activity	0.00117858		SLC11A2	0.00476146	1	0.00117858	enriched in genes down in IGF2- ACC
GO:0015099 - nickel ion transmembrane transporter activity	0.00117858		SLC11A2	0.00476146	1	0.00117858	enriched in genes down in IGF2- ACC
GO:0015684 - ferrous iron transport	0.00117858		SLC11A2	0.00476146	1	0.00117858	enriched in genes down in IGF2- ACC
GO:0033182 - regulation of histone ubiquitination	0.00117858		UBE2N	0.00476146	1	0.00117858	enriched in genes down in IGF2- ACC
MSigDB C4 computational module_8	0.00118349	APRT;ECHS1;HRSP12;ID2B;IER3;ITGB5;SLC43A1;SORD;TMED3	IGF2;SLC11A2;TARBP2;TM4SF4;UBE2N;VTN	0.0126611	0.259851	0.00118349	enriched in genes down in IGF2- ACC
SMD cancerModules module220	0.00118477	GCLM;UBE2D1	UBE2N	0.00118477	0.0103426	0.0210116	-
MSigDB C2 pathways PENG_RAPAMYCIN_UP	0.00118589	ACADVL;AKR7A2;CAMK1;CBLB;CD37;HBP1;IFNGR2;PLTP;UROS	BCL7A	0.00345446	0.00118589	0.643894	enriched in genes up in IGF2- ACC
MSigDB C4 computational module_356	0.00118783	IL1R1	CKB;DLK1;PLAGL2;ZNF423	0.0274568	0.400337	0.00118783	enriched in genes down in IGF2- ACC
GO:0004714 - transmembrane receptor protein tyrosine kinase activity	0.00119078	PDGFRA	EFNB3;FGFR4;ROR2	0.0406335	0.671269	0.00119078	enriched in genes down in IGF2- ACC
SMD cytobands 12q24.21	0.00122222		BCL7A;DENR;DIABLO	0.0377459	1	0.00122222	enriched in genes down in IGF2- ACC
MSigDB C3 motifs V$CACBINDINGPROTEIN_Q6	0.00123213	EMX2;KLF13	BCL7A;DTNA;EFNB3;NEDD4L;ZNF579;ZSWIM3	0.0581302	0.778009	0.00123213	enriched in genes down in IGF2- ACC
SMD cancerModules module15	0.00123255	APRT;ARHGEF6;CAPG;CD37;CORO1A;IMPA2;LIPA;MAFF;PLCG2;PYGL;S100A4;SLC43A1;SORD;STX10	TARBP2	0.00993009	0.00123255	0.313018	enriched in genes up in IGF2- ACC
MSigDB C4 computational MORF_SOD1	0.00123735	AKR7A2;NME1;SOD1	CALM3;CDK4;DYNLL1;HSP90AA1;HSPA8;PTGES3	0.073962	0.798283	0.00123735	enriched in genes down in IGF2- ACC
GO:0005773 - vacuole	0.0012616	CTSZ;DNASE2;DPP7;HEXB;HYAL1;IDUA;LIPA;MARCH2;MCOLN1;PSAP	SLC11A2;SMPD1;TRIP10	0.0012616	0.0027146	0.0234458	-
MSigDB C2 pathways HSIAO_LIVER_SPECIFIC_GENES	0.00126705	AADAC;ABCB4;FBP1;GLUD1;HRSP12;ID2B;IL13RA1;PYGL;SERPING1;SOD1;SORD	FGFR4;TM4SF4;VTN	0.00236655	0.00126705	0.231707	enriched in genes up in IGF2- ACC
MSigDB C2 pathways NAKAJIMA_MCSMBP_EOS	0.00127358	CAMK1;CFD;FBP1;TFF3		0.00427731	0.00127358	1	enriched in genes up in IGF2- ACC
SMD 5MbChromTiles 19_60-65Mb	0.00128319		ZNF551;ZNF579;ZNF606;ZNF671	0.0844508	1	0.00128319	enriched in genes down in IGF2- ACC
GO:0015238 - drug transporter activity	0.00129061	ABCB1;ABCB4		0.00226365	0.00129061	1	enriched in genes up in IGF2- ACC
MSigDB C1 pos chr7q21	0.00129327	ABCB1;ABCB4;ASB4;BRI3;LOC285986;MAGI2		0.00671181	0.00129327	1	enriched in genes up in IGF2- ACC
SMD cancerModules AA and sulfur metabolism	0.00129327	ACY1;GCLM;GLUD1;PMVK;PYGL;QPCT		0.00671181	0.00129327	1	enriched in genes up in IGF2- ACC
GO:0009056 - catabolic process	0.00129787	ACADVL;ADPGK;AMDHD1;ARNT;ASB4;CBLB;CHI3L1;CUEDC2;DNASE2;ECHS1;FBXW2;GLUD1;HERC1;HEXB;HGS;LIPA;MARCH2;MPG;NCEH1;NTHL1;NUDT5;PDE8A;PLCG2;PSMD5;RGS19;SELS;SOD1;SORD;UBE2D1;UBL7;UBR1;USP16;USP20;ZFP36	ABAT;HSP90AB1;NEDD4L;PLA2G1B;SMPD1;UBE2N;UBOX5	0.00659613	0.00129787	0.391043	enriched in genes up in IGF2- ACC
MSigDB C5 GO REGULATION_OF_CELLULAR_COMPONENT_ORGANIZATION_AND_BIOGENESIS	0.00131725	CAPG;CDC42;CXCL12;EIF3A;HRSP12;MTRF1;SORBS3;STON1	UBE2N	0.00292734	0.00131725	0.135384	enriched in genes up in IGF2- ACC
MSigDB C5 GO INTRACELLULAR_PROTEIN_TRANSPORT	0.00132245	CBLB;F2R;KLHL2;MXI1;SELS;TSPO		0.0064037	0.00132245	1	enriched in genes up in IGF2- ACC
MSigDB C2 pathways AGUIRRE_PANCREAS_CHR12	0.00133705		LMBR1L;PFDN5;SLC11A2	0.020278	1	0.00133705	enriched in genes down in IGF2- ACC
SMD 5MbChromTiles 12_115-120Mb	0.00134194		DYNLL1;PLA2G1B;RNF10	0.04093	1	0.00134194	enriched in genes down in IGF2- ACC
MSigDB C2 pathways HOFFMANN_BIVSBII_BI_TABLE2	0.00136494	CAPG;IDE;IDUA;IER3;MYEF2;WDSUB1	CBX5;CCNE1;CDKN2C;EFNB3;PRM1	0.00595238	0.106727	0.00136494	enriched in genes down in IGF2- ACC
MSigDB C1 pos chr4q31	0.0013701	GLRB;IL15;SETD7		0.00308678	0.0013701	1	enriched in genes up in IGF2- ACC
SMD cancerModules Heart genes	0.00141649	APOD;APRT;CD37;CFD;CLEC3B;CORO1A;ECHS1;GPNMB;IER3;ITGB5;MPG;PDGFRA;S100A4;TFF3;VSIG4	CHPF;DLK1;VTN	0.00268486	0.00141649	0.345953	enriched in genes up in IGF2- ACC
SMD cancerModules IL receptors	0.00141901	IFNGR2;IL13RA1;IL1R1		0.00351975	0.00141901	1	enriched in genes up in IGF2- ACC
SMD tissues pineal_pituitary_sw	0.0014606	CXCL12;FCGR2B;IL13RA1;IL1R1;SERPING1;TNFSF10;TRIP4;WDR77	HDAC1	0.00326187	0.0014606	0.576807	enriched in genes up in IGF2- ACC
GO:0005095 - GTPase inhibitor activity	0.00146167	GPS2;IQGAP1	ARL2	0.00146167	0.0121281	0.0320634	-
MSigDB C5 GO TRANSITION_METAL_ION_TRANSMEMBRANE_TRANSPORTER_ACTIVITY	0.00146167	FXN;SLC30A4	SLC11A2	0.00146167	0.0121281	0.0117259	-
MSigDB C4 computational MORF_ACP1	0.00146666	HGS	CALM3;HDAC1;HSP90AA1;HSP90AB1;PTGES3;UBE2N	0.0628473	0.789346	0.00146666	enriched in genes down in IGF2- ACC
MSigDB C2 pathways BRENTANI_IMMUNE_FUNCTION	0.0014959	CD37;CD58;FCGR2B;IFNAR1;IL15	BAGE	0.0014959	0.00196526	0.156023	-
MSigDB C3 motifs CACGTG_V$MYC_Q2	0.00153149	ACY1;AGRP;FPGS;HBP1;HPS3;HRSP12;HSPBAP1;LMLN;MAFF;MCOLN1;NTHL1;PLCG2;SELS;SLC43A1;SORD;TAGLN2	ARL2;CBX5;CDKN2C;CHST11;DIABLO;DTNA;ESR2;FABP3;GATA4;PRDM4;SLC26A10;TRIP10;VLDLR	0.00596845	0.0521872	0.00153149	enriched in genes down in IGF2- ACC
Biocarta 449 - Corticosteroids and cardioprotection	0.0015427		CALM3;HSP90AA1	0.0189759	1	0.0015427	enriched in genes down in IGF2- ACC
MSigDB C4 computational module_265	0.00158631	IFNGR2;IL13RA1;IL1R1		0.0039253	0.00158631	1	enriched in genes up in IGF2- ACC
SMD tissues lens1_sw	0.00159147	ADRBK2;AMDHD1;C9orf95;CD58;DSCR3;ECHS1;FAM89A;KIAA0114;PDGFRA;SETD7;SOD1;STON1;STX10		0.0232859	0.00159147	1	enriched in genes up in IGF2- ACC
SMD 5MbChromTiles 21_27.5-32.5Mb	0.00159745	C21orf7;SOD1;USP16		0.00412728	0.00159745	1	enriched in genes up in IGF2- ACC
MSigDB C2 pathways ADIP_VS_PREADIP_DN	0.00160468	ANXA2;CXCL12;IER3;IL1R1	CDK4	0.00160468	0.00328896	0.218966	-
GO:0032580 - Golgi cisterna membrane	0.00161889		B4GALNT3;CHPF	0.01857	1	0.00161889	enriched in genes down in IGF2- ACC
SMD 5MbChromTiles 7_60-65Mb	0.00161889		ZNF138;ZNF273	0.01857	1	0.00161889	enriched in genes down in IGF2- ACC
MSigDB C2 pathways NADLER_OBESITY_UP	0.0016476	CAPG;CSTB;CTSZ;PLTP;PSAP		0.00685444	0.0016476	1	enriched in genes up in IGF2- ACC
SMD processes ATP_BindingCassette_clones_sw	0.0016476	ABCB1;ABCB10;ABCB4;ABCC3;SMC3		0.00685444	0.0016476	1	enriched in genes up in IGF2- ACC
GO:0051099 - positive regulation of binding	0.00165319	NME1;NME1-NME2;NME2	CALM3;PLA2G1B;UBE2N	0.00165319	0.0630292	0.00570937	-
MSigDB C3 motifs CAGTGTT,MIR-141,MIR-200A	0.00166088	CXCL12;SLC1A1;STXBP5;ZNF238	LHX6;PLAGL2;PTGES3;SPRYD3;ZCCHC3	0.0944763	0.66579	0.00166088	enriched in genes down in IGF2- ACC
SMD 5MbChromTiles 4_140-145Mb	0.00166391	IL15;SETD7		0.00291384	0.00166391	1	enriched in genes up in IGF2- ACC
MSigDB C3 motifs V$SP3_Q3	0.00168689	EMX2;NPR2;PLTP	BCL7A;CALM3;CHST11;EFNB3;PLAGL2;THAP11	0.0229046	0.212451	0.00168689	enriched in genes down in IGF2- ACC
MSigDB C4 computational module_79	0.00171615	CXCL12;IER3;IL1R1;ITGB5;PDGFRA;S100A4;SLC1A1		0.0104682	0.00171615	1	enriched in genes up in IGF2- ACC
MSigDB C4 computational module_170	0.00171615	CXCL12;IER3;IL1R1;ITGB5;PDGFRA;S100A4;TNFSF10		0.0104682	0.00171615	1	enriched in genes up in IGF2- ACC
MSigDB C2 pathways HDACI_COLON_CUR12HRS_UP	0.00172058	ANXA2	HSP90AA1;SESN2	0.0100514	0.281022	0.00172058	enriched in genes down in IGF2- ACC
GO:0005794 - Golgi apparatus	0.00173074	ABCB4;AKR7A2;AP4B1;CHST15;CXCL14;F2R;FRMD5;GOLGA1;HERC1;HS3ST2;IL15;MAP2K1;MYEF2;NDST2;PDE8A;PSAP;RASSF9;RGS19;SELM;SLC9A8;STX10;STX18;TBC1D22A;TMED3;WHAMM;ZNF18	B4GALNT3;CHPF;CHST11;DICER1;TRIP10	0.00729454	0.00173074	0.650409	enriched in genes up in IGF2- ACC
GO:0002060 - purine binding	0.00173158	APRT;PYGL		0.0033522	0.00173158	1	enriched in genes up in IGF2- ACC
GO:0006449 - regulation of translational termination	0.00173158	HRSP12;MTRF1		0.0033522	0.00173158	1	enriched in genes up in IGF2- ACC
MSigDB C1 pos chr12q24	0.0017338		BCL7A;DENR;DIABLO;DYNLL1;PPTC7;TPCN1	0.286614	1	0.0017338	enriched in genes down in IGF2- ACC
SMD 5MbChromTiles 19_62.5-67.5Mb	0.00174446		ZNF551;ZNF606;ZNF671	0.0512617	1	0.00174446	enriched in genes down in IGF2- ACC
MSigDB C2 pathways INOS_ALL_UP	0.00177118	APRT;PPA1	CCNE1;HSPA8	0.0251013	0.231565	0.00177118	enriched in genes down in IGF2- ACC
GO:0016020 - membrane	0.00180157	AADAC;ABCB1;ABCB10;ABCB4;ABCC3;ABHD14A;ACADVL;ADRBK2;AK1;ANXA2;AP4B1;AVEN;BRI3;C10orf76;C1orf93;CALHM2;CASC4;CD163;CD37;CD58;CDC42;CERK;CHST15;CISD1;CNKSR3;CORO1A;CRLF3;DCBLD2;DNER;DSCR3;ERMP1;ETFDH;F2R;FAM125A;FAM173A;FCGR2B;FLOT2;FMO2;FRMD5;GLRB;GOLGA1;GPNMB;GPR107;GPR155;GRAMD1A;GRAMD4;HEPH;HERC1;HEXB;HGS;HS3ST2;HTR2B;IFNAR1;IFNGR2;IL13RA1;IL15;IL1R1;IQGAP1;ITGB1BP1;ITGB5;KIAA1024;LAMC3;LMLN;M…	B4GALNT3;CALM3;CHPF;CHST11;CLCN4;DLK1;DTNA;DYNLL1;EFNB3;FGFR4;GPR157;KIAA1467;LASS5;LETM2;LMBR1L;OCA2;OSCP1;PIGU;PRND;ProSAPiP1;ROR2;SIPA1L1;SLC11A2;SLC26A10;SLC5A5;SNAP25;SNTA1;TM4SF4;TMEM161B;TMEM179;TPCN1;TRIP10;VLDLR;YIF1B;ZP2	0.0205522	0.00180157	0.850515	enriched in genes up in IGF2- ACC
SMD 5MbChromTiles 10_125-130Mb	0.00186756	FANK1;PTPRE;UROS		0.00326792	0.00186756	1	enriched in genes up in IGF2- ACC
MSigDB C4 computational module_6	0.00187075	APOD;APRT;CFD;CLEC3B;ECHS1;FBP1;GPNMB;ID2B;IER3;ITGB5;MAFF;S100A4;TFF3;TMED3;TNFSF10;VSIG4	CHPF	0.0193448	0.00187075	0.939486	enriched in genes up in IGF2- ACC
MSigDB C2 pathways APPEL_IMATINIB_UP	0.0018794	APOD;CD163;CTSZ;HEXB		0.0062113	0.0018794	1	enriched in genes up in IGF2- ACC
MSigDB C3 motifs V$STAT5B_01	0.00188903	AGRP;INPP5F;MAFF;SERPING1;SOD1;TMOD3;TRIM25	SMPD1;TWIST1;VTN;ZNF423	0.00188903	0.0237324	0.0234171	-
MSigDB C2 pathways CORTEX_ENRICHMENT_LATE_UP	0.00190775	CORO1A	CALM3;VLDLR	0.0116173	0.293405	0.00190775	enriched in genes down in IGF2- ACC
GO:0005829 - cytosol	0.00195416	ACY1;AK1;AKR7A3;AMDHD1;APRT;C21orf7;CDC42;EIF3A;FBP1;FPGS;FXN;GCLM;HGS;ITGB1BP1;MAP2K1;PCP4;PPA1;PSMD5;RASSF9;SOD1;UBE2D1;ZFP36	CALM3;CCNE1;CDK4;CKB;DIABLO;DYNLL1;HSP90AA1;PFDN5	0.00195416	0.00746554	0.084548	-
SMD cytobands 21q22.11	0.00197149	C21orf7;SOD1;USP16		0.00506783	0.00197149	1	enriched in genes up in IGF2- ACC
MSigDB C4 computational module_23	0.00198787	AADAC;ABCC3;ADH1B;AKR7A3;APRT;CLEC3B;ECHS1;FBP1;HRSP12;HYAL1;ITGB5;MPG;PDGFRA;PLCG2;PMVK;SLC43A1;SLCO2B1;SORD;VSIG4	CHPF;FGFR4;IGF2;ROR2;TM4SF4;VTN	0.00198787	0.00347657	0.177498	-
MSigDB C3 motifs GGGCGGR_V$SP1_Q6	0.00200514	ABCB10;ABCC3;ACY1;AKR7A2;APRT;BHMT2;CORO1A;CREBL2;CXCL14;ETFDH;ETHE1;FBP1;FLII;FLOT2;GPR155;GPS2;HBP1;HERC1;HN1;HS3ST2;IER3;IL13RA1;IQGAP1;KLF13;MAFF;MAMDC2;MLLT6;MOSPD3;MRRF;NANOS1;NDST2;PLTP;PMVK;RASA4;RASGEF1A;RTN1;SLC43A1;SLC9A8;SQRDL;TAGLN2;TRIM25;UAP1L1;USMG5;VPS24;ZFP36	ABAT;CALM3;CBX5;CCNE1;CDKN2C;CENPH;CHPF;CHST11;DENR;EFNB3;HDAC1;HSPA8;IGF2;PLAGL2;POLR3F;SESN2;SLC11A2;TPCN1;TRH;TRIP10;UBE2N;ZNF384	0.00200514	0.0356287	0.0090778	-
MSigDB C2 pathways SA_DIACYLGLYCEROL_SIGNALING	0.00201455		ESR2;TRH	0.022847	1	0.00201455	enriched in genes down in IGF2- ACC
MSigDB C5 GO PROTEIN_TRANSPORT	0.00201469	CBLB;F2R;KLHL2;MXI1;SELS;TSPO		0.00944929	0.00201469	1	enriched in genes up in IGF2- ACC
MSigDB C3 motifs TGCTGAY_UNKNOWN	0.00204338	ASB4;CHI3L1;FGF9;HTR2B;MXI1;NANOS1;NDST2;SLCO2B1;UBE2D1;USP16	CALM3;CHPF;DICER1;DTNA;GPR157;HIVEP3;SNAP25;THAP11;ZNF384	0.00504476	0.169614	0.00204338	enriched in genes down in IGF2- ACC
MSigDB C3 motifs V$FREAC2_01	0.00210148	CREBL2;EZH1;FGF9;HBP1;MAFF;MLLT6;NDRG1;NGEF;RORA;ZNF238	DTNA	0.00775788	0.00210148	0.739128	enriched in genes up in IGF2- ACC
SMD cytobands 14q32.2	0.00210414		DLK1;HSP90AA1	0.0254461	1	0.00210414	enriched in genes down in IGF2- ACC
SMD cytobands 12q13.13	0.00211588		CDK4;PTGES3;SLC26A10;ZBTB39	0.0679079	1	0.00211588	enriched in genes down in IGF2- ACC
SMD 5MbChromTiles 21_30-35Mb	0.00211908	IFNAR1;IFNGR2;SOD1;TMEM50B		0.00637251	0.00211908	1	enriched in genes up in IGF2- ACC
MSigDB C2 pathways SANSOM_APC_5_DN	0.00215823	AADAC;ABCC3;ABHD8;CORO1A;CXCL14;MXI1;NUDT5;PLTP;PTPRE;SEPT4;STK10;TMEM50B	ARG2;SLC11A2	0.00582092	0.00215823	0.321194	enriched in genes up in IGF2- ACC
MSigDB C4 computational module_233	0.00215895	GCLM;UBE2D1	UBE2N	0.00215895	0.0152672	0.0256229	-
MSigDB C2 pathways FLECHNER_KIDNEY_TRANSPLANT_WELL_UP	0.00217871	CREBL2;CXCL12;F2R;NDUFAF1;RAB7L1;SLC1A1;TNFSF10;TSPO;VAT1	ABAT;DICER1;DYNLL1;HSPA8;PTGES3;UBE2N	0.0118924	0.118793	0.00217871	enriched in genes down in IGF2- ACC
MSigDB C3 motifs V$POU3F2_01	0.00218291	NANOS1	FGFR4;TWIST1;ZNF423	0.0145867	0.247293	0.00218291	enriched in genes down in IGF2- ACC
MSigDB C5 GO REGULATION_OF_RESPONSE_TO_STIMULUS	0.0021897		TARBP2;UBE2N	0.032215	1	0.0021897	enriched in genes down in IGF2- ACC
MSigDB C4 computational MORF_HDAC1	0.00219439	AKR7A2;EIF4EBP2	CALM3;DYNLL1;HDAC1;PTGES3;UBE2N	0.0896791	0.897573	0.00219439	enriched in genes down in IGF2- ACC
MSigDB C4 computational MORF_UBE2N	0.00221557	SMC3	CALM3;HDAC1;PTGES3;UBE2N	0.015215	0.500661	0.00221557	enriched in genes down in IGF2- ACC
MSigDB C3 motifs CACTGTG,MIR-128A,MIR-128B	0.00221655	ARHGEF6;MOSPD3;MXI1;TMTC2;UBR1	CBX5;LMBR1L;PLAGL2;UBE2N;ZBTB39	0.0454045	0.532445	0.00221655	enriched in genes down in IGF2- ACC
SMD chromArms 1p (17)	0.00224051	AK1;C9orf95;FBP1;FBXW2;FPGS;FXN;GOLGA1;GPR107;LAMC3;MRRF;NIPSNAP3B;PSMD5;USP20;ZFAND5	KIF12;ROR2	0.00789342	0.00224051	0.669388	enriched in genes up in IGF2- ACC
MSigDB C2 pathways FLECHNER_KIDNEY_TRANSPLANT_REJECTION_UP	0.00225921	CD163;CFD;CORO1A;S100A4;SLA;VSIG4		0.0112093	0.00225921	1	enriched in genes up in IGF2- ACC
GO:0008038 - neuron recognition	0.00226365	PCDH12	EFNB3	0.00226365	0.0524329	0.0175393	-
SMD cytobands 7q21.11	0.00230846	ABCB1;ABCB4		0.00403314	0.00230846	1	enriched in genes up in IGF2- ACC
MSigDB C2 pathways HDACI_COLON_SUL12HRS_UP	0.0023097	ANXA2	HSP90AA1;SESN2	0.0151476	0.317536	0.0023097	enriched in genes down in IGF2- ACC
MSigDB C3 motifs CCTGCTG,MIR-214	0.00231769	EZH1;MYEF2;PHC2;SEPT4	ARL2;LHX6;NEDD4L;PLAGL2;TRIP10;ZBTB39	0.020559	0.436719	0.00231769	enriched in genes down in IGF2- ACC
MSigDB C5 GO TRANSMEMBRANE_RECEPTOR_PROTEIN_TYROSINE_KINASE_SIGNALING_PATHWAY	0.00234431		EFNB3;FGFR4;IGF2	0.0570572	1	0.00234431	enriched in genes down in IGF2- ACC
GO:0000729 - DNA double-strand break processing	0.00235582		UBE2N	0.00950046	1	0.00235582	enriched in genes down in IGF2- ACC
GO:0031372 - UBC13-MMS2 complex	0.00235582		UBE2N	0.00950046	1	0.00235582	enriched in genes down in IGF2- ACC
GO:0031618 - nuclear centromeric heterochromatin	0.00235582		CBX5	0.00950046	1	0.00235582	enriched in genes down in IGF2- ACC
GO:0006979 - response to oxidative stress	0.00236575	ARNT;GCLM;MAP2K1;SELS;SOD1		0.00906136	0.00236575	1	enriched in genes up in IGF2- ACC
MSigDB C2 pathways TSA_HEPATOMA_CANCER_UP	0.00238778		CDKN2C;EFNB3;VTN	0.0667875	1	0.00238778	enriched in genes down in IGF2- ACC
MSigDB C3 motifs V$STAT3_01	0.0023957	MAFF;SERPING1;UBR1		0.00612712	0.0023957	1	enriched in genes up in IGF2- ACC
SMD cytobands 13q12.11	0.0023957	CRYL1;FGF9;ZDHHC20		0.00612712	0.0023957	1	enriched in genes up in IGF2- ACC
MSigDB C4 computational module_235	0.00241019	ACY1;GCLM;GLUD1;PMVK;PYGL;QPCT		0.0118917	0.00241019	1	enriched in genes up in IGF2- ACC
MSigDB C1 pos chr11p15	0.00242633	TSPAN4	IGF2;INS-IGF2;SMPD1	0.0971736	0.865171	0.00242633	enriched in genes down in IGF2- ACC
MSigDB C5 GO DNA_CATABOLIC_PROCESS	0.00246117	NTHL1;SOD1	UBE2N	0.00246117	0.0166274	0.0267725	-
MSigDB C2 pathways TPA_SENS_MIDDLE_UP	0.00249221	CLK3;IFNGR2	DYNLL1;HSPA8	0.0363255	0.295425	0.00249221	enriched in genes down in IGF2- ACC
MSigDB C5 GO KINASE_ACTIVITY	0.0025287	AK1;CERK;CHEK2;CLK3;DGKQ;FXN;MAP2K1;NME1;NME2;PDGFRA;PI4K2A;PMVK;STK10;TYK2	CKB;EFNB3;FGFR4;ROR2	0.0025287	0.00357546	0.028484	-
MSigDB C5 GO BIOPOLYMER_CATABOLIC_PROCESS	0.00253595	HGS;NTHL1;SELS;SOD1;UBE2D1;ZFP36	UBE2N	0.00253595	0.00323233	0.127142	-
MSigDB C3 motifs V$MYCMAX_02	0.00256307	ACY1;LRRC2	CBX5;CDKN2C;CHST11;DIABLO;GATA4;PRDM4	0.110579	0.516627	0.00256307	enriched in genes down in IGF2- ACC
MSigDB C5 GO MICROTUBULE_BASED_PROCESS	0.00256862	CAPG;CXCL12;SMC3;SNAP23;SORBS3;TUBGCP5		0.0126028	0.00256862	1	enriched in genes up in IGF2- ACC
MSigDB C3 motifs V$AP4_Q6	0.00258323	ARNT;KLF13;NANOS1;NDST2;PCDH12;RASGEF1A;TMOD3;VAT1;ZNF238		0.020618	0.00258323	1	enriched in genes up in IGF2- ACC
MSigDB C2 pathways PREADIP_VS_FIBRO_UP	0.00258534	IL1R1;PMP22	VLDLR	0.00258534	0.0173892	0.0383534	-
MSigDB C2 pathways CORTEX_ENRICHMENT_EARLY_UP	0.00258534	PHC2;TRIM25	CALM3	0.00258534	0.0173892	0.0383534	-
MSigDB C2 pathways IGF_VS_PDGF_DN	0.00258898	CAPG;CRYL1;F2R;IL1R1	CENPH	0.00258898	0.00483549	0.240141	-
MSigDB C3 motifs V$TITF1_Q3	0.00265619	GPS2;HERC1;MXI1;PDGFRA	DLK1;LHX6;PLAGL2;TWIST1	0.0604847	0.363111	0.00265619	enriched in genes down in IGF2- ACC
MSigDB C2 pathways ADIP_VS_PREADIP_UP	0.00266013	ACADVL;CFD;GCLM;PPA1		0.00755559	0.00266013	1	enriched in genes up in IGF2- ACC
MSigDB C2 pathways GLUTAMATE_METABOLISM	0.00278828	GCLM;GLUD1	ABAT	0.00278828	0.0180373	0.0752564	-
SMD cancerModules module240	0.00280312	C10orf119;CD163;CTSZ;ITGB5;LACTB;MYEF2;NME1;PLEKHM2;RPRM;SLC43A1;SQRDL;TMED3	SLC11A2	0.00757978	0.00280312	0.331685	enriched in genes up in IGF2- ACC
MSigDB C5 GO REGULATION_OF_IMMUNE_SYSTEM_PROCESS	0.00281332	IL7	TARBP2;UBE2N	0.0406263	0.687999	0.00281332	enriched in genes down in IGF2- ACC
GO:0006778 - porphyrin metabolic process	0.00284888	FXN;TSPO;UROS		0.00694906	0.00284888	1	enriched in genes up in IGF2- ACC
SMD cancerModules module244	0.00285313	HEXB;PSAP		0.00549814	0.00285313	1	enriched in genes up in IGF2- ACC
MSigDB C4 computational module_260	0.00285313	HEXB;PSAP		0.00549814	0.00285313	1	enriched in genes up in IGF2- ACC
MSigDB C5 GO CYTOPLASM	0.00286098	AADAC;ACADVL;ACOT9;ACY1;AKR7A3;AP4B1;APRT;C21orf7;CDC42;CISD1;CORO1A;CTSZ;CXCL14;DNASE2;DNER;ECHS1;EIF3A;F2R;FPGS;FXN;GLUD1;GOLGA1;HERC1;HRSP12;IDE;IFNGR2;IL15;ITGB1BP1;LIPA;MTRF1;NANOS1;NME1;PCP4;PMVK;PPA1;RETSAT;RGS19;RPRM;RTN1;SELS;SMC3;SOD1;STX10;STX18;TMEM50B;TMEM98;TMTC2;TRIP4;TUBGCP5;USP16;ZFP36	ABAT;ARG2;CALM3;CDKN2C;DIABLO;DYNLL1;ESR2;HDAC1;OCA2;PFDN5;PIGU;SESN2;UBE2N	0.0114309	0.00286098	0.655075	enriched in genes up in IGF2- ACC
GO:0009220 - pyrimidine ribonucleotide biosynthetic process	0.00287224	NME1;NME1-NME2;NME2		0.00730878	0.00287224	1	enriched in genes up in IGF2- ACC
MSigDB C2 pathways HSA00531_GLYCOSAMINOGLYCAN_DEGRADATION	0.00287224	HEXB;HYAL1;IDUA		0.00730878	0.00287224	1	enriched in genes up in IGF2- ACC
MSigDB C2 pathways LEE_DENA_UP	0.00287546	ANXA2;NDRG1;PTPRE;TAGLN2;TFF3	TM4SF4	0.00287546	0.00343327	0.33319	-
MSigDB C3 motifs TTGGAGA,MIR-515-5P,MIR-519E	0.00292734	ABCC3;EMX2;IQGAP1;MLLT6;PDGFRA	ETNK2;PLAGL2;ProSAPiP1;SNAP25	0.00292734	0.0615775	0.00754679	-
MSigDB C2 pathways DAC_PANC_UP	0.00295775	ABCC3;CHI3L1;GPR107;HYAL1;IER3;IL1R1;QPCT;RPRM;TRIM25	DLK1;IGF2;LHX6;NEDD4L;SNAP25;TWIST1;VTN;ZNF43	0.00533231	0.13233	0.00295775	enriched in genes down in IGF2- ACC
SMD cancerModules Peptide hormones	0.00298079		CHGB;TRH	0.0352446	1	0.00298079	enriched in genes down in IGF2- ACC
MSigDB C2 pathways CHANG_SERUM_RESPONSE_DN	0.00299716	APOD;DPP7;IL1R1;LIPA;MXI1;SERPING1;SQRDL	FABP3	0.00598551	0.00299716	0.540287	enriched in genes up in IGF2- ACC
SMD cancerModules module190	0.00300244	NME1	CBX5;CCNE1;CDKN2C;HDAC1;ZNF43	0.114923	0.986833	0.00300244	enriched in genes down in IGF2- ACC
GO:0042470 - melanosome	0.00300564	ANXA2;CAPG;GPNMB	HSP90AA1;HSP90AB1;HSPA8;OCA2	0.00497691	0.189031	0.00300564	enriched in genes down in IGF2- ACC
MSigDB C5 GO LIPID_METABOLIC_PROCESS	0.00301236	ABCB4;ACADVL;ACOT9;APOD;CERK;ECHS1;PI4K2A;PLTP;PMVK;PSAP;RETSAT;SOD1;TSPO	LASS5;PIGU;PTGES3	0.00372085	0.00301236	0.268548	enriched in genes up in IGF2- ACC
SMD 5MbChromTiles 2_7.5-12.5Mb	0.0030526	HPCAL1;ITGB1BP1		0.0053208	0.0030526	1	enriched in genes up in IGF2- ACC
MSigDB C2 pathways BOQUEST_CD31PLUS_VS_CD31MINUS_UP	0.00308546	ADH1B;APOD;CFD;CHI3L1;CLEC3B;CXCL14;FMO2;GPNMB;IL15;KLHL2;NINJ2;PCDH12;PLTP;PTPRE;RHOBTB1;RORA;SLC1A1;SLC43A1;TNFSF10;ZFP36	LHX6	0.0237761	0.00308546	0.856226	enriched in genes up in IGF2- ACC
GO:0031252 - cell leading edge	0.00309101	CORO1A;IQGAP1;ITGB1BP1;NME1;NME1-NME2;NME2		0.0149143	0.00309101	1	enriched in genes up in IGF2- ACC
MSigDB C4 computational GNF2_SPI1	0.00310493	FRAT1;TNFSF10;UBE2D1		0.00755559	0.00310493	1	enriched in genes up in IGF2- ACC
GO:0009893 - positive regulation of metabolic process	0.00311447	ARNT;ELL3;F2R;KLF13;PDGFRA;RORA;UBE2D1	CCNE1;CDK4;GATA4;HIVEP3;HSP90AA1;HSP90AB1;PLA2G1B;PLAGL2;RNF10;UBE2N;ZNF423	0.188854	0.773096	0.00311447	enriched in genes down in IGF2- ACC
MSigDB C2 pathways AGED_MOUSE_CEREBELLUM_UP	0.00313139	ACADVL;CTSZ;HEXB;ITGB5	CDK4;SNTA1	0.00313139	0.0197559	0.0635094	-
MSigDB C2 pathways BRCA1_OVEREXP_UP	0.00313743	ANXA2;FGF9;GPS2;ID2B;IQGAP1;LIPA;MAP2K1;QPCT	HDAC1;ZNF43	0.00313743	0.00416859	0.160661	-
MSigDB C3 motifs V$FREAC7_01	0.00313743	FGF9;GOLGA1;IER3;RHOBTB1;UBR1;ZNF238	DTNA;GATA4;HIVEP3;TWIST1	0.00313743	0.0431344	0.0188565	-
MSigDB C5 GO CATABOLIC_PROCESS	0.0031376	ACADVL;ECHS1;GLUD1;HGS;NTHL1;NUDT5;SELS;SOD1;UBE2D1;ZFP36	UBE2N	0.00505777	0.0031376	0.230474	enriched in genes up in IGF2- ACC
SMD 5MbChromTiles 12_120-125Mb	0.00316084		BCL7A;DENR;DIABLO	0.0841846	1	0.00316084	enriched in genes down in IGF2- ACC
MSigDB C4 computational module_179	0.00316602	C10orf119;CD163;CTSZ;IL13RA1;ITGB5;LACTB;MYEF2;NME1;PLEKHM2;RPRM;SLC43A1;SQRDL;TMED3	SLC11A2	0.0106151	0.00316602	0.387761	enriched in genes up in IGF2- ACC
GO:0016788 - hydrolase activity, acting on ester bonds	0.00317031	AADAC;ACOT9;CAMK2G;DIS3L;DNASE2;FBP1;HRSP12;IMPA2;LIPA;MAP2K1;MTMR11;NCEH1;NME1;NME1-NME2;NME2;NTHL1;PDE8A;PLCG2;PTPRE;USP16;USP20	DICER1;GPCPD1;PLA2G1B;PPTC7;SMPD1	0.00558883	0.00317031	0.431894	enriched in genes up in IGF2- ACC
MSigDB C3 motifs V$SF1_Q6	0.00317441	CAMK2G;FGF9	ABAT;CCNE1;CKB;EFNB3;HDAC1	0.162131	0.832604	0.00317441	enriched in genes down in IGF2- ACC
SMD cancerModules Growth inhibitory genes	0.00324354	GPNMB;NME1;PMP22	TM4SF4	0.00324354	0.00979719	0.16343	-
GO:0003867 - 4-aminobutyrate transaminase activity	0.00325288		ABAT	0.0118801	1	0.00325288	enriched in genes down in IGF2- ACC
GO:0008437 - thyrotropin-releasing hormone activity	0.00325288		TRH	0.0118801	1	0.00325288	enriched in genes down in IGF2- ACC
GO:0008507 - sodium:iodide symporter activity	0.00325288		SLC5A5	0.0118801	1	0.00325288	enriched in genes down in IGF2- ACC
GO:0015705 - iodide transport	0.00325288		SLC5A5	0.0118801	1	0.00325288	enriched in genes down in IGF2- ACC
GO:0030644 - cellular chloride ion homeostasis	0.00325288		CKB	0.0118801	1	0.00325288	enriched in genes down in IGF2- ACC
GO:0032144 - 4-aminobutyrate transaminase complex	0.00325288		ABAT	0.0118801	1	0.00325288	enriched in genes down in IGF2- ACC
GO:0032145 - succinate-semialdehyde dehydrogenase binding	0.00325288		ABAT	0.0118801	1	0.00325288	enriched in genes down in IGF2- ACC
GO:0047298 - (S)-3-amino-2-methylpropionate transaminase activity	0.00325288		ABAT	0.0118801	1	0.00325288	enriched in genes down in IGF2- ACC
MSigDB C4 computational MORF_BUB3	0.00328331	AKR7A2;EIF4EBP2;SMC3;SOD1	CALM3;DYNLL1;HDAC1;PTGES3;UBE2N	0.0856904	0.645034	0.00328331	enriched in genes down in IGF2- ACC
GO:0030216 - keratinocyte differentiation	0.00328896	MAP2K1;NME1;NME1-NME2;NME2		0.0105844	0.00328896	1	enriched in genes up in IGF2- ACC
SMD cytobands 10q21.3	0.00328896	EIF4EBP2;LRRC20;PPA1;PSAP		0.0105844	0.00328896	1	enriched in genes up in IGF2- ACC
MSigDB C3 motifs V$SMAD_Q6	0.00329828	RORA	CBX5;LHX6;TARBP2;TWIST1	0.0608213	0.492261	0.00329828	enriched in genes down in IGF2- ACC
Biocarta 562 - Ca++/ Calmodulin-dependent Protein Kinase Activation	0.00330134	CAMK1;CAMK2G	CALM3	0.00330134	0.0203197	0.0414833	-
SMD cytobands 2p25.1	0.0033224	HPCAL1;ITGB1BP1		0.00578658	0.0033224	1	enriched in genes up in IGF2- ACC
GO:0000082 - G1/S transition of mitotic cell cycle	0.0033753		CCNE1;CDK4;CDKN2C	0.0888075	1	0.0033753	enriched in genes down in IGF2- ACC
SMD cytobands 15q22.2	0.00340309	ANXA2;FAM63B;RORA		0.00861597	0.00340309	1	enriched in genes up in IGF2- ACC
KEGG 00531 - Glycosaminoglycan degradation	0.00340309	HEXB;HYAL1;IDUA		0.00861597	0.00340309	1	enriched in genes up in IGF2- ACC
MSigDB C4 computational module_102	0.00340309	APRT;NME1;NME2		0.00861597	0.00340309	1	enriched in genes up in IGF2- ACC
SMD cytobands 9q34.2	0.00340309	GPR107;LAMC3;USP20		0.00861597	0.00340309	1	enriched in genes up in IGF2- ACC
MSigDB C2 pathways SA_REG_CASCADE_OF_CYCLIN_EXPR	0.00344523		CCNE1;CDK4	0.0377681	1	0.00344523	enriched in genes down in IGF2- ACC
MSigDB C1 pos chr9q34	0.0035217	AK1;DPP7;FBXW2;FPGS;GOLGA1;GPR107;PSMD5;UAP1L1;USP20	LHX6	0.0103573	0.0035217	0.437757	enriched in genes up in IGF2- ACC
MSigDB C4 computational MORF_CTBP1	0.00352264	PIN1	DICER1;DYNLL1;HDAC1;HSP90AA1;ZNF384	0.147107	0.924064	0.00352264	enriched in genes down in IGF2- ACC
GO:0004103 - choline kinase activity	0.00353173		ETNK2	0.0142171	1	0.00353173	enriched in genes down in IGF2- ACC
GO:0004305 - ethanolamine kinase activity	0.00353173		ETNK2	0.0142171	1	0.00353173	enriched in genes down in IGF2- ACC
GO:0006512 - ubiquitin cycle	0.00353173		UBE2N	0.0142171	1	0.00353173	enriched in genes down in IGF2- ACC
GO:0016198 - axon choice point recognition	0.00353173		EFNB3	0.0142171	1	0.00353173	enriched in genes down in IGF2- ACC
GO:0031058 - positive regulation of histone modification	0.00353173		UBE2N	0.0142171	1	0.00353173	enriched in genes down in IGF2- ACC
GO:0048013 - ephrin receptor signaling pathway	0.00353173		EFNB3	0.0142171	1	0.00353173	enriched in genes down in IGF2- ACC
GO:0050220 - prostaglandin-E synthase activity	0.00353173		PTGES3	0.0142171	1	0.00353173	enriched in genes down in IGF2- ACC
GO:0004852 - uroporphyrinogen-III synthase activity	0.00358288	UROS		0.00476146	0.00358288	1	enriched in genes up in IGF2- ACC
GO:0019556 - histidine catabolic process to glutamate and formamide	0.00358288	AMDHD1		0.00476146	0.00358288	1	enriched in genes up in IGF2- ACC
GO:0033871 - [heparan sulfate]-glucosamine 3-sulfotransferase 2 activity	0.00358288	HS3ST2		0.00476146	0.00358288	1	enriched in genes up in IGF2- ACC
GO:0043843 - ADP-specific glucokinase activity	0.00358288	ADPGK		0.00476146	0.00358288	1	enriched in genes up in IGF2- ACC
GO:0050480 - imidazolonepropionase activity	0.00358288	AMDHD1		0.00476146	0.00358288	1	enriched in genes up in IGF2- ACC
GO:0050659 - N-acetylgalactosamine 4-sulfate 6-O-sulfotransferase activity	0.00358288	CHST15		0.00476146	0.00358288	1	enriched in genes up in IGF2- ACC
GO:0051786 - all-trans-retinol 13,14-reductase activity	0.00358288	RETSAT		0.00476146	0.00358288	1	enriched in genes up in IGF2- ACC
MSigDB C2 pathways HYPOXIA_NORMAL_UP	0.00362233	CAPG;CDC42;CFD;CORO1A;NDRG1	CCNJL;CKB;PLAGL2;SESN2;SNTA1	0.0186876	0.239568	0.00362233	enriched in genes down in IGF2- ACC
GO:0009166 - nucleotide catabolic process	0.00363831	MPG;NTHL1;NUDT5;PDE8A		0.0116468	0.00363831	1	enriched in genes up in IGF2- ACC
GO:0006220 - pyrimidine nucleotide metabolic process	0.00363831	NME1;NME1-NME2;NME2;NTHL1		0.0116468	0.00363831	1	enriched in genes up in IGF2- ACC
GO:0046148 - pigment biosynthetic process	0.00365832	FXN;TSPO;UROS	OCA2	0.00885998	0.00365832	0.218966	enriched in genes up in IGF2- ACC
MSigDB C2 pathways NADLER_OBESITY_DN	0.00365832	CFD;PPA1;SOD1	CDKN2C	0.00885998	0.00365832	0.218966	enriched in genes up in IGF2- ACC
MSigDB C2 pathways HSA05214_GLIOMA	0.00369373	CAMK2G;MAP2K1;PDGFRA;PLCG2	CALM3;CDK4	0.00369373	0.0220092	0.0672618	-
MSigDB C4 computational MORF_PTPN11	0.00382044	AKR7A2;SMC3;SOD1	CDK4;PTGES3;THAP11;UBE2N	0.00714116	0.191569	0.00382044	enriched in genes down in IGF2- ACC
SMD 5MbChromTiles 1_27.5-32.5Mb	0.00383043		FABP3;HDAC1;SESN2	0.0983631	1	0.00383043	enriched in genes down in IGF2- ACC
SMD 5MbChromTiles 10_107.5-112.5Mb	0.00386815	MXI1;SMC3		0.00720407	0.00386815	1	enriched in genes up in IGF2- ACC
SMD cancerModules module125	0.00390603	CXCL12;IER3;IL1R1;ITGB5;PDGFRA;S100A4		0.0184328	0.00390603	1	enriched in genes up in IGF2- ACC
SMD cytobands 11p15.4	0.00398336		IGF2;SMPD1	0.0558171	1	0.00398336	enriched in genes down in IGF2- ACC
SMD 5MbChromTiles 2_45-50Mb	0.00399009	PYGL;STON1;TTC7A		0.0100514	0.00399009	1	enriched in genes up in IGF2- ACC
SMD cytobands 15q14	0.00399009	AVEN;C15orf29;KLF13		0.0100514	0.00399009	1	enriched in genes up in IGF2- ACC
SMD 5MbChromTiles 13_17.5-22.5Mb	0.00399009	CRYL1;FGF9;ZDHHC20		0.0100514	0.00399009	1	enriched in genes up in IGF2- ACC
SMD 5MbChromTiles 15_27.5-32.5Mb	0.00399009	AVEN;C15orf29;KLF13		0.0100514	0.00399009	1	enriched in genes up in IGF2- ACC
SMD 5MbChromTiles 1_240-245Mb	0.00399009	SCCPDH;SMYD3;ZNF238		0.0100514	0.00399009	1	enriched in genes up in IGF2- ACC
Biocarta 392 - Actions of Nitric Oxide in the Heart	0.00400032		CALM3;HSP90AA1	0.0462511	1	0.00400032	enriched in genes down in IGF2- ACC
SMD cancerModules module450	0.00400148		ABAT;SNAP25	0.0433749	1	0.00400148	enriched in genes down in IGF2- ACC
GO:0004835 - tubulin-tyrosine ligase activity	0.00400148		TTLL2;TTLL4	0.0433749	1	0.00400148	enriched in genes down in IGF2- ACC
SMD 5MbChromTiles 7_62.5-67.5Mb	0.00400148	TYW1	ZNF138;ZNF273	0.00412728	0.215786	0.00400148	enriched in genes down in IGF2- ACC
MSigDB C2 pathways PARK_RARALPHA_UP	0.004012	IER3;NDRG1;PSAP;SLA		0.0127754	0.004012	1	enriched in genes up in IGF2- ACC
MSigDB C3 motifs AAGCACT,MIR-520F	0.00403898	EMX2;HN1	HIVEP3;LHX6;LMBR1L;PRDM4;VLDLR	0.0892782	0.823139	0.00403898	enriched in genes down in IGF2- ACC
SMD cancerModules Cell cycle (KEGG, GenMapp)	0.00407133		CCNE1;CDK4;HDAC1	0.10329	1	0.00407133	enriched in genes down in IGF2- ACC
SMD cancerModules module169	0.00407133		SNTA1;TM4SF4;TRIP10	0.10329	1	0.00407133	enriched in genes down in IGF2- ACC
MSigDB C2 pathways CACAMPATHWAY	0.00412728	CAMK1;CAMK2G	CALM3	0.00412728	0.02344	0.0446032	-
GO:0005739 - mitochondrion	0.00412739	ABCB10;ACADVL;ACOT9;AGXT2L1;AK1;C2orf56;CISD1;ECHS1;ETFDH;ETHE1;FAM65B;FBP1;FPGS;FXN;GLUD1;GRAMD4;LACTB;MLLT6;MRPL4;MRRF;MTRF1;NDUFAF1;NTHL1;SLC25A19;SLC25A43;SOD1;SQRDL;TSPO;USMG5	ABAT;ARG2;CKB;DIABLO;ESR2;LETM2	0.00800128	0.00412739	0.406928	enriched in genes up in IGF2- ACC
GO:0007165 - signal transduction	0.00413489	ADRBK2;AGRP;ARHGEF6;ARNT;ASB4;CAMK1;CBLB;CDC42;CERK;CHEK2;CNKSR3;CREBL2;CXCL12;CXCL14;DCBLD2;DGKQ;DNER;EIF4EBP2;F2R;FCGR2B;FCN3;FGF9;FRAT1;GLRB;GLUD1;GPR155;GPS2;HBP1;HGS;HTR2B;IDE;IFNAR1;IFNGR2;IL13RA1;IL15;IL1R1;IMPA2;IQGAP1;ITGB1BP1;ITGB5;MAP2K1;NGEF;NPR2;PDE8A;PDGFRA;PIN1;PLCG2;PRMT2;RAB7L1;RASA4;RASGEF1A;RASSF9;RGS19;RHOBTB1;RORA;RTN1;SELS;SMC3;SOD1;SORBS3;SPSB3;TBC1D22A;TGFBRAP1;TNFSF10;UBE…	ARL2;CALM3;CCNE1;CDK4;CHST11;DTNA;EFNB3;ESR2;FGFR4;GPR157;HSP90AA1;HSP90AB1;IGF2;PIGU;PLA2G1B;PRDM4;PTGES3;ROR2;SIPA1L1;SLC26A10;SMPD1;TRH;TRIP10;UBE2N;VLDLR	0.00413489	0.0100631	0.129367	-
SMD 5MbChromTiles 3_150-155Mb	0.00419599	AADAC;HPS3	TM4SF4	0.0072911	0.00419599	0.169156	enriched in genes up in IGF2- ACC
SMD 5MbChromTiles 2_47.5-52.5Mb	0.00423107	PYGL;STON1		0.00811632	0.00423107	1	enriched in genes up in IGF2- ACC
GO:0005179 - hormone activity	0.00425207	AGRP	CHGB;IGF2;TRH	0.0823166	0.824444	0.00425207	enriched in genes down in IGF2- ACC
MSigDB C5 GO COENZYME_METABOLIC_PROCESS	0.00426824	ACOT9;GCLM;SOD1		0.0102882	0.00426824	1	enriched in genes up in IGF2- ACC
SMD 5MbChromTiles 21_37.5-42.5Mb	0.00427731	BRWD1;DSCR3;PCP4	DSCR9	0.00427731	0.0120367	0.174843	-
MSigDB C5 GO POSITIVE_REGULATION_OF_CELLULAR_METABOLIC_PROCESS	0.00427734	ELL3;UBE2D1	GATA4;HIVEP3;HSP90AA1;HSP90AB1;UBE2N;ZNF423	0.125692	0.855385	0.00427734	enriched in genes down in IGF2- ACC
MSigDB C2 pathways VERHAAK_AML_NPM1_MUT_VS_WT_DN	0.00429434	ABCB1;CHI3L1;MTMR11;SCCPDH;SERPING1	DLK1;TRH;VLDLR	0.00429434	0.0389531	0.0330031	-
SMD cytobands 19q13.32	0.00432124		ZNF551;ZNF606;ZNF671	0.108313	1	0.00432124	enriched in genes down in IGF2- ACC
MSigDB C2 pathways ZHAN_MULTIPLE_MYELOMA_VS_NORMAL_DN	0.00441081	CXCL12;LIPA;PF4V1;PYGL		0.0139714	0.00441081	1	enriched in genes up in IGF2- ACC
SMD 5MbChromTiles 21_40-45Mb	0.00441081	CAMK2G;CSTB;PCP4;TFF3		0.0139714	0.00441081	1	enriched in genes up in IGF2- ACC
SMD cancerModules B-lymphoma expression clusters	0.00443971	BHMT2;ZNF608	BCL7A;CDKN2C;POLD3;YIF1B	0.029609	0.499399	0.00443971	enriched in genes down in IGF2- ACC
SMD chromArms 1p (36)	0.00444045	CD37;ETHE1;GRAMD1A;ZFP36	CALM3;U2AF1L4;YIF1B;ZNF551;ZNF579;ZNF606;ZNF665;ZNF671;ZNF701	0.176589	0.493087	0.00444045	enriched in genes down in IGF2- ACC
MSigDB C2 pathways HSA04060_CYTOKINE_CYTOKINE_RECEPTOR_INTERACTION	0.00445441	CXCL12;CXCL14;IFNAR1;IFNGR2;IL13RA1;IL15;IL1R1;IL7;PDGFRA;PF4V1;TNFSF10		0.0420675	0.00445441	1	enriched in genes up in IGF2- ACC
MSigDB C4 computational module_198	0.00452229	NME1;NME2	CBX5;CCNE1;CDKN2C;HDAC1;ZNF43	0.15707	0.959571	0.00452229	enriched in genes down in IGF2- ACC
GO:0051186 - cofactor metabolic process	0.00454028	ACOT9;C9orf95;FPGS;FXN;GCLM;SOD1;TSPO;UROS		0.0198335	0.00454028	1	enriched in genes up in IGF2- ACC
MSigDB C3 motifs CTACCTC,LET-7A,LET-7B,LET-7C,LET-7D,LET-7E,LET-7F,MIR-98,LET-7G,LET-7I	0.00457735	BRWD1;C15orf29;DDI2;NDST2	ETNK2;PLAGL2;TTLL4;ZBTB39;ZCCHC3	0.20577	0.827619	0.00457735	enriched in genes down in IGF2- ACC
MSigDB C4 computational module_563	0.00459647		ABAT;SNAP25	0.0492683	1	0.00459647	enriched in genes down in IGF2- ACC
GO:0046470 - phosphatidylcholine metabolic process	0.00459647		FABP3;PLA2G1B	0.0492683	1	0.00459647	enriched in genes down in IGF2- ACC
SMD cytobands 7q11.21	0.00459647	TYW1	ZNF138;ZNF273	0.00506783	0.229289	0.00459647	enriched in genes down in IGF2- ACC
SMD 5MbChromTiles 15_55-60Mb	0.00463494	ANXA2;FAM63B;RORA		0.0116173	0.00463494	1	enriched in genes up in IGF2- ACC
GO:0007040 - lysosome organization	0.00463494	HEXB;IDUA;PSAP		0.0116173	0.00463494	1	enriched in genes up in IGF2- ACC
GO:0006457 - protein folding	0.00464788	DNAJC17;PIN1	CWC27;HSP90AA1;HSP90AB1;HSPA8;PFDN5	0.0875	0.758535	0.00464788	enriched in genes down in IGF2- ACC
KEGG 05214 - Glioma	0.00467321	CAMK2G;MAP2K1;PDGFRA;PLCG2	CALM3;CDK4	0.00467321	0.0256725	0.0730243	-
GO:0000738 - DNA catabolic process, exonucleolytic	0.00470632		UBE2N	0.0189116	1	0.00470632	enriched in genes down in IGF2- ACC
GO:0003720 - telomerase activity	0.00470632		PTGES3	0.0189116	1	0.00470632	enriched in genes down in IGF2- ACC
GO:0005381 - iron ion transmembrane transporter activity	0.00470632		SLC11A2	0.0189116	1	0.00470632	enriched in genes down in IGF2- ACC
GO:0006349 - genetic imprinting	0.00470632		IGF2	0.0189116	1	0.00470632	enriched in genes down in IGF2- ACC
GO:0015087 - cobalt ion transmembrane transporter activity	0.00470632		SLC11A2	0.0189116	1	0.00470632	enriched in genes down in IGF2- ACC
GO:0016151 - nickel ion binding	0.00470632		SLC11A2	0.0189116	1	0.00470632	enriched in genes down in IGF2- ACC
GO:0045739 - positive regulation of DNA repair	0.00470632		UBE2N	0.0189116	1	0.00470632	enriched in genes down in IGF2- ACC
MSigDB C3 motifs V$ETS2_B	0.00472308	ARHGEF6;GPR107;TMOD3	CKB;EFNB3;FGFR4;TWIST1	0.235006	0.697369	0.00472308	enriched in genes down in IGF2- ACC
MSigDB C5 GO RESPONSE_TO_ORGANIC_SUBSTANCE	0.00481883	SELS;SOD1	ABAT	0.00481883	0.0257991	0.0902175	-
SMD cancerModules Ubiquitin ligases	0.00481883	GCLM;UBE2D1	UBE2N	0.00481883	0.0257991	0.0336426	-
MSigDB C2 pathways STRESS_ARSENIC_SPECIFIC_UP	0.00491128	AP4B1;MAFF;PLTP;SOD1;STK10;ZFAND5	PFDN5;ZNF43;ZNF85	0.00491128	0.0276827	0.0631754	-
GO:0051082 - unfolded protein binding	0.00494624	DNAJC17;NDUFAF1	HSP90AA1;HSP90AB1;PFDN5;PTGES3	0.0336721	0.515606	0.00494624	enriched in genes down in IGF2- ACC
MSigDB C5 GO POSITIVE_REGULATION_OF_METABOLIC_PROCESS	0.00496827	ELL3;UBE2D1	GATA4;HIVEP3;HSP90AA1;HSP90AB1;UBE2N;ZNF423	0.137953	0.863984	0.00496827	enriched in genes down in IGF2- ACC
GO:0010038 - response to metal ion	0.00503857	FXN;NDRG1;SOD1	CALM3;NEDD4L;SLC11A2	0.00503857	0.105021	0.010458	-
MSigDB C2 pathways XU_ATRA_PLUSNSC_UP	0.00506783	STK10;TNFSF10	HDAC1	0.00506783	0.0267429	0.0978031	-
MSigDB C4 computational module_57	0.00512604	CHEK2	CCNE1;CDK4;HDAC1	0.0339543	0.587806	0.00512604	enriched in genes down in IGF2- ACC
MSigDB C3 motifs V$LBP1_Q6	0.00516241	CAMK2G;RASGEF1A;ZNF238	BCL7A;CDKN2C;HIVEP3;SLC26A10;TPCN1	0.0424224	0.529927	0.00516241	enriched in genes down in IGF2- ACC
SMD 5MbChromTiles 17_52.5-57.5Mb	0.0051642	SEPT4;TRIM25		0.00895267	0.0051642	1	enriched in genes up in IGF2- ACC
MSigDB C5 GO TRANSFERASE_ACTIVITY__TRANSFERRING_PHOSPHORUS_CONTAINING_GROUPS	0.00517561	AK1;CERK;CHEK2;CLK3;DGKQ;FXN;MAP2K1;NME1;NME2;PDGFRA;PI4K2A;PMVK;STK10;TYK2	CKB;EFNB3;FGFR4;PTGES3;ROR2	0.00517561	0.0120406	0.0107609	-
MSigDB C5 GO ESTABLISHMENT_OF_PROTEIN_LOCALIZATION	0.00518865	CBLB;F2R;KLHL2;MXI1;SELS;TSPO		0.0223719	0.00518865	1	enriched in genes up in IGF2- ACC
MSigDB C2 pathways P53PATHWAY	0.00522966		CCNE1;CDK4	0.0554313	1	0.00522966	enriched in genes down in IGF2- ACC
Biocarta 128 - p53 Signaling Pathway	0.00522966		CCNE1;CDK4	0.0554313	1	0.00522966	enriched in genes down in IGF2- ACC
GO:0035137 - hindlimb morphogenesis	0.00522966		DICER1;TWIST1	0.0554313	1	0.00522966	enriched in genes down in IGF2- ACC
MSigDB C3 motifs V$CREB_Q2_01	0.00529709	CDC42;HS3ST2;MAFF;MRRF	ARG2;CHGB;CHPF;CLCN4;SNAP25	0.0172999	0.308556	0.00529709	enriched in genes down in IGF2- ACC
GO:0000267 - cell fraction	0.00532703	AADAC;ABCB1;ABCB4;ABCC3;ACY1;ANXA2;AP4B1;AVEN;CERK;FLOT2;FMO2;GCLM;GLRB;IDE;IL15;MAGI2;NCEH1;PYGL;RGS19;SLC1A1;SNAP23;SORD;TAGLN2;TNFSF10	DLK1;DYNLL1;LASS5;SNAP25;TM4SF4;TRH;VLDLR	0.00532703	0.00740204	0.124282	-
MSigDB C2 pathways PROLIFERATION_GENES	0.00533231	FGF9;GPNMB;HGS;IL15;IL7;MXI1;NME1;NME2;PDGFRA;PMP22	CDK4;CDKN2C;FABP3;IGF2;PRDM4;SIPA1L1;TM4SF4	0.00533231	0.0843521	0.010739	-
MSigDB C2 pathways OLDWERNER_FIBRO_DN	0.00534245	CHI3L1	IGF2;UBE2N	0.0726555	0.55406	0.00534245	enriched in genes down in IGF2- ACC
SMD cancerModules Secreted signaling molecules	0.00541036	CXCL12;CXCL14;FGF9;IL15;TFF3;TNFSF10	EFNB3;SNAP25;TRH	0.00541036	0.0294908	0.065457	-
SMD cytobands 12q12	0.00541297		LMBR1L;PRPH;ZCRB1	0.126854	1	0.00541297	enriched in genes down in IGF2- ACC
GO:0046620 - regulation of organ growth	0.0054239	FXN;SOD1		0.0100582	0.0054239	1	enriched in genes up in IGF2- ACC
GO:0051881 - regulation of mitochondrial membrane potential	0.0054239	GCLM;SOD1		0.0100582	0.0054239	1	enriched in genes up in IGF2- ACC
MSigDB C2 pathways MAGRANGEAS_MULTIPLE_MYELOMA_IGL_VS_IGK_UP	0.0054239	HYAL1;MXI1		0.0100582	0.0054239	1	enriched in genes up in IGF2- ACC
SMD 5MbChromTiles X_112.5-117.5Mb	0.0054239	IL13RA1;LONRF3		0.0100582	0.0054239	1	enriched in genes up in IGF2- ACC
MSigDB C5 GO CELL_FRACTION	0.00544133	AADAC;ABCB1;ABCB4;ABCC3;ANXA2;AP4B1;AVEN;CERK;GCLM;IDE;IL15;RGS19;SLC1A1;TNFSF10	DLK1;LASS5;TM4SF4;TRH;VLDLR	0.00544133	0.00778706	0.0727822	-
GO:0032052 - bile acid binding	0.00549814	PYGL	PLA2G1B	0.00549814	0.0831334	0.0337178	-
MSigDB C5 GO PHOSPHORIC_ESTER_HYDROLASE_ACTIVITY	0.00550562	FBP1;IMPA2;PTPRE	SMPD1	0.00550562	0.0161469	0.160661	-
SMD cytobands 17q22	0.0055076	SEPT4;TRIM25		0.00954062	0.0055076	1	enriched in genes up in IGF2- ACC
SMD cytobands 9q33.3	0.00551283	FBXW2;MRRF;PSMD5	LHX6	0.00551283	0.0145461	0.0931809	-
MSigDB C5 GO CELL_SURFACE	0.00552021	ABCB1;DCBLD2;FLOT2	HSPA8	0.00552021	0.027114	0.0847886	-
MSigDB C5 GO MACROMOLECULE_CATABOLIC_PROCESS	0.00556962	HGS;NTHL1;SELS;SOD1;UBE2D1;ZFP36	UBE2N	0.00556962	0.0063648	0.147607	-
MSigDB C5 GO REGULATION_OF_GENE_EXPRESSION	0.00560696	DMAP1;EIF3A;ELL3;HRSP12;MLLT6;MTRF1;NME2;TGFBRAP1;ZNF238	CDK4;DICER1;ESR2;GATA4;HIVEP3;IGF2;PFDN5;TARBP2;TWIST1;UBE2N;ZNF423	0.169351	0.801946	0.00560696	enriched in genes down in IGF2- ACC
MSigDB C1 pos chr10q25	0.00566401	FAM45A;SMC3;UROS		0.013524	0.00566401	1	enriched in genes up in IGF2- ACC
MSigDB C2 pathways HSA04110_CELL_CYCLE	0.00568001	CHEK2	CCNE1;CDK4;CDKN2C;HDAC1	0.105934	0.836275	0.00568001	enriched in genes down in IGF2- ACC
MSigDB C4 computational module_175	0.00570937		SNTA1;TM4SF4;TRIP10	0.134761	1	0.00570937	enriched in genes down in IGF2- ACC
GO:0019205 - nucleobase, nucleoside, nucleotide kinase activity	0.00576538	AK1;NME1;NME1-NME2;NME2		0.0179762	0.00576538	1	enriched in genes up in IGF2- ACC
SMD cytobands 21q22.3	0.00576538	BRWD1;CSTB;PCP4;TFF3		0.0179762	0.00576538	1	enriched in genes up in IGF2- ACC
SMD 5MbChromTiles 10_72.5-77.5Mb	0.00576538	C10orf11;CAMK2G;NDST2;PSAP		0.0179762	0.00576538	1	enriched in genes up in IGF2- ACC
KEGG 04060 - Cytokine-cytokine receptor interaction	0.00576799	CXCL12;CXCL14;IFNAR1;IFNGR2;IL13RA1;IL15;IL1R1;IL7;PDGFRA;PF4V1;TNFSF10		0.051726	0.00576799	1	enriched in genes up in IGF2- ACC
GO:0007626 - locomotory behavior	0.00576992	CORO1A;CSTB;CXCL12;CXCL14;FXN;GLRB;HEXB;MAP2K1;SOD1	EFNB3;PLA2G1B;TRH	0.00576992	0.0138478	0.167446	-
SMD cancerModules Liver genes - Metabolism and xenobiotics	0.00579241	AADAC;ABCC3;AKR7A3;APRT;CLEC3B;ECHS1;FBP1;HRSP12;ITGB5;MPG;PDGFRA;PLCG2;PMVK;SLC43A1;SLCO2B1;SORD;VSIG4	CHPF;FGFR4;TM4SF4;VTN	0.00920367	0.00579241	0.440859	enriched in genes up in IGF2- ACC
MSigDB C2 pathways HSA00251_GLUTAMATE_METABOLISM	0.00582556	GCLM;GLUD1	ABAT	0.00582556	0.0292193	0.0961349	-
GO:0006415 - translational termination	0.0058563	HRSP12;MTRF1		0.0111829	0.0058563	1	enriched in genes up in IGF2- ACC
GO:0030949 - positive regulation of vascular endothelial growth factor receptor signaling pathway	0.0058563	ARNT;FGF9		0.0111829	0.0058563	1	enriched in genes up in IGF2- ACC
MSigDB C2 pathways ST_INTERLEUKIN_13_PATHWAY	0.0058563	IL13RA1;TYK2		0.0111829	0.0058563	1	enriched in genes up in IGF2- ACC
MSigDB C2 pathways ST_IL_13_PATHWAY	0.0058563	IL13RA1;TYK2		0.0111829	0.0058563	1	enriched in genes up in IGF2- ACC
SMD cytobands 2p16.3	0.0058563	PYGL;STON1		0.0111829	0.0058563	1	enriched in genes up in IGF2- ACC
SMD 5MbChromTiles 4_157.5-162.5Mb	0.0058563	ETFDH;GLRB		0.0111829	0.0058563	1	enriched in genes up in IGF2- ACC
MSigDB C4 computational MORF_RAD23A	0.00585643	AKR7A2;EIF4EBP2;SOD1	CALM3;DYNLL1;HDAC1;PTGES3;UBE2N	0.189858	0.910125	0.00585643	enriched in genes down in IGF2- ACC
GO:0019319 - hexose biosynthetic process	0.00586122	CHST15;FBP1;SORD		0.0101453	0.00586122	1	enriched in genes up in IGF2- ACC
KEGG 04110 - Cell cycle	0.00587418	CHEK2	CCNE1;CDK4;CDKN2C;HDAC1	0.10917	0.839106	0.00587418	enriched in genes down in IGF2- ACC
GO:0003964 - RNA-directed DNA polymerase activity	0.00587957		PTGES3	0.0235838	1	0.00587957	enriched in genes down in IGF2- ACC
GO:0005005 - transmembrane-ephrin receptor activity	0.00587957		EFNB3	0.0235838	1	0.00587957	enriched in genes down in IGF2- ACC
GO:0005697 - telomerase holoenzyme complex	0.00587957		PTGES3	0.0235838	1	0.00587957	enriched in genes down in IGF2- ACC
GO:0005721 - centromeric heterochromatin	0.00587957		CBX5	0.0235838	1	0.00587957	enriched in genes down in IGF2- ACC
GO:0006685 - sphingomyelin catabolic process	0.00587957		SMPD1	0.0235838	1	0.00587957	enriched in genes down in IGF2- ACC
GO:0006824 - cobalt ion transport	0.00587957		SLC11A2	0.0235838	1	0.00587957	enriched in genes down in IGF2- ACC
GO:0010369 - chromocenter	0.00587957		CBX5	0.0235838	1	0.00587957	enriched in genes down in IGF2- ACC
GO:0016574 - histone ubiquitination	0.00587957		UBE2N	0.0235838	1	0.00587957	enriched in genes down in IGF2- ACC
MSigDB C5 GO DOUBLE_STRANDED_RNA_BINDING	0.00590051		DICER1;TARBP2	0.0618476	1	0.00590051	enriched in genes down in IGF2- ACC
GO:0031985 - Golgi cisterna	0.00590051		B4GALNT3;CHPF	0.0618476	1	0.00590051	enriched in genes down in IGF2- ACC
GO:0045429 - positive regulation of nitric oxide biosynthetic process	0.00590051		HSP90AA1;HSP90AB1	0.0618476	1	0.00590051	enriched in genes down in IGF2- ACC
MSigDB C2 pathways HSA00532_CHONDROITIN_SULFATE_BIOSYNTHESIS	0.00590051		CHPF;CHST11	0.0618476	1	0.00590051	enriched in genes down in IGF2- ACC
GO:0045843 - negative regulation of striated muscle development	0.00594056	LUC7L	TWIST1	0.00594056	0.0830155	0.0320634	-
MSigDB C3 motifs GACAATC,MIR-219	0.00594743	CAMK2G;DCBLD2;PDGFRA;SLC30A4;TMEM98;UBR1;ZNF238	UBE2N	0.0107464	0.00594743	0.137433	enriched in genes up in IGF2- ACC
MSigDB C1 pos chr14q32	0.00597495		CKB;DICER1;DLK1;HSP90AA1	0.151418	1	0.00597495	enriched in genes down in IGF2- ACC
MSigDB C3 motifs V$SOX5_01	0.00598523	EIF4EBP2;FGF9;HBP1;MLLT6;MXI1;NANOS1;RHOBTB1;ZFYVE19;ZNF238	DTNA;TWIST1	0.00668055	0.00598523	0.376019	enriched in genes up in IGF2- ACC
SMD processes transport_clones_sw	0.00599058	ABCB1;ABCB10;ABCB4;ABCC3;AP4B1;APOD;CORO1A;DSCR3;ETFDH;FMO2;FXN;GLRB;HERC1;HGS;HPCAL1;KLHL2;MARCH2;PLTP;RAB7L1;SLC1A1;SLC22A15;SLC25A19;SLC30A4;SLC9A8;SLCO2B1;SMC3;SNAP23;SQRDL;STON1;STX10;STX18;TMED3;TYW1;ZFYVE19;ZNF238	ARL2;CHPF;CLCN4;FABP3;SLC11A2;SLC5A5	0.0466418	0.00599058	0.794702	enriched in genes up in IGF2- ACC
MSigDB C2 pathways AGED_MOUSE_HYPOTH_UP	0.00605067	HEXB;MAP2K1;PPA1;SEPT4		0.0144131	0.00605067	1	enriched in genes up in IGF2- ACC
SMD 5MbChromTiles 15_60-65Mb	0.00605067	HERC1;LACTB;MAP2K1;TRIP4		0.0144131	0.00605067	1	enriched in genes up in IGF2- ACC
GO:0051539 - 4 iron, 4 sulfur cluster binding	0.00610431	ETFDH;NTHL1;TYW1		0.0151476	0.00610431	1	enriched in genes up in IGF2- ACC
GO:0007033 - vacuole organization	0.00610431	HEXB;IDUA;PSAP		0.0151476	0.00610431	1	enriched in genes up in IGF2- ACC
SMD 5MbChromTiles 22_42.5-47.5Mb	0.00610431	CERK;PARVB;TBC1D22A		0.0151476	0.00610431	1	enriched in genes up in IGF2- ACC
MSigDB C2 pathways TPA_RESIST_MIDDLE_DN	0.00621089	HRSP12;IDE;ITGB1BP1;PDGFRA;PLCG2	OCA2	0.0134851	0.00621089	0.510858	enriched in genes up in IGF2- ACC
MSigDB C5 GO JAK_STAT_CASCADE	0.0062113	F2R;HGS;IFNAR1	PIGU	0.0062113	0.0159032	0.191672	-
SMD cytobands 3q24	0.00622496	AADAC;HPS3	TM4SF4	0.0107666	0.00622496	0.202701	enriched in genes up in IGF2- ACC
MSigDB C3 motifs YTAAYNGCT_UNKNOWN	0.00627183	TNFSF10;ZNF238	PLAGL2;VLDLR;ZNF423	0.0484498	0.591279	0.00627183	enriched in genes down in IGF2- ACC
MSigDB C2 pathways HDACI_COLON_SUL_UP	0.00627183	ANXA2;CD58	HSP90AA1;SESN2;SLC11A2	0.0484498	0.338924	0.00627183	enriched in genes down in IGF2- ACC
KEGG 02010 - ABC transporters	0.00627202	ABCB1;ABCB10;ABCB4;ABCC3		0.0178555	0.00627202	1	enriched in genes up in IGF2- ACC
MSigDB C2 pathways HSA02010_ABC_TRANSPORTERS_GENERAL	0.00627202	ABCB1;ABCB10;ABCB4;ABCC3		0.0178555	0.00627202	1	enriched in genes up in IGF2- ACC
MSigDB C5 GO GLUTAMINE_FAMILY_AMINO_ACID_METABOLIC_PROCESS	0.00629215	GCLM;GLUD1		0.0116433	0.00629215	1	enriched in genes up in IGF2- ACC
SMD 5MbChromTiles 11_52.5-57.5Mb	0.00629215	SERPING1;SLC43A1		0.0116433	0.00629215	1	enriched in genes up in IGF2- ACC
MSigDB C2 pathways NING_COPD_DN	0.00630583	BHMT2;CSTB;HPCAL1;PDGFRA;PIN1	DENR;HSPA8;PFDN5	0.00630583	0.0472519	0.0434478	-
GO:0005615 - extracellular space	0.0063263	APOD;CFD;CHI3L1;CXCL12;CXCL14;FGF9;HYAL1;IDE;IL15;IL7;LGALS8;PSAP;SELS;SERPING1;SOD1;SORD;TNFSF10	DLK1;IGF2;PLA2G1B;VLDLR;VTN	0.0063263	0.00840968	0.136337	-
GO:0030326 - embryonic limb morphogenesis	0.00633092	FGF9	CHST11;DICER1;TWIST1	0.0430409	0.61552	0.00633092	enriched in genes down in IGF2- ACC
SMD cancerModules module95	0.00638436	NME1;PIN1;ZNF238	CBX5;CCNE1;CDKN2C;HDAC1;ZNF43;ZNF85	0.201974	0.92056	0.00638436	enriched in genes down in IGF2- ACC
MSigDB C5 GO RESPONSE_TO_OXIDATIVE_STRESS	0.00645273	GCLM;SELS;SOD1		0.0153347	0.00645273	1	enriched in genes up in IGF2- ACC
SMD 5MbChromTiles 4_0-5Mb	0.00645273	DGKQ;IDUA;SPON2;STX18		0.0153347	0.00645273	1	enriched in genes up in IGF2- ACC
MSigDB C2 pathways HDACI_COLON_CURSUL_UP	0.00645313	ANXA2	HSP90AA1;SESN2	0.0587814	0.474161	0.00645313	enriched in genes down in IGF2- ACC
MSigDB C4 computational module_456	0.0064831	BHMT2;ZNF608	BCL7A;CDKN2C;POLD3;YIF1B	0.0462102	0.557094	0.0064831	enriched in genes down in IGF2- ACC
GO:0006450 - regulation of translational fidelity	0.00649532		GATC	0.0236196	1	0.00649532	enriched in genes down in IGF2- ACC
GO:0009450 - gamma-aminobutyric acid catabolic process	0.00649532		ABAT	0.0236196	1	0.00649532	enriched in genes down in IGF2- ACC
GO:0015111 - iodide transmembrane transporter activity	0.00649532		SLC5A5	0.0236196	1	0.00649532	enriched in genes down in IGF2- ACC
GO:0033842 - N-acetyl-beta-glucosaminyl-glycoprotein 4-beta-N-acetylgalactosaminyltransferase activity	0.00649532		B4GALNT3	0.0236196	1	0.00649532	enriched in genes down in IGF2- ACC
GO:0034619 - cellular chaperone-mediated protein complex assembly	0.00649532		HSP90AA1	0.0236196	1	0.00649532	enriched in genes down in IGF2- ACC
SMD cytobands 21p11.1	0.00649532		BAGE	0.0236196	1	0.00649532	enriched in genes down in IGF2- ACC
MSigDB C4 computational module_220	0.00654813	ITGB5;PCP4;PDGFRA;PMP22;RTN1;S100A4;ZEB2	DLK1;EFNB3;IGF2;ROR2;ZP2	0.071676	0.33575	0.00654813	enriched in genes down in IGF2- ACC
GO:0005624 - membrane fraction	0.006579	AADAC;ABCB1;ABCB4;ABCC3;AVEN;CERK;FLOT2;FMO2;GLRB;IL15;MAGI2;NCEH1;RGS19;SLC1A1;SNAP23;SORD	DYNLL1;LASS5;SNAP25;TM4SF4;VLDLR	0.00928287	0.006579	0.325223	enriched in genes up in IGF2- ACC
Biocarta 465 - Role of MEF2D in T-cell Apoptosis	0.00660848		CALM3;HDAC1	0.0685016	1	0.00660848	enriched in genes down in IGF2- ACC
MSigDB C2 pathways MEF2DPATHWAY	0.00660848		CALM3;HDAC1	0.0685016	1	0.00660848	enriched in genes down in IGF2- ACC
MSigDB C3 motifs CGCTGCT,MIR-503	0.00660848		CHPF;ZNF423	0.0685016	1	0.00660848	enriched in genes down in IGF2- ACC
MSigDB C2 pathways AGEING_KIDNEY_SPECIFIC_UP	0.0066194	ABCC3;ANXA2;CXCL14;GPNMB;HEXB;SERPING1;SETD7;TMED3		0.0399061	0.0066194	1	enriched in genes up in IGF2- ACC
MSigDB C3 motifs RNGTGGGC_UNKNOWN	0.00662359	ACY1;CBLB;EMX2;FPGS;MOSPD3;MXI1;PTPRE;RORA;SLC1A1;VAT1	CALM3;CKB;EFNB3;FABP3;LASS5;VLDLR;VTN	0.00662359	0.0509862	0.0339813	-
MSigDB C1 pos chr12q23	0.00665623	AMDHD1	PLA2G1B;PRDM4;RNF10	0.045506	0.182303	0.00665623	enriched in genes down in IGF2- ACC
MSigDB C2 pathways CELL_ADHESION_MOLECULE_ACTIVITY	0.00671805	CD58;FLOT2;NINJ2;PCDH12	VTN	0.0145491	0.00671805	0.52087	enriched in genes up in IGF2- ACC
MSigDB C2 pathways SERUM_FIBROBLAST_CORE_DN	0.00672195	APOD;DPP7;IL1R1;LIPA;MAGI2;MXI1;SERPING1;SQRDL	FABP3;SESN2	0.00672195	0.00791293	0.311503	-
MSigDB C2 pathways UV-4NQO_FIBRO_DN	0.00677191	IL1R1	EFNB3	0.00677191	0.0891502	0.0302134	-
MSigDB C5 GO MEMBRANE_FRACTION	0.00680225	AADAC;ABCB1;ABCB4;ABCC3;AVEN;CERK;IL15;RGS19;SLC1A1	LASS5;TM4SF4;VLDLR	0.0213233	0.00680225	0.293888	enriched in genes up in IGF2- ACC
GO:0050678 - regulation of epithelial cell proliferation	0.00680736	FGF9;NME1;NME1-NME2;NME2		0.021004	0.00680736	1	enriched in genes up in IGF2- ACC
GO:0005302 - L-tyrosine transmembrane transporter activity	0.00683575		OCA2	0.024043	1	0.00683575	enriched in genes down in IGF2- ACC
GO:0030422 - RNA interference, production of siRNA	0.00683575		DICER1	0.024043	1	0.00683575	enriched in genes down in IGF2- ACC
GO:0030423 - RNA interference, targeting of mRNA for destruction	0.00683575		DICER1	0.024043	1	0.00683575	enriched in genes down in IGF2- ACC
GO:0031380 - nuclear RNA-directed RNA polymerase complex	0.00683575		PAPD4	0.024043	1	0.00683575	enriched in genes down in IGF2- ACC
GO:0033037 - polysaccharide localization	0.00683575		CHST11	0.024043	1	0.00683575	enriched in genes down in IGF2- ACC
GO:0035054 - embryonic heart tube anterior/posterior pattern formation	0.00683575		GATA4	0.024043	1	0.00683575	enriched in genes down in IGF2- ACC
GO:0043625 - delta DNA polymerase complex	0.00683575		POLD3	0.024043	1	0.00683575	enriched in genes down in IGF2- ACC
GO:0048617 - embryonic foregut morphogenesis	0.00683575		GATA4	0.024043	1	0.00683575	enriched in genes down in IGF2- ACC
MSigDB C5 GO PHOSPHORIC_MONOESTER_HYDROLASE_ACTIVITY	0.00689242	FBP1;IMPA2;PTPRE		0.014914	0.00689242	1	enriched in genes up in IGF2- ACC
MSigDB C5 GO ACTIN_POLYMERIZATION_AND_OR_DEPOLYMERIZATION	0.00693155	CAPG;CXCL12;WIPF1		0.0171147	0.00693155	1	enriched in genes up in IGF2- ACC
SMD cytobands 21q22.12	0.00693155	IFNAR1;IFNGR2;TMEM50B		0.0171147	0.00693155	1	enriched in genes up in IGF2- ACC
MSigDB C4 computational module_128	0.0069624	CXCL12;IER3;IL1R1;ITGB5;PDGFRA;S100A4		0.0309256	0.0069624	1	enriched in genes up in IGF2- ACC
GO:0005375 - copper ion transmembrane transporter activity	0.00705149		SLC11A2	0.0282341	1	0.00705149	enriched in genes down in IGF2- ACC
GO:0005868 - cytoplasmic dynein complex	0.00705149		DYNLL1	0.0282341	1	0.00705149	enriched in genes down in IGF2- ACC
GO:0016565 - general transcriptional repressor activity	0.00705149		CBX5	0.0282341	1	0.00705149	enriched in genes down in IGF2- ACC
GO:0031371 - ubiquitin conjugating enzyme complex	0.00705149		UBE2N	0.0282341	1	0.00705149	enriched in genes down in IGF2- ACC
SMD cancerModules Membranal receptors	0.00706031	AGRP;CD163;CD37;CXCL12;CXCL14;HTR2B;IL15;IL1R1;ITGB5;PDGFRA;PTPRE;RORA;SLA;TNFSF10;TSPAN4		0.0258245	0.00706031	1	enriched in genes up in IGF2- ACC
MSigDB C3 motifs V$COUP_DR1_Q6	0.00711276	CXCL14;EIF4EBP2;ETFDH	EFNB3;PAPD4;SLC11A2;TPCN1;ZSWIM3	0.0511716	0.467794	0.00711276	enriched in genes down in IGF2- ACC
MSigDB C3 motifs TGCCTTA,MIR-124A	0.00713067	BRWD1;CASC4;FLOT2;HBP1;IQGAP1;KIAA1024;KLF13;PTPRE;RASGEF1A;SELS;SORD;VAT1;ZDHHC20;ZNF608	ARG2;DICER1;DTNA;PLAGL2;ZBTB39	0.0117122	0.00713067	0.225766	enriched in genes up in IGF2- ACC
SMD cytobands 12q13.11	0.00714987		LASS5;SLC11A2	0.0782014	1	0.00714987	enriched in genes down in IGF2- ACC
MSigDB C2 pathways POMEROY_DESMOPLASIC_VS_CLASSIC_MD_DN	0.00714987		CBX5;HSP90AA1	0.0782014	1	0.00714987	enriched in genes down in IGF2- ACC
GO:0004909 - interleukin-1, Type I, activating receptor activity	0.00715309	IL1R1		0.00950046	0.00715309	1	enriched in genes up in IGF2- ACC
GO:0006780 - uroporphyrinogen III biosynthetic process	0.00715309	UROS		0.00950046	0.00715309	1	enriched in genes up in IGF2- ACC
GO:0042132 - fructose 1,6-bisphosphate 1-phosphatase activity	0.00715309	FBP1		0.00950046	0.00715309	1	enriched in genes up in IGF2- ACC
GO:0060012 - synaptic transmission, glycinergic	0.00715309	GLRB		0.00950046	0.00715309	1	enriched in genes up in IGF2- ACC
GO:0010035 - response to inorganic substance	0.00718633	FXN;NDRG1;SOD1	CALM3;NEDD4L;SLC11A2	0.00718633	0.123463	0.0127441	-
GO:0048635 - negative regulation of muscle development	0.00720407	LUC7L	TWIST1	0.00720407	0.0909302	0.0352135	-
SMD cancerModules Breast cancer expression clusters	0.00721482	IL1R1	CKB;DLK1;ZNF423	0.0564195	0.353086	0.00721482	enriched in genes down in IGF2- ACC
GO:0046068 - cGMP metabolic process	0.00721921	NPR2;RORA		0.0133303	0.00721921	1	enriched in genes up in IGF2- ACC
GO:0051537 - 2 iron, 2 sulfur cluster binding	0.00721921	CISD1;FXN		0.0133303	0.00721921	1	enriched in genes up in IGF2- ACC
MSigDB C5 GO TUBE_MORPHOGENESIS	0.00721921	GCLM;SOD1		0.0133303	0.00721921	1	enriched in genes up in IGF2- ACC
MSigDB C2 pathways HSC_LATEPROGENITORS_SHARED	0.00726544	ABCB4;ACOT9;ANXA2;HSPBAP1;IL13RA1;INPP5F;LRRC20;MAP2K1;TMED3;TMEM50B;TRAPPC2L;TTC7A;ZNF238	HDAC1;SIPA1L1	0.0459434	0.00726544	0.752802	enriched in genes up in IGF2- ACC
SMD processes M-G1_sw	0.00726645	CDC42;MLLT6	DYNLL1;HSPA8	0.0952755	0.5621	0.00726645	enriched in genes down in IGF2- ACC
MSigDB C5 GO PROTEIN_IMPORT_INTO_NUCLEUS	0.0073037	CBLB;F2R;MXI1		0.0172756	0.0073037	1	enriched in genes up in IGF2- ACC
MSigDB C2 pathways G1_TO_S_CELL_CYCLE_REACTOME	0.00733626		CCNE1;CDK4;CDKN2C	0.163161	1	0.00733626	enriched in genes down in IGF2- ACC
GO:0048146 - positive regulation of fibroblast proliferation	0.00735303	PDGFRA	CDK4;PLA2G1B	0.0100514	0.281022	0.00735303	enriched in genes down in IGF2- ACC
MSigDB C4 computational module_255	0.00738152	C10orf119;CD163;CTSZ;ITGB5;LACTB;MYEF2;NME1;PLEKHM2;RPRM;SLC43A1;SQRDL;TMED3	SLC11A2	0.0198843	0.00738152	0.374369	enriched in genes up in IGF2- ACC
SMD cancerModules module394	0.00739154	C10orf119;CD163;CTSZ;ITGB5;LACTB;NME1;PLEKHM2;RPRM;SLC43A1;SQRDL;TMED3	SLC11A2	0.0160794	0.00739154	0.320381	enriched in genes up in IGF2- ACC
SMD 5MbChromTiles 14_100-105Mb	0.00751047		CKB;HSP90AA1	0.081694	1	0.00751047	enriched in genes down in IGF2- ACC
SMD cancerModules ECM and collagens	0.00751262	CLEC3B;CXCL12;F2R;FLII;ITGB5;PDGFRA;PLTP;PMP22;SERPING1		0.050541	0.00751262	1	enriched in genes up in IGF2- ACC
SMD cancerModules module334	0.00752319	C10orf119;CD163;CTSZ;ITGB5;LACTB;NME1;PLEKHM2;RPRM;SLC43A1;SQRDL;TMED3	SLC11A2	0.0163707	0.00752319	0.321194	enriched in genes up in IGF2- ACC
GO:0005626 - insoluble fraction	0.00752875	AADAC;ABCB1;ABCB4;ABCC3;AVEN;CERK;FLOT2;FMO2;GLRB;IL15;MAGI2;NCEH1;RGS19;SLC1A1;SNAP23;SORD	DYNLL1;LASS5;SNAP25;TM4SF4;VLDLR	0.0107235	0.00752875	0.339544	enriched in genes up in IGF2- ACC
MSigDB C4 computational module_278	0.00755559	GCLM;UBE2D1	UBE2N	0.00755559	0.0346658	0.0393321	-
MSigDB C3 motifs CAGGGTC,MIR-504	0.00755716	ARNT;C10orf119;CAMK2G;KLF13;ZNF608		0.0280468	0.00755716	1	enriched in genes up in IGF2- ACC
GO:0016779 - nucleotidyltransferase activity	0.00758853	UAP1L1	PAPD4;POLD3;POLR3F;PTGES3	0.136726	0.625329	0.00758853	enriched in genes down in IGF2- ACC
MSigDB C5 GO TRANSPORT	0.00761992	ABCB1;ABCB4;ABCC3;CBLB;F2R;FXN;GLRB;KLHL2;MXI1;PSAP;SELS;SLC1A1;SLC43A1;SNAP23;STON1;STX18;TSPO;ZNF238	CLCN4;HSP90AA1;SLC11A2;SNAP25	0.023769	0.00761992	0.60682	enriched in genes up in IGF2- ACC
GO:0007169 - transmembrane receptor protein tyrosine kinase signaling pathway	0.00766781	ARNT;EIF4EBP2;FGF9;GLUD1;PDGFRA	EFNB3;FGFR4;IGF2;ROR2	0.0663352	0.393428	0.00766781	enriched in genes down in IGF2- ACC
MSigDB C2 pathways TPA_SENS_LATE_DN	0.00771324	F2R;GCLM;HGS;IFNAR1;IQGAP1;MAP2K1;PDGFRA;SORD	CLCN4;OCA2;ROR2;ZNF273	0.00771324	0.0388658	0.0662153	-
SMD 5MbChromTiles 10_57.5-62.5Mb	0.00771994	RHOBTB1;UBE2D1		0.0146748	0.00771994	1	enriched in genes up in IGF2- ACC
MSigDB C2 pathways IFNAPATHWAY	0.00771994	IFNAR1;TYK2		0.0146748	0.00771994	1	enriched in genes up in IGF2- ACC
MSigDB C2 pathways ST_TYPE_I_INTERFERON_PATHWAY	0.00771994	IFNAR1;TYK2		0.0146748	0.00771994	1	enriched in genes up in IGF2- ACC
SMD cytobands 22q13.32	0.00771994	CERK;TBC1D22A		0.0146748	0.00771994	1	enriched in genes up in IGF2- ACC
MSigDB C4 computational GNF2_PTPN4	0.00775288	RAB7L1;RORA;SPON2		0.018295	0.00775288	1	enriched in genes up in IGF2- ACC
GO:0007610 - behavior	0.007753	AGRP;APRT;CORO1A;CSTB;CXCL12;CXCL14;FXN;GLRB;HEXB;MAP2K1;PMP22;SOD1	ABAT;EFNB3;PLA2G1B;TRH;VLDLR	0.007753	0.0253934	0.0313636	-
KEGG 03410 - Base excision repair	0.00777914	MPG;NTHL1;PARP3	POLD3	0.00777914	0.0188242	0.202701	-
SMD cytobands 15q22.31	0.00777975	HERC1;LACTB;TRIP4		0.0134143	0.00777975	1	enriched in genes up in IGF2- ACC
MSigDB C3 motifs GGGAGGRR_V$MAZ_Q6	0.00779581	ABHD8;ARNT;CAMK2G;CAPG;CBLB;CORO1A;CREBL2;CXCL14;EMX2;FANK1;FCGR2B;FGF9;FMO2;FRAT1;HBP1;INPP5F;LRRC20;LUC7L;MLLT6;MXI1;NDST2;PHC2;PMVK;RASA4;RORA;S100A4;SELM;TRIM25;VAT1	ARL2;CCNE1;CHPF;DENR;EFNB3;HDAC1;HSPA8;IGF2;LHX6;PRPH;SESN2;SNAP25;TRH;TRIP10;UBE2N;VLDLR;ZNF384;ZNF579	0.0286675	0.288271	0.00779581	enriched in genes down in IGF2- ACC
MSigDB C5 GO NUCLEOBASE__NUCLEOSIDE__NUCLEOTIDE_KINASE_ACTIVITY	0.00782209	AK1;NME1;NME2		0.0192176	0.00782209	1	enriched in genes up in IGF2- ACC
GO:0006221 - pyrimidine nucleotide biosynthetic process	0.00782209	NME1;NME1-NME2;NME2		0.0192176	0.00782209	1	enriched in genes up in IGF2- ACC
GO:0006304 - DNA modification	0.00782209	DMAP1;MPG;NTHL1		0.0192176	0.00782209	1	enriched in genes up in IGF2- ACC
SMD 5MbChromTiles 15_42.5-47.5Mb	0.00782209	MYEF2;SLC30A4;SQRDL		0.0192176	0.00782209	1	enriched in genes up in IGF2- ACC
MSigDB C2 pathways IRS_KO_ADIP_UP	0.00782774	GLRB	DLK1	0.00782774	0.0956735	0.0325008	-
SMD 5MbChromTiles 12_90-95Mb	0.00782774	AMDHD1	UBE2N	0.00782774	0.0956735	0.0325008	-
MSigDB C2 pathways LEE_TCELLS10_UP	0.00791293	MYSM1;NFATC2IP;NME1;TAF4B;TAGLN2;TBC1D22A;TMOD3;TNFSF10		0.0463901	0.00791293	1	enriched in genes up in IGF2- ACC
MSigDB C2 pathways LEE_TCELLS8_UP	0.00791293	MYSM1;NFATC2IP;NME1;TAF4B;TAGLN2;TBC1D22A;TMOD3;TNFSF10		0.0463901	0.00791293	1	enriched in genes up in IGF2- ACC
MSigDB C2 pathways LEE_TCELLS1_UP	0.00791293	MYSM1;NFATC2IP;NME1;TAF4B;TAGLN2;TBC1D22A;TMOD3;TNFSF10		0.0463901	0.00791293	1	enriched in genes up in IGF2- ACC
GO:0006066 - cellular alcohol metabolic process	0.00792879	ADH1B;ADPGK;ARNT;CHST15;FBP1;NUDT5;PLCG2;PMVK;SOD1;SORD	GPCPD1;VLDLR	0.0172677	0.00792879	0.660516	enriched in genes up in IGF2- ACC
MSigDB C2 pathways HSC_LATEPROGENITORS_ADULT	0.0079834	ABCB4;ACOT9;ANXA2;HSPBAP1;IL13RA1;INPP5F;LRRC20;MAP2K1;TMED3;TMEM50B;TRAPPC2L;TTC7A;ZNF238	HDAC1;SIPA1L1	0.0496793	0.0079834	0.760249	enriched in genes up in IGF2- ACC
MSigDB C5 GO HYDROLASE_ACTIVITY__ACTING_ON_ESTER_BONDS	0.00799546	AADAC;ACOT9;DNASE2;FBP1;IMPA2;NME1;NTHL1;PTPRE	DICER1;PLA2G1B;SMPD1	0.00799546	0.0140297	0.260877	-
SMD 5MbChromTiles 9_125-130Mb	0.00800937	AK1;FPGS;GPR107;LAMC3;USP20		0.0295663	0.00800937	1	enriched in genes up in IGF2- ACC
MSigDB C3 motifs V$AR_01	0.00803324	AGRP;CBLB;LUC7L;NDST2;PMP22;SLC43A1	SNAP25	0.0110221	0.00803324	0.500639	enriched in genes up in IGF2- ACC
MSigDB C2 pathways BYSTRYKH_HSC_TRANS_GLOCUS	0.00809209	ABCB10;ABHD8;APRT;ECHS1;FBXW2;HRSP12;HTR2B;IER3;IMPA2;LUC7L;NDST2;NDUFAF1;PSAP;RASA4;RGS19;RORA;SERPING1;SLC25A19;SNAP23;SORBS3;UROS	CBX5;DICER1;NEDD4L;PRR13;SMPD1;TWIST1;VLDLR;VTN	0.00809209	0.0195527	0.140266	-
MSigDB C3 motifs V$FOXJ2_01	0.00815831	FGF9;GOLGA1;IER3;LUC7L;RORA;UBR1	DTNA;POLR3F;TWIST1	0.00815831	0.0385805	0.076183	-
MSigDB C5 GO CHROMOSOME_ORGANIZATION_AND_BIOGENESIS	0.008193		CENPH;HDAC1;PTGES3;UBE2N	0.10573	1	0.008193	enriched in genes down in IGF2- ACC
MSigDB C5 GO DENDRITE	0.00820401	DNER;SOD1		0.0151164	0.00820401	1	enriched in genes up in IGF2- ACC
SMD cytobands Xq24	0.00820401	IL13RA1;LONRF3		0.0151164	0.00820401	1	enriched in genes up in IGF2- ACC
SMD 5MbChromTiles 10_110-115Mb	0.00820401	MXI1;SMC3		0.0151164	0.00820401	1	enriched in genes up in IGF2- ACC
MSigDB C3 motifs CCCNNNNNNAAGWT_UNKNOWN	0.00820734	IER3;MLLT6;PDGFRA;STX10	LHX6;SNAP25	0.00820734	0.0371415	0.0891147	-
SMD cancerModules module288	0.00820818	C10orf119;CD163;CTSZ;ITGB5;LACTB;NME1;PLEKHM2;RPRM;SLC43A1;SQRDL;TMED3	SLC11A2	0.0178853	0.00820818	0.325248	enriched in genes up in IGF2- ACC
MSigDB C5 GO NUCLEAR_IMPORT	0.00821804	CBLB;F2R;MXI1		0.0193473	0.00821804	1	enriched in genes up in IGF2- ACC
GO:0046875 - ephrin receptor binding	0.00822209		EFNB3	0.0328624	1	0.00822209	enriched in genes down in IGF2- ACC
GO:0004767 - sphingomyelin phosphodiesterase activity	0.00822209		SMPD1	0.0328624	1	0.00822209	enriched in genes down in IGF2- ACC
MSigDB C2 pathways HSC_LATEPROGENITORS_FETAL	0.00823436	ABCB4;ACOT9;ANXA2;HSPBAP1;IL13RA1;INPP5F;LRRC20;MAP2K1;TMED3;TMEM50B;TRAPPC2L;TTC7A;ZNF238	HDAC1;SIPA1L1	0.0509679	0.00823436	0.762688	enriched in genes up in IGF2- ACC
MSigDB C2 pathways CARIES_PULP_UP	0.00825155	CAPG;CD37;CFD;CHI3L1;CXCL12;GPNMB;IER3;RAB7L1;SLA		0.0545846	0.00825155	1	enriched in genes up in IGF2- ACC
MSigDB C2 pathways OXSTRESS_RPE_H2O2TBH_DN	0.00838165	ITGB5	DYNLL1;HDAC1	0.00838165	0.0989179	0.0166977	-
MSigDB C2 pathways AS3_FIBRO_C2	0.00838165	ITGB5	DYNLL1;HDAC1	0.00838165	0.0989179	0.0166977	-
MSigDB C2 pathways AS3_FIBRO_C1	0.00838165	ITGB5	DYNLL1;HDAC1	0.00838165	0.0989179	0.0166977	-
MSigDB C4 computational MORF_CSNK2B	0.00841593	AKR7A2;SOD1	CALM3;CDK4;DYNLL1;HDAC1;HSP90AA1;PTGES3	0.189732	0.892648	0.00841593	enriched in genes down in IGF2- ACC
GO:0035108 - limb morphogenesis	0.00843088	FGF9;IDUA	CHST11;DICER1;TWIST1	0.0155418	0.282663	0.00843088	enriched in genes down in IGF2- ACC
GO:0032583 - regulation of gene-specific transcription	0.00843088	ARNT	GATA4;IGF2;PLA2G1B	0.0589851	0.410979	0.00843088	enriched in genes down in IGF2- ACC
MSigDB C2 pathways DRUG_RESISTANCE_AND_METABOLISM	0.00845337	ABCB1;ABCC3;ARNT;SOD1	CCNE1;CDK4;ESR2	0.00845337	0.0504037	0.028181	-
MSigDB C5 GO EXTRACELLULAR_SPACE	0.0084627	APOD;CHI3L1;FCN3;FGF9;HYAL1;IDE;IL15;LGALS8;PSAP;SOD1	DLK1;VTN	0.0129231	0.0084627	0.245913	enriched in genes up in IGF2- ACC
MSigDB C4 computational MORF_AP3D1	0.00846702	PIN1	DYNLL1;HDAC1;HSPA8	0.108773	0.871759	0.00846702	enriched in genes down in IGF2- ACC
MSigDB C1 pos chr15q22	0.00848003	ANXA2;HERC1;LACTB;MAP2K1;TRIP4		0.0311368	0.00848003	1	enriched in genes up in IGF2- ACC
MSigDB C4 computational module_92	0.00851914	CXCL12;CXCL14;FGF9;IL15;TFF3;TNFSF10	EFNB3;SNAP25;TRH	0.00851914	0.0396888	0.07742	-
SMD cancerModules module116	0.00858328	ABCB1;IL15;IL1R1;IL7	TTLL2	0.0184314	0.00858328	0.552795	enriched in genes up in IGF2- ACC
GO:0050673 - epithelial cell proliferation	0.00859219	FGF9;NME1;NME1-NME2;NME2		0.0260998	0.00859219	1	enriched in genes up in IGF2- ACC
MSigDB C5 GO HYDROLASE_ACTIVITY__ACTING_ON_GLYCOSYL_BONDS	0.00859219	HEXB;HYAL1;IDUA;NTHL1		0.0260998	0.00859219	1	enriched in genes up in IGF2- ACC
Biocarta 568 - Endocytotic role of NDK, Phosphins and Dynamin	0.00861597	NME1;NME2	CALM3	0.00861597	0.0376756	0.0569828	-
GO:0044262 - cellular carbohydrate metabolic process	0.00861642	ADPGK;ARNT;CHST15;FBP1;HEXB;HYAL1;IDUA;NDST2;NUDT5;PYGL;SORD	CHST11	0.0356687	0.00861642	0.851262	enriched in genes up in IGF2- ACC
GO:0000703 - oxidized pyrimidine base lesion DNA N-glycosylase activity	0.00862719	NTHL1		0.0118801	0.00862719	1	enriched in genes up in IGF2- ACC
GO:0002316 - follicular B cell differentiation	0.00862719	PLCG2		0.0118801	0.00862719	1	enriched in genes up in IGF2- ACC
GO:0004631 - phosphomevalonate kinase activity	0.00862719	PMVK		0.0118801	0.00862719	1	enriched in genes up in IGF2- ACC
GO:0004728 - receptor signaling protein tyrosine phosphatase activity	0.00862719	MAP2K1		0.0118801	0.00862719	1	enriched in genes up in IGF2- ACC
GO:0005898 - interleukin-13 receptor complex	0.00862719	IL13RA1		0.0118801	0.00862719	1	enriched in genes up in IGF2- ACC
GO:0009294 - DNA mediated transformation	0.00862719	SMC3		0.0118801	0.00862719	1	enriched in genes up in IGF2- ACC
GO:0010722 - regulation of ferrochelatase activity	0.00862719	FXN		0.0118801	0.00862719	1	enriched in genes up in IGF2- ACC
GO:0019303 - D-ribose catabolic process	0.00862719	NUDT5		0.0118801	0.00862719	1	enriched in genes up in IGF2- ACC
GO:0032287 - myelin maintenance in the peripheral nervous system	0.00862719	SOD1		0.0118801	0.00862719	1	enriched in genes up in IGF2- ACC
GO:0032839 - dendrite cytoplasm	0.00862719	SOD1		0.0118801	0.00862719	1	enriched in genes up in IGF2- ACC
GO:0034986 - iron chaperone activity	0.00862719	FXN		0.0118801	0.00862719	1	enriched in genes up in IGF2- ACC
GO:0035226 - glutamate-cysteine ligase catalytic subunit binding	0.00862719	GCLM		0.0118801	0.00862719	1	enriched in genes up in IGF2- ACC
GO:0035229 - positive regulation of glutamate-cysteine ligase activity	0.00862719	GCLM		0.0118801	0.00862719	1	enriched in genes up in IGF2- ACC
GO:0051061 - ADP reductase activity	0.00862719	NUDT5		0.0118801	0.00862719	1	enriched in genes up in IGF2- ACC
MSigDB C2 pathways EGF_HDMEC_UP	0.00864049		DYNLL1;HSP90AA1	0.0924489	1	0.00864049	enriched in genes down in IGF2- ACC
MSigDB C5 GO HORMONE_ACTIVITY	0.00864049	AGRP	CHGB;TRH	0.0841846	0.52626	0.00864049	enriched in genes down in IGF2- ACC
SMD cancerModules module9	0.00864647	APRT;ECHS1;HRSP12;ID2B;IER3;ITGB5;SLC43A1;SORD;TMED3	SLC11A2;TARBP2;TM4SF4;UBE2N;VTN	0.0298163	0.175785	0.00864647	enriched in genes down in IGF2- ACC
MSigDB C2 pathways HSA00330_ARGININE_AND_PROLINE_METABOLISM	0.00865209	GLUD1;PYCR2	ARG2;CKB	0.00865209	0.115697	0.0225665	-
GO:0016740 - transferase activity	0.00873382	ADPGK;ADRBK2;AGXT2L1;AK1;APRT;BHMT2;C9orf95;CAMK1;CAMK2G;CERK;CHEK2;CHST15;CLK3;DGKQ;EZH1;HS3ST2;MAP2K1;METTL13;NDST2;NME1;NME1-NME2;NME2;NPR2;PARP3;PDGFRA;PI4K2A;PMVK;PRMT2;PYGL;QPCT;SAT2;SETD7;SMYD3;STK10;TYK2;UAP1L1;ZDHHC20	ABAT;B4GALNT3;CDK4;CHPF;CHST11;CKB;EFNB3;ETNK2;FGFR4;LASS5;PAPD4;POLD3;POLR3F;PRMT6;PTGES3;ROR2	0.00873382	0.034839	0.0310737	-
SMD cancerModules Ovary genes	0.00875521	CFD;CLEC3B;CXCL12;GPNMB;ID2B;IER3;IL1R1;IQGAP1;ITGB5;MAFF;PDGFRA;SLC43A1	CHPF;DLK1	0.0174241	0.00875521	0.312195	enriched in genes up in IGF2- ACC
SMD cytobands 15q25.1	0.00877699	KIAA1024;TMED3;ZFAND6		0.0214568	0.00877699	1	enriched in genes up in IGF2- ACC
SMD cancerModules Cell line expressed genes	0.00880638	ANXA2;ECHS1;GPNMB;ID2B;IER3;ITGB5;MAFF;PDGFRA;QPCT;S100A4;SORD;TMED3;VSIG4	CDKN2C;CHPF;DLK1;TM4SF4	0.00880638	0.0125209	0.24891	-
GO:0016604 - nuclear body	0.00888574	CHEK2;NACC2	CBX5;U2AF1L4	0.11338	0.618989	0.00888574	enriched in genes down in IGF2- ACC
GO:0044265 - cellular macromolecule catabolic process	0.00895075	ADPGK;ARNT;ASB4;CBLB;CUEDC2;DNASE2;FBXW2;HERC1;MARCH2;MPG;NTHL1;NUDT5;PSMD5;SELS;SOD1;SORD;UBE2D1;UBL7;UBR1;USP16;USP20;ZFP36	HSP90AB1;NEDD4L;UBE2N;UBOX5	0.0334017	0.00895075	0.586604	enriched in genes up in IGF2- ACC
MSigDB C4 computational module_524	0.00895267	FLII	IGF2	0.00895267	0.102151	0.0347831	-
MSigDB C2 pathways RIBAVIRIN_RSV_DN	0.00904858	AADAC;IL15		0.0155661	0.00904858	1	enriched in genes up in IGF2- ACC
MSigDB C5 GO RECEPTOR_BINDING	0.00910838	AGRP;CXCL12;CXCL14;F2R;FGF9;IL7;TGFBRAP1;TRIP4	CHGB;EFNB3;IGF2;TRH	0.0319914	0.306213	0.00910838	enriched in genes down in IGF2- ACC
GO:0060173 - limb development	0.00921105	FGF9;IDUA	CHST11;DICER1;TWIST1	0.0176656	0.295425	0.00921105	enriched in genes down in IGF2- ACC
GO:0035265 - organ growth	0.00924549	FXN;SOD1		0.0169991	0.00924549	1	enriched in genes up in IGF2- ACC
MSigDB C2 pathways LIZUKA_L0_SM_L1	0.00924549	PLTP;TSPO		0.0169991	0.00924549	1	enriched in genes up in IGF2- ACC
MSigDB C5 GO TUBE_DEVELOPMENT	0.00924549	GCLM;SOD1		0.0169991	0.00924549	1	enriched in genes up in IGF2- ACC
MSigDB C5 GO INOSITOL_OR_PHOSPHATIDYLINOSITOL_KINASE_ACTIVITY	0.00924549	FXN;PI4K2A		0.0169991	0.00924549	1	enriched in genes up in IGF2- ACC
SMD 5MbChromTiles 10_85-90Mb	0.00924549	FAM35A;GLUD1		0.0169991	0.00924549	1	enriched in genes up in IGF2- ACC
MSigDB C5 GO PROTEIN_LOCALIZATION	0.00927716	CBLB;F2R;KLHL2;MXI1;SELS;TSPO		0.0375909	0.00927716	1	enriched in genes up in IGF2- ACC
MSigDB C5 GO CYTOSKELETON_ORGANIZATION_AND_BIOGENESIS	0.00932126	CAPG;CDC42;CXCL12;SMC3;SNAP23;SOD1;SORBS3;TUBGCP5;WIPF1	DYNLL1;PLA2G1B	0.0110444	0.00932126	0.215667	enriched in genes up in IGF2- ACC
MSigDB C3 motifs V$COUP_01	0.00932433	MLLT6;MXI1;NDST2;SELM;ZNF238	EFNB3;GATA4;SLC11A2;TPCN1;ZSWIM3	0.0153248	0.220693	0.00932433	enriched in genes down in IGF2- ACC
MSigDB C5 GO INTRACELLULAR_TRANSPORT	0.00932788	CBLB;F2R;KLHL2;MXI1;SELS;SNAP23;STX18;TSPO	HSP90AA1	0.0160725	0.00932788	0.588787	enriched in genes up in IGF2- ACC
MSigDB C4 computational GNF2_STAT6	0.00932858	ADPGK;CORO1A;IQGAP1;SNAP23;TYK2	PRR13	0.00932858	0.00947812	0.402705	-
SMD chromArms 1p (35)	0.00937876	ABHD8;CFD;DNASE2;MARCH2;MCOLN1;MRPL4;PIN1;STX10	CCNE1;TRIP10;ZNF43;ZNF626;ZNF708;ZNF85	0.033278	0.316351	0.00937876	enriched in genes down in IGF2- ACC
GO:0006301 - postreplication repair	0.00939137		UBE2N	0.0374689	1	0.00939137	enriched in genes down in IGF2- ACC
MSigDB C2 pathways BYSTRYKH_FGF3_TARGETS_GLOCUS	0.00939137		EFNB3	0.0374689	1	0.00939137	enriched in genes down in IGF2- ACC
MSigDB C2 pathways DER_IFNB_DN	0.00939137		IGF2	0.0374689	1	0.00939137	enriched in genes down in IGF2- ACC
MSigDB C2 pathways FBW7PATHWAY	0.00939137		CCNE1	0.0374689	1	0.00939137	enriched in genes down in IGF2- ACC
MSigDB C2 pathways ADIPOGENESIS_HMSC_CLASS5_UP	0.00939137		SMPD1	0.0374689	1	0.00939137	enriched in genes down in IGF2- ACC
MSigDB C3 motifs GCTTGAA,MIR-498	0.00942143	CAMK2G;DCBLD2;HBP1;STXBP5	CCNE1;DICER1;DTNA	0.00942143	0.0890031	0.0297072	-
MSigDB C2 pathways STEMCELL_HEMATOPOIETIC_UP	0.00944033	ABHD14A;AK1;AKR7A2;CHEK2;CRLF3;DMAP1;EZH1;FBP1;FRAT1;GCLM;IDUA;IFNAR1;IL15;IL1R1;LGALS8;MPG;MRPL4;MXI1;NDST2;NDUFAF1;NPL;PDE8A;PHC2;PIN1;PPA1;PTPRE;RETSAT;SERPING1;SLC9A8;TAGLN2;TMOD3;TSPAN4;USMG5;ZNF18	ARL2;DICER1;LMBR1L;TARBP2;VLDLR;ZCCHC3	0.0620298	0.00944033	0.193443	enriched in genes up in IGF2- ACC
MSigDB C4 computational module_98	0.00944708	NME1;NME2;PIN1;ZNF238	CBX5;CCNE1;CDKN2C;HDAC1;ZNF43;ZNF85	0.26484	0.889105	0.00944708	enriched in genes down in IGF2- ACC
MSigDB C2 pathways INOS_ALL_DN	0.00947812	CTSZ;GCLM;SERPING1;SORD;TSPAN4		0.0344323	0.00947812	1	enriched in genes up in IGF2- ACC
MSigDB C3 motifs TGCTGCT,MIR-15A,MIR-16,MIR-15B,MIR-195,MIR-424,MIR-497	0.00948586	CDC42;DCBLD2;EZH1;GLUD1;GOLGA1;MAP2K1;VAT1	ARL2;CCNE1;POLR3F;PRDM4;SPRYD3;TRIP10;ZBTB39;ZCCHC3;ZSWIM3	0.0919262	0.465124	0.00948586	enriched in genes down in IGF2- ACC
MSigDB C5 GO OXIDOREDUCTASE_ACTIVITY	0.00953464	ACADVL;ADH1B;AKR7A2;AKR7A3;ETFDH;FMO2;FXN;GLUD1;NUDT5;RETSAT;SOD1		0.076745	0.00953464	1	enriched in genes up in IGF2- ACC
MSigDB C4 computational module_64	0.0095743	AGRP;CD163;CD37;CXCL12;CXCL14;HTR2B;IL15;IL1R1;ITGB5;PDGFRA;PTPRE;RORA;SLA;TNFSF10;TSPAN4	IGF2;ROR2	0.0105881	0.0095743	0.453343	enriched in genes up in IGF2- ACC
MSigDB C2 pathways HSA04130_SNARE_INTERACTIONS_IN_VESICULAR_TRANSPORT	0.00958665	SNAP23;STX10;STX18	SNAP25	0.00958665	0.0220221	0.213581	-
SMD cancerModules module436	0.00958665	CORO1A;SEPT4	ProSAPiP1;SNAP25	0.00958665	0.118144	0.0238285	-
GO:0016798 - hydrolase activity, acting on glycosyl bonds	0.00963885	CHI3L1;HEXB;HYAL1;IDUA;MPG;NTHL1	SMPD1	0.0134516	0.00963885	0.116734	enriched in genes up in IGF2- ACC
MSigDB C5 GO CELLULAR_CATABOLIC_PROCESS	0.00969862	ACADVL;ECHS1;GLUD1;NTHL1;NUDT5;SELS;SOD1;UBE2D1;ZFP36	UBE2N	0.0126963	0.00969862	0.219394	enriched in genes up in IGF2- ACC
MSigDB C5 GO REGULATION_OF_PROTEIN_METABOLIC_PROCESS	0.00970578	CAPG;CDC42;CXCL12;EIF3A;HGS;HRSP12;MTRF1;UBE2D1	UBE2N	0.0166203	0.00970578	0.183288	enriched in genes up in IGF2- ACC
GO:0007021 - tubulin complex assembly	0.00972737		ARL2	0.0352201	1	0.00972737	enriched in genes down in IGF2- ACC
GO:0030229 - very-low-density lipoprotein receptor activity	0.00972737		VLDLR	0.0352201	1	0.00972737	enriched in genes down in IGF2- ACC
GO:0031997 - N-terminal myristoylation domain binding	0.00972737		CALM3	0.0352201	1	0.00972737	enriched in genes down in IGF2- ACC
SMD cytobands 1p21.2	0.00972737		PRMT6	0.0352201	1	0.00972737	enriched in genes down in IGF2- ACC
MSigDB C4 computational module_219	0.00979719	APRT;NME1;NME2		0.0238324	0.00979719	1	enriched in genes up in IGF2- ACC
MSigDB C2 pathways RACCYCDPATHWAY	0.00980098		CCNE1;CDK4	0.0972006	1	0.00980098	enriched in genes down in IGF2- ACC
KEGG 00532 - Chondroitin sulfate biosynthesis	0.00980098	CHST15	CHPF;CHST11	0.0151476	0.0759638	0.00980098	enriched in genes down in IGF2- ACC
SMD cancerModules Cell cycle regulators and carbohydrate transporters	0.00980098		CDKN2C;SESN2	0.0972006	1	0.00980098	enriched in genes down in IGF2- ACC
MSigDB C4 computational module_185	0.00981335	ACADVL;ECHS1		0.01857	0.00981335	1	enriched in genes up in IGF2- ACC
Biocarta 93 - IFN alpha signaling	0.00981335	IFNAR1;TYK2		0.01857	0.00981335	1	enriched in genes up in IGF2- ACC
KEGG 00960 - Alkaloid biosynthesis II	0.00981335	AADAC;LIPA		0.01857	0.00981335	1	enriched in genes up in IGF2- ACC
MSigDB C5 GO POSITIVE_REGULATION_OF_EPITHELIAL_CELL_PROLIFERATION	0.00981335	NME1;NME2		0.01857	0.00981335	1	enriched in genes up in IGF2- ACC
SMD cancerModules module179	0.00981335	ACADVL;ECHS1		0.01857	0.00981335	1	enriched in genes up in IGF2- ACC
SMD cytobands 1q42.3	0.00981335	SCCPDH;SMYD3		0.01857	0.00981335	1	enriched in genes up in IGF2- ACC
MSigDB C4 computational MORF_EI24	0.00992443	AKR7A2;SOD1	CALM3;DYNLL1;PTGES3	0.0792073	0.681892	0.00992443	enriched in genes down in IGF2- ACC
GO:0001726 - ruffle	0.00993727	ITGB1BP1;NME1;NME1-NME2;NME2		0.0298741	0.00993727	1	enriched in genes up in IGF2- ACC
SMD 5MbChromTiles 21_42.5-47.5Mb	0.00993727	CAMK2G;CSTB;PRMT2;TFF3		0.0298741	0.00993727	1	enriched in genes up in IGF2- ACC
GO:0005768 - endosome	0.00997559	ANXA2;DNER;FAM125A;HGS;IL15;MARCH2;MCOLN1;RASSF9;SLA;SLC30A4	SLC11A2	0.0345964	0.00997559	0.251291	enriched in genes up in IGF2- ACC
MSigDB C5 GO ELECTRON_CARRIER_ACTIVITY	0.0100062	ADH1B;AKR7A2;AKR7A3;ETFDH;FXN		0.0361579	0.0100062	1	enriched in genes up in IGF2- ACC
MSigDB C2 pathways TAKEDA_NUP8_HOXA9_10D_DN	0.0100169	CHI3L1;GPNMB;HS3ST2;IL1R1;NPL;RTN1;SLCO2B1	FABP3	0.0185733	0.0100169	0.613125	enriched in genes up in IGF2- ACC
MSigDB C2 pathways HSA04115_P53_SIGNALING_PATHWAY	0.0100321	CHEK2;RPRM	CCNE1;CDK4;SESN2	0.0199728	0.308154	0.0100321	enriched in genes down in IGF2- ACC
MSigDB C2 pathways NDKDYNAMINPATHWAY	0.0100514	NME1;NME2	CALM3	0.0100514	0.0416386	0.0600529	-
MSigDB C5 GO ENZYME_LINKED_RECEPTOR_PROTEIN_SIGNALING_PATHWAY	0.0101233	TGFBRAP1	EFNB3;FGFR4;IGF2	0.138738	0.907969	0.0101233	enriched in genes down in IGF2- ACC
MSigDB C2 pathways ZHAN_MM_MOLECULAR_CLASSI_UP	0.01021	CORO1A;SETD7;SLA	SESN2;VLDLR	0.01021	0.0688718	0.0138583	-
MSigDB C3 motifs TGCACTG,MIR-148A,MIR-152,MIR-148B	0.010268	DNER;MARCH2;MLLT6;SEPT4;SIRT7;STXBP5;UBE2D1;UBR1;ZNF238	BCL7A;DICER1;PAPD4;ProSAPiP1	0.010268	0.0359612	0.102146	-
SMD cytobands 10q25.3	0.0103426	C10orf119;INPP5F		0.0189759	0.0103426	1	enriched in genes up in IGF2- ACC
GO:0030528 - transcription regulator activity	0.0104679	ARNT;BRWD1;CREBL2;DMAP1;ELL3;EMX2;KLF13;MAFF;MXI1;NACC2;NME1;NME1-NME2;NME2;PDE8A;RORA;STON1;TAF4B;TRIM25;TRIP4;TSHZ2;ZEB2;ZNF18;ZNF238	CBX5;CCNE1;ESR2;GATA4;HDAC1;HIVEP3;LASS5;LHX6;PFDN5;PLAGL2;PRDM4;SEBOX;TWIST1;ZNF138;ZNF423;ZNF85	0.0453186	0.360828	0.0104679	enriched in genes down in IGF2- ACC
MSigDB C2 pathways PENG_LEUCINE_UP	0.0104682	CAMK1;PSAP;SLC43A1;TFF3	BCL7A;CKB;UBE2N	0.0104682	0.0941551	0.0312763	-
GO:0005625 - soluble fraction	0.0104927	ACY1;ANXA2;AP4B1;GCLM;IDE;PYGL;SORD;TAGLN2;TNFSF10	DLK1;TRH	0.0126227	0.0104927	0.148095	enriched in genes up in IGF2- ACC
MSigDB C4 computational MORF_PRKAR1A	0.0104988	SOD1	DYNLL1;HSPA8	0.130682	0.682505	0.0104988	enriched in genes down in IGF2- ACC
MSigDB C2 pathways YAGI_AML_PROG_ASSOC	0.010522	INPP5F;NME1;TAF4B;TSPO;UBE2D1;VAT1		0.0388647	0.010522	1	enriched in genes up in IGF2- ACC
MSigDB C4 computational module_195	0.0105281	IL1R1	CKB;DLK1;ZNF423	0.0842408	0.393801	0.0105281	enriched in genes down in IGF2- ACC
Biocarta 207 - Cyclin E Destruction Pathway	0.0105593		CCNE1	0.0420537	1	0.0105593	enriched in genes down in IGF2- ACC
GO:0046870 - cadmium ion binding	0.0105593		SLC11A2	0.0420537	1	0.0105593	enriched in genes down in IGF2- ACC
MSigDB C2 pathways SKP2E2FPATHWAY	0.0105593		CCNE1	0.0420537	1	0.0105593	enriched in genes down in IGF2- ACC
MSigDB C2 pathways SHH_UP	0.0105593	PMP22	IGF2	0.01857	0.144648	0.0105593	enriched in genes down in IGF2- ACC
SMD cytobands 16q23.1	0.0105593		IGF2	0.0420537	1	0.0105593	enriched in genes down in IGF2- ACC
KEGG 00330 - Arginine and proline metabolism	0.0105844	GLUD1;PYCR2	ARG2;CKB	0.0105844	0.127118	0.0251188	-
MSigDB C3 motifs V$GATA1_02	0.0106146	CREBL2;EMX2;GPR155;PDGFRA;RORA;ZNF238	CCNE1;LHX6;PLA2G1B	0.0106146	0.0265102	0.11529	-
GO:0005975 - carbohydrate metabolic process	0.010683	ADPGK;AKR7A2;ARNT;CD37;CHI3L1;CHST15;FBP1;HEXB;HYAL1;IDUA;LIPA;NDST2;NPL;NUDT5;PYGL;SORD	CHST11;GPCPD1;TM4SF4	0.0273126	0.010683	0.65033	enriched in genes up in IGF2- ACC
MSigDB C3 motifs GATTGGY_V$NFY_Q6_01	0.0106864	EIF4EBP2;EMX2;LRRC20;MOSPD3;NANOS1;PYCR2;RASA4;SLC25A19;USMG5	ABAT;CBX5;HDAC1;HIVEP3;POLR3F;PRND;SESN2;SLC11A2;TPCN1;TWIST1;VLDLR;ZSWIM3	0.414753	0.797835	0.0106864	enriched in genes down in IGF2- ACC
Biocarta 212 - Influence of Ras and Rho proteins on G1 to S Transition	0.0106867		CCNE1;CDK4	0.104015	1	0.0106867	enriched in genes down in IGF2- ACC
SMD cancerModules module291	0.0106868	DCBLD2;GCLM;ITGB5;PTPRE		0.030473	0.0106868	1	enriched in genes up in IGF2- ACC
GO:0008453 - alanine-glyoxylate transaminase activity	0.0107107	AGXT2L1		0.0142171	0.0107107	1	enriched in genes up in IGF2- ACC
GO:0008934 - inositol-1(or 4)-monophosphatase activity	0.0107107	IMPA2		0.0142171	0.0107107	1	enriched in genes up in IGF2- ACC
GO:0016922 - ligand-dependent nuclear receptor binding	0.0107107	TRIP4		0.0142171	0.0107107	1	enriched in genes up in IGF2- ACC
GO:0060013 - righting reflex	0.0107107	GLRB		0.0142171	0.0107107	1	enriched in genes up in IGF2- ACC
GO:0004896 - cytokine receptor activity	0.0107875	IFNAR1;IFNGR2;IL13RA1;IL1R1		0.0251013	0.0107875	1	enriched in genes up in IGF2- ACC
MSigDB C2 pathways HSA00230_PURINE_METABOLISM	0.0107881	AK1;APRT;NME1;NME2;NPR2;NUDT5;PDE8A	POLD3	0.0200653	0.0107881	0.618431	enriched in genes up in IGF2- ACC
GO:0004518 - nuclease activity	0.0107881	DIS3L;DNASE2;HRSP12;NME1;NME1-NME2;NME2;NTHL1	DICER1	0.0200653	0.0107881	0.618431	enriched in genes up in IGF2- ACC
GO:0042221 - response to chemical stimulus	0.0107981	ABCB1;ABCB4;AGRP;ARNT;CORO1A;CXCL12;CXCL14;EIF4EBP2;EMX2;FXN;GCLM;MAP2K1;NDRG1;PLCG2;SELS;SOD1	ABAT;CALM3;DICER1;HSP90AA1;HSP90AB1;HSPA8;IGF2;NEDD4L;PLA2G1B;SLC11A2;TRH	0.0107981	0.10636	0.0182724	-
MSigDB C2 pathways BAF57_BT549_UP	0.0108118	CBLB;CHI3L1;F2R;IL13RA1;IL1R1;ITGB5;PMP22;RTN1	SIPA1L1;VLDLR	0.0142967	0.0108118	0.430988	enriched in genes up in IGF2- ACC
MSigDB C2 pathways ATRIA_UP	0.010817	IL1R1;NDRG1;TMED3;VAT1	CHGB;ROR2;SLC11A2	0.010817	0.136164	0.0189007	-
SMD cancerModules module16	0.0108518	ARHGEF6;CAPG;CFD;CORO1A;IER3;IMPA2;PDGFRA;PLCG2;PYGL;S100A4;SLA;SLC43A1;SORD;STX10;VSIG4	CCNE1;CDKN2C;TARBP2	0.0232871	0.0108518	0.0963924	enriched in genes up in IGF2- ACC
MSigDB C2 pathways UVC_HIGH_D6_DN	0.0108835	CXCL12;IFNGR2;PDGFRA		0.0263445	0.0108835	1	enriched in genes up in IGF2- ACC
SMD cytobands 15q24.2	0.0108835	C15orf17;CLK3;UBL7		0.0263445	0.0108835	1	enriched in genes up in IGF2- ACC
SMD 5MbChromTiles 10_87.5-92.5Mb	0.0108835	FAM35A;GLUD1;LIPA		0.0263445	0.0108835	1	enriched in genes up in IGF2- ACC
MSigDB C2 pathways CELL_CYCLE	0.0108944	CHEK2	CCNE1;CDK4;HDAC1	0.0776474	0.687999	0.0108944	enriched in genes down in IGF2- ACC
MSigDB C2 pathways PENG_LEUCINE_DN	0.0109597	NME2	HSPA8;UBE2N	0.135502	0.904697	0.0109597	enriched in genes down in IGF2- ACC
GO:0006308 - DNA catabolic process	0.0109952	DNASE2;MPG;NTHL1;SOD1	UBE2N	0.0109952	0.015692	0.0639863	-
MSigDB C3 motifs V$ARNT_01	0.0110376	HPS3;PLCG2	CBX5;GATA4;PRDM4;SNAP25;VLDLR	0.190788	0.503141	0.0110376	enriched in genes down in IGF2- ACC
SMD cancerModules TFs and nuclear	0.0110376	NME1	CBX5;CDK4;CDKN2C;HDAC1;ZNF43	0.237759	0.966638	0.0110376	enriched in genes down in IGF2- ACC
MSigDB C2 pathways BYSTRYKH_HSC_CIS_GLOCUS	0.0110589	ADPGK;DPP7;F2R;NPL;SQRDL		0.031457	0.0110589	1	enriched in genes up in IGF2- ACC
SMD cancerModules module82	0.0111127	IL13RA1;PDGFRA	EFNB3;FGFR4	0.0204323	0.206216	0.0111127	enriched in genes down in IGF2- ACC
MSigDB C2 pathways NEMETH_TNF_UP	0.0111224	FCGR2B;IER3;MAP2K1;STK10;TRIM25		0.0397665	0.0111224	1	enriched in genes up in IGF2- ACC
MSigDB C2 pathways HSA04070_PHOSPHATIDYLINOSITOL_SIGNALING_SYSTEM	0.0111624	DGKQ;IMPA2;PLCG2	CALM3	0.0111624	0.0252858	0.211996	-
GO:0010575 - positive regulation vascular endothelial growth factor production	0.0111829	ARNT	GATA4	0.0111829	0.0588577	0.0468866	-
MSigDB C5 GO U12_DEPENDENT_SPLICEOSOME	0.0111829	ZMAT5	ZCRB1	0.0111829	0.114423	0.0468866	-
GO:0035295 - tube development	0.0113235	FGF9;PDGFRA	DICER1;FGFR4;GATA4;TWIST1	0.0863117	0.645232	0.0113235	enriched in genes down in IGF2- ACC
KEGG 04115 - p53 signaling pathway	0.0113411	CHEK2;RPRM	CCNE1;CDK4;SESN2	0.0237893	0.327158	0.0113411	enriched in genes down in IGF2- ACC
GO:0006986 - response to unfolded protein	0.0113411	SELS	HSP90AA1;HSP90AB1;HSPA8	0.0472398	0.445745	0.0113411	enriched in genes down in IGF2- ACC
SMD 5MbChromTiles 19_57.5-62.5Mb	0.0113411		ZNF579;ZNF665;ZNF701	0.22436	1	0.0113411	enriched in genes down in IGF2- ACC
SMD 5MbChromTiles 17_55-60Mb	0.0113532	SEPT4;TRIM25		0.0194559	0.0113532	1	enriched in genes up in IGF2- ACC
SMD tissues cerebellum_sw	0.0115516	STK10	CCNJL;IGF2	0.118634	0.580572	0.0115516	enriched in genes down in IGF2- ACC
MSigDB C4 computational module_573	0.0116064		CDKN2C;SESN2	0.112611	1	0.0116064	enriched in genes down in IGF2- ACC
GO:0051276 - chromosome organization	0.0116347	DMAP1;EZH1;INO80;SETD7;SMC3;SMYD3	CBX5;CENPH;HDAC1;PRM1;PTGES3;UBE2N	0.127931	0.681908	0.0116347	enriched in genes down in IGF2- ACC
GO:0034361 - very-low-density lipoprotein particle	0.0116433	SELS	VLDLR	0.0116433	0.114269	0.0446032	-
SMD 5MbChromTiles 16_77.5-82.5Mb	0.0116433	PLCG2	IGF2	0.0116433	0.114269	0.0163793	-
Biocarta 215 - E2F1 Destruction Pathway	0.0117259		CCNE1	0.0466169	1	0.0117259	enriched in genes down in IGF2- ACC
GO:0001516 - prostaglandin biosynthetic process	0.0117259		PTGES3	0.0466169	1	0.0117259	enriched in genes down in IGF2- ACC
GO:0006282 - regulation of DNA repair	0.0117259		UBE2N	0.0466169	1	0.0117259	enriched in genes down in IGF2- ACC
MSigDB C2 pathways ADIPOCYTE_BRCA_UP	0.0117259		IGF2	0.0466169	1	0.0117259	enriched in genes down in IGF2- ACC
MSigDB C5 GO REGULATION_OF_CHROMOSOME_ORGANIZATION_AND_BIOGENESIS	0.0117259		UBE2N	0.0466169	1	0.0117259	enriched in genes down in IGF2- ACC
MSigDB C5 GO INSULIN_LIKE_GROWTH_FACTOR_RECEPTOR_BINDING	0.0117259		IGF2	0.0466169	1	0.0117259	enriched in genes down in IGF2- ACC
SMD cytobands 19p11	0.0117259		CCNE1	0.0466169	1	0.0117259	enriched in genes down in IGF2- ACC
SMD cytobands 12q21.32	0.0117259		UBE2N	0.0466169	1	0.0117259	enriched in genes down in IGF2- ACC
MSigDB C2 pathways OLD_FIBRO_DN	0.0117475	CHI3L1	IGF2;UBE2N	0.143624	0.7039	0.0117475	enriched in genes down in IGF2- ACC
GO:0008146 - sulfotransferase activity	0.0118419	CHST15;HS3ST2;NDST2	CHST11	0.020278	0.0118419	0.270839	enriched in genes up in IGF2- ACC
MSigDB C2 pathways UVB_SCC_UP	0.0118917	ANXA2;HRSP12;IL13RA1;MAP2K1	HSP90AB1;PTGES3	0.0118917	0.0309768	0.0891112	-
MSigDB C2 pathways BREASTCA_TWO_CLASSES	0.0119381	ITGB1BP1;SOD1	CDK4;CDKN2C;FGFR4;VLDLR	0.068072	0.305987	0.0119381	enriched in genes down in IGF2- ACC
MSigDB C2 pathways LI_FETAL_VS_WT_KIDNEY_DN	0.0120182	NME1	BCL7A;ROR2;TARBP2;ZNF423	0.251225	0.921362	0.0120182	enriched in genes down in IGF2- ACC
GO:0005102 - receptor binding	0.0120278	AGRP;ARNT;CXCL12;CXCL14;DNER;F2R;FCN3;FGF9;GPNMB;IL15;IL1R1;IL7;PDGFRA;PF4V1;TGFBRAP1;TNFSF10;TRIP4;TYK2	CCNE1;CHGB;EFNB3;ESR2;IGF2;PLA2G1B;TRH	0.0312153	0.120789	0.0120278	enriched in genes down in IGF2- ACC
SMD 5MbChromTiles 2_82.5-87.5Mb	0.0120367	CAPG;RETSAT;VPS24		0.0289925	0.0120367	1	enriched in genes up in IGF2- ACC
MSigDB C2 pathways UVB_NHEK3_C6	0.0120367	ACY1;ITGB5;PYGL		0.0289925	0.0120367	1	enriched in genes up in IGF2- ACC
GO:0005161 - platelet-derived growth factor receptor binding	0.0121281	IL1R1;PDGFRA		0.022847	0.0121281	1	enriched in genes up in IGF2- ACC
SMD 5MbChromTiles 8_132.5-137.5Mb	0.0121281	NDRG1;SLA		0.022847	0.0121281	1	enriched in genes up in IGF2- ACC
MSigDB C1 pos chr19q13	0.0121657	ETHE1;GRAMD1A;ZFP36	CALM3;U2AF1L4;YIF1B;ZNF551;ZNF579;ZNF606;ZNF649;ZNF665;ZNF671;ZNF701	0.359184	0.669274	0.0121657	enriched in genes down in IGF2- ACC
MSigDB C2 pathways MAMMARY_DEV_UP	0.0121991	APOD;CXCL12;NUDT5;PDGFRA		0.03611	0.0121991	1	enriched in genes up in IGF2- ACC
MSigDB C2 pathways HEARTFAILURE_ATRIA_DN	0.0122247	GLUD1;MAP2K1;PARVB;PMP22;VAT1		0.03452	0.0122247	1	enriched in genes up in IGF2- ACC
MSigDB C2 pathways LEE_TCELLS2_UP	0.0123218	ADRBK2;CAPG;CREBL2;FAM45A;GPR155;HERC1;HTR2B;IER3;LOC202781;LRRC28;MAFF;MYEF2;NME1;PRMT2;PSAP;RAB7L1;S100A4;SAT2;SCCPDH;SLA;SORD;TAF4B;TAGLN2;TNFSF10;TTC7A;VAT1	ABAT;CBX5;CDKN2C;DENR;HIVEP3;HSP90AB1;PFDN5	0.0199136	0.0123218	0.464571	enriched in genes up in IGF2- ACC
GO:0005996 - monosaccharide metabolic process	0.0123829	ADPGK;ARNT;CHST15;FBP1;NUDT5;SORD		0.0404234	0.0123829	1	enriched in genes up in IGF2- ACC
MSigDB C3 motifs V$HOXA4_Q2	0.0124557	ASB4;MAMDC2;PHC2;ZNF238	DICER1;EFNB3;GPR157;HIVEP3;SESN2	0.0545846	0.455742	0.0124557	enriched in genes down in IGF2- ACC
MSigDB C3 motifs V$NFAT_Q4_01	0.0124557	GPR107;IER3;KLF13;RASGEF1A;SLA	DICER1;GATA4;NEDD4L;PLAGL2;SNAP25	0.0239764	0.265377	0.0124557	enriched in genes down in IGF2- ACC
MSigDB C2 pathways PURINE_METABOLISM	0.0124577	AK1;APRT;NME1;NME2;NPR2;PDE8A		0.0515681	0.0124577	1	enriched in genes up in IGF2- ACC
MSigDB C5 GO NITROGEN_COMPOUND_BIOSYNTHETIC_PROCESS	0.0125596		HSP90AA1;HSP90AB1	0.120537	1	0.0125596	enriched in genes down in IGF2- ACC
MSigDB C1 pos chr19p12	0.0125596		ZNF708;ZNF85	0.120537	1	0.0125596	enriched in genes down in IGF2- ACC
GO:0016021 - integral to membrane	0.0125779	AADAC;ABCB1;ABCB10;ABCB4;ABCC3;ABHD14A;BRI3;C10orf76;CALHM2;CASC4;CD163;CD37;CD58;CHST15;CISD1;DCBLD2;DNER;ERMP1;ETFDH;F2R;FAM173A;FCGR2B;FMO2;FRMD5;GLRB;GPNMB;GPR107;GPR155;GRAMD1A;GRAMD4;HEPH;HS3ST2;HTR2B;IFNAR1;IFNGR2;IL13RA1;IL15;IL1R1;ITGB5;KIAA1024;MARCH2;MCOLN1;MOSPD3;NCEH1;NDST2;NINJ2;NPR2;PCDH12;PDGFRA;PI4K2A;PMP22;PSAP;PTPRE;RPRM;RTN1;SELS;SERINC4;SLC1A1;SLC22A15;SLC25A19;SLC25A43;SLC30…	B4GALNT3;CHPF;CHST11;CLCN4;DLK1;EFNB3;FGFR4;GPR157;KIAA1467;LASS5;LETM2;LMBR1L;OCA2;PIGU;ROR2;SLC11A2;SLC26A10;SLC5A5;TM4SF4;TMEM161B;TMEM179;TPCN1;VLDLR;YIF1B;ZP2	0.048014	0.0125779	0.735912	enriched in genes up in IGF2- ACC
GO:0006643 - membrane lipid metabolic process	0.0126227	CERK;HEXB;PI4K2A;PLCG2;PSAP;SERINC4	FABP3;LASS5;PIGU;PLA2G1B;SMPD1	0.0126227	0.15272	0.0145321	-
MSigDB C5 GO PROTEIN_TARGETING	0.0126301	CBLB;F2R;MXI1;TSPO		0.0355782	0.0126301	1	enriched in genes up in IGF2- ACC
MSigDB C2 pathways HSA00340_HISTIDINE_METABOLISM	0.0126671	AMDHD1;PRMT2	PRMT6	0.0126671	0.0487339	0.125158	-
MSigDB C2 pathways LEE_CIP_UP	0.0126871	PLTP;QPCT;SPON2;TFF3	TM4SF4	0.0126871	0.0176511	0.328588	-
MSigDB C5 GO POSITIVE_REGULATION_OF_NUCLEOBASE__NUCLEOSIDE__NUCLEOTIDE_AND_NUCLEIC_ACID_METABOLIC_PROCESS	0.0126921	ELL3	GATA4;HIVEP3;UBE2N;ZNF423	0.260793	0.925379	0.0126921	enriched in genes down in IGF2- ACC
MSigDB C4 computational module_52	0.012694	ANXA2;ECHS1;GPNMB;ID2B;IER3;ITGB5;MAFF;PDGFRA;QPCT;S100A4;SORD;TMED3;VSIG4	CDKN2C;CHPF;DLK1;IGF2;TM4SF4	0.012694	0.0293009	0.0859901	-
GO:0005484 - SNAP receptor activity	0.0126997	STX10;STX18		0.0232018	0.0126997	1	enriched in genes up in IGF2- ACC
MSigDB C2 pathways WERNER_FIBRO_DN	0.0127249	AADAC;CHI3L1;FXN;MRPL4;PCP4	IGF2;UBE2N	0.0304478	0.108023	0.0127249	enriched in genes down in IGF2- ACC
MSigDB C1 pos chr19p13	0.012772	ABHD8;CD37;CFD;DNASE2;FAM125A;MARCH2;MCOLN1;MRPL4;PIN1;STX10;TYK2	SLC5A5;TRIP10;ZNF253;ZNF426;ZNF43;ZNF626	0.0307114	0.122322	0.012772	enriched in genes down in IGF2- ACC
KEGG 04130 - SNARE interactions in vesicular transport	0.0127754	SNAP23;STX10;STX18	SNAP25	0.0127754	0.0273391	0.229626	-
KEGG 04070 - Phosphatidylinositol signaling system	0.0128015	DGKQ;IMPA2;PLCG2	CALM3	0.0128015	0.028054	0.219688	-
MSigDB C4 computational module_47	0.0128046	CLEC3B;CXCL12;F2R;FLII;ITGB5;PDGFRA;PLTP;PMP22;SERPING1		0.0779141	0.0128046	1	enriched in genes up in IGF2- ACC
MSigDB C5 GO ACTIN_CYTOSKELETON_ORGANIZATION_AND_BIOGENESIS	0.0128113	CAPG;CDC42;CXCL12;SORBS3;WIPF1	DYNLL1;PLA2G1B	0.0128113	0.0339106	0.115686	-
MSigDB C3 motifs V$CREB_Q4_01	0.0128271	CDC42;HS3ST2;MAFF;MLLT6;MRRF	ARG2;CHGB;CHPF;SNAP25	0.0128271	0.12981	0.0219194	-
MSigDB C5 GO POSITIVE_REGULATION_OF_DNA_METABOLIC_PROCESS	0.0128913		UBE2N	0.0511585	1	0.0128913	enriched in genes down in IGF2- ACC
GO:0006684 - sphingomyelin metabolic process	0.0128913		SMPD1	0.0511585	1	0.0128913	enriched in genes down in IGF2- ACC
MSigDB C5 GO NEGATIVE_REGULATION_OF_RESPONSE_TO_STIMULUS	0.0128913		TARBP2	0.0511585	1	0.0128913	enriched in genes down in IGF2- ACC
MSigDB C5 GO UBIQUITIN_BINDING	0.0128913		UBE2N	0.0511585	1	0.0128913	enriched in genes down in IGF2- ACC
MSigDB C3 motifs CTCTGGA,MIR-520A,MIR-525	0.0128994	CAMK2G;KLF13	BCL7A;DTNA;SLC11A2;TWIST1	0.0992799	0.665995	0.0128994	enriched in genes down in IGF2- ACC
MSigDB C4 computational module_234	0.0129134	CLEC3B	IGF2;TWIST1	0.130844	0.601903	0.0129134	enriched in genes down in IGF2- ACC
GO:0050291 - sphingosine N-acyltransferase activity	0.0129491		LASS5	0.0466834	1	0.0129491	enriched in genes down in IGF2- ACC
GO:0046459 - short-chain fatty acid metabolic process	0.0129491		ABAT	0.0466834	1	0.0129491	enriched in genes down in IGF2- ACC
GO:0070096 - mitochondrial outer membrane translocase complex assembly	0.0129491		HSP90AA1	0.0466834	1	0.0129491	enriched in genes down in IGF2- ACC
MSigDB C1 pos chr21p11	0.0129491		BAGE	0.0466834	1	0.0129491	enriched in genes down in IGF2- ACC
GO:0006807 - nitrogen compound metabolic process	0.0129665	ACY1;AGXT2L1;AMDHD1;BHMT2;GCLM;GLUD1;HEXB;HYAL1;IDUA;PYCR2;RORA	ABAT;ARG2;CHST11;CKB;HSP90AA1;HSP90AB1	0.0129665	0.0502513	0.0501781	-
SMD 5MbChromTiles 15_72.5-77.5Mb	0.0130203	C15orf17;CLK3;KIAA1024;TMED3		0.0383429	0.0130203	1	enriched in genes up in IGF2- ACC
MSigDB C2 pathways LEE_MYC_E2F1_UP	0.0130203	ANXA2;CSTB;TAGLN2;UAP1L1		0.0383429	0.0130203	1	enriched in genes up in IGF2- ACC
MSigDB C5 GO SIGNAL_TRANSDUCTION	0.0131017	ADRBK2;AGRP;CAMK1;CHEK2;CREBL2;CXCL12;CXCL14;F2R;FCGR2B;FGF9;GLRB;GPS2;HGS;HTR2B;IFNAR1;IFNGR2;IL13RA1;IL15;IMPA2;IQGAP1;ITGB1BP1;MAP2K1;NPR2;PDGFRA;PRMT2;RGS19;SELS;SMC3;SOD1;TGFBRAP1;TNFSF10	CALM3;DIABLO;DTNA;EFNB3;ESR2;FGFR4;IGF2;PIGU;PLA2G1B;PRDM4;PTGES3;ROR2;SMPD1;TRH;TRIP10;UBE2N;VLDLR	0.0139397	0.143082	0.0131017	enriched in genes down in IGF2- ACC
MSigDB C2 pathways HDACI_COLON_CLUSTER9	0.0131412	CHI3L1;DGKQ;RETSAT		0.0302338	0.0131412	1	enriched in genes up in IGF2- ACC
MSigDB C4 computational module_119	0.0131477	ABCB1;CNRIP1;IL15;IL1R1;IL7	TTLL2	0.0277608	0.0131477	0.610445	enriched in genes up in IGF2- ACC
MSigDB C5 GO REGULATION_OF_MULTICELLULAR_ORGANISMAL_PROCESS	0.0132266	IL7;SOD1	TARBP2;UBE2N	0.158489	0.726259	0.0132266	enriched in genes down in IGF2- ACC
MSigDB C5 GO REGULATION_OF_CYTOSKELETON_ORGANIZATION_AND_BIOGENESIS	0.0132574	CAPG;CXCL12;SORBS3		0.031776	0.0132574	1	enriched in genes up in IGF2- ACC
GO:0019902 - phosphatase binding	0.0132574	IQGAP1;MAGI2;SOD1		0.031776	0.0132574	1	enriched in genes up in IGF2- ACC
MSigDB C2 pathways HSA01032_GLYCAN_STRUCTURES_DEGRADATION	0.0132574	HEXB;HYAL1;IDUA		0.031776	0.0132574	1	enriched in genes up in IGF2- ACC
Biocarta 391 - Hypoxia-Inducible Factor in the Cardiovascular System	0.0133303	ARNT	HSP90AA1	0.0133303	0.121915	0.047713	-
SMD cancerModules module5	0.0133303	UBE2D1	UBE2N	0.0133303	0.121915	0.0175393	-
MSigDB C2 pathways SASAKI_TCELL_LYMPHOMA_VS_CD4_UP	0.0133332	ANXA2;CORO1A;NDUFAF1;NME1;PARP3;SCCPDH;TMED3	DYNLL1;HDAC1	0.0133332	0.0185794	0.168599	-
MSigDB C2 pathways SASAKI_ATL_UP	0.0133332	ANXA2;CORO1A;NDUFAF1;NME1;PARP3;SCCPDH;TMED3	DYNLL1;HDAC1	0.0133332	0.0185794	0.168599	-
GO:0007154 - cell communication	0.0133613	ADRBK2;AGRP;ARHGEF6;ARNT;ASB4;CAMK1;CAMK2G;CBLB;CDC42;CERK;CHEK2;CNKSR3;CREBL2;CXCL12;CXCL14;DCBLD2;DGKQ;DNER;EIF4EBP2;F2R;FCGR2B;FCN3;FGF9;FRAT1;GLRB;GLUD1;GPR155;GPS2;HBP1;HEXB;HGS;HTR2B;IDE;IFNAR1;IFNGR2;IL13RA1;IL15;IL1R1;IL7;IMPA2;IQGAP1;ITGB1BP1;ITGB5;MAP2K1;NGEF;NPR2;PDE8A;PDGFRA;PIN1;PLCG2;PMP22;PRMT2;RAB7L1;RASA4;RASGEF1A;RASSF9;RGS19;RHOBTB1;RORA;RTN1;SELS;SLC1A1;SMC3;SOD1;SORBS3;SPSB3;…	ABAT;ARL2;CALM3;CCNE1;CDK4;CHST11;DTNA;EFNB3;ESR2;FGFR4;GATA4;GPR157;HSP90AA1;HSP90AB1;IGF2;PIGU;PLA2G1B;PRDM4;PTGES3;ROR2;SIPA1L1;SLC26A10;SMPD1;SNAP25;TRH;TRIP10;UBE2N;VLDLR	0.0133613	0.0303291	0.146735	-
SMD cancerModules module189	0.0133957	CORO1A;ZNF238	CCNE1;CDK4;ZNF43	0.160159	0.732708	0.0133957	enriched in genes down in IGF2- ACC
MSigDB C5 GO MEMBRANE	0.0134017	AADAC;ABCB1;ABCB4;ABCC3;ANXA2;CD163;CD37;CDC42;CORO1A;DCBLD2;DNER;F2R;GPNMB;HS3ST2;HTR2B;IFNAR1;IFNGR2;IL13RA1;IL15;IL1R1;LAMC3;NDST2;NINJ2;NPR2;PCDH12;PDGFRA;PI4K2A;PSAP;RETSAT;RGS19;RTN1;SELS;SLC1A1;SLC43A1;SNAP23;SOD1;SORBS3;STX10;TGFBRAP1;TMEM50B;TNFSF10;TSPAN4;VAT1	CALM3;CBX5;DLK1;EFNB3;FGFR4;OCA2;PIGU;ROR2;SLC11A2;SLC5A5;TM4SF4;VLDLR	0.0134017	0.0266692	0.174064	-
MSigDB C3 motifs TGTGTGA,MIR-377	0.0134103	C21orf91;CREBL2;KIAA1024;KLHL2;PDGFRA;SOD1	SLC11A2	0.0134103	0.0136653	0.175485	-
MSigDB C2 pathways SHEPARD_NEG_REG_OF_CELL_PROLIFERATION	0.0134516	GPNMB;HGS;MXI1;PMP22	CDKN2C;FABP3;TM4SF4	0.0134516	0.107632	0.0353859	-
GO:0030880 - RNA polymerase complex	0.0135458		PAPD4;POLR3F	0.128596	1	0.0135458	enriched in genes down in IGF2- ACC
GO:0048145 - regulation of fibroblast proliferation	0.0135458	PDGFRA	CDK4;PLA2G1B	0.0238324	0.36336	0.0135458	enriched in genes down in IGF2- ACC
MSigDB C2 pathways MENSSEN_MYC_UP	0.0135458	NME1	CDK4;HSPA8	0.0238324	0.36336	0.0135458	enriched in genes down in IGF2- ACC
SMD 5MbChromTiles 12_102.5-107.5Mb	0.0135458		CHST11;PRDM4	0.128596	1	0.0135458	enriched in genes down in IGF2- ACC
SMD 5MbChromTiles 16_7.5-12.5Mb	0.0135458		ABAT;PRM1	0.128596	1	0.0135458	enriched in genes down in IGF2- ACC
GO:0006665 - sphingolipid metabolic process	0.0135956	CERK;HEXB;PSAP	LASS5;SMPD1	0.0135956	0.0812573	0.015835	-
GO:0004053 - arginase activity	0.0136251		ARG2	0.047509	1	0.0136251	enriched in genes down in IGF2- ACC
GO:0004525 - ribonuclease III activity	0.0136251		DICER1	0.047509	1	0.0136251	enriched in genes down in IGF2- ACC
GO:0006883 - cellular sodium ion homeostasis	0.0136251		NEDD4L	0.047509	1	0.0136251	enriched in genes down in IGF2- ACC
GO:0007440 - foregut morphogenesis	0.0136251		GATA4	0.047509	1	0.0136251	enriched in genes down in IGF2- ACC
GO:0015105 - arsenite transmembrane transporter activity	0.0136251		OCA2	0.047509	1	0.0136251	enriched in genes down in IGF2- ACC
GO:0016246 - RNA interference	0.0136251		DICER1	0.047509	1	0.0136251	enriched in genes down in IGF2- ACC
GO:0030284 - estrogen receptor activity	0.0136251		ESR2	0.047509	1	0.0136251	enriched in genes down in IGF2- ACC
GO:0044240 - multicellular organismal lipid catabolic process	0.0136251		PLA2G1B	0.047509	1	0.0136251	enriched in genes down in IGF2- ACC
GO:0060338 - regulation of type I interferon-mediated signaling pathway	0.0136251		HSP90AB1	0.047509	1	0.0136251	enriched in genes down in IGF2- ACC
SMD 5MbChromTiles 7_57.5-62.5Mb	0.0136251		ZNF273	0.047509	1	0.0136251	enriched in genes down in IGF2- ACC
MSigDB C4 computational GNF2_PA2G4	0.0137322		CDK4;PTGES3;SF3B3	0.21517	1	0.0137322	enriched in genes down in IGF2- ACC
MSigDB C2 pathways GN_CAMP_GRANULOSA_DN	0.0137718	ITGB5;PTPRE;RPRM		0.0312181	0.0137718	1	enriched in genes up in IGF2- ACC
MSigDB C1 pos chr17p11	0.0137718	FBXW10;FLII;SPECC1;ZNF18		0.0316754	0.0137718	1	enriched in genes up in IGF2- ACC
KEGG 00230 - Purine metabolism	0.0138279	AK1;APRT;NME1;NME2;NPR2;NUDT5;PDE8A	POLD3	0.0259581	0.0138279	0.636438	enriched in genes up in IGF2- ACC
SMD cancerModules module191	0.0138583	IL13RA1;PDGFRA	EFNB3;FGFR4	0.0276329	0.244316	0.0138583	enriched in genes down in IGF2- ACC
MSigDB C2 pathways WERNERONLY_FIBRO_DN	0.0138758	AADAC;FXN;MRPL4;PCP4		0.0406532	0.0138758	1	enriched in genes up in IGF2- ACC
SMD 5MbChromTiles 15_70-75Mb	0.0138758	ADPGK;C15orf17;CLK3;UBL7		0.0406532	0.0138758	1	enriched in genes up in IGF2- ACC
MSigDB C1 pos chr2p25	0.0138874	HPCAL1;ITGB1BP1		0.023708	0.0138874	1	enriched in genes up in IGF2- ACC
MSigDB C5 GO BIOSYNTHETIC_PROCESS	0.0139308	CD37;EIF3A;GCLM;HRSP12;LIPA;MTRF1;PI4K2A;SOD1;TSPO;UROS	CHST11;HSP90AA1;HSP90AB1;LASS5;OCA2;PIGU;PTGES3;TM4SF4	0.0303482	0.10422	0.0139308	enriched in genes down in IGF2- ACC
MSigDB C2 pathways SPPAPATHWAY	0.0139576	F2R;MAP2K1		0.0254461	0.0139576	1	enriched in genes up in IGF2- ACC
MSigDB C5 GO REGULATION_OF_ORGANELLE_ORGANIZATION_AND_BIOGENESIS	0.0139714	CAPG;CXCL12;SORBS3	UBE2N	0.0139714	0.0292498	0.0449895	-
SMD processes SNP_list_clones_sw	0.0139746	ABCB1;BRWD1;IER3;IL1R1;PDGFRA;PIN1	CALM3;IGF2	0.0139746	0.0259493	0.0679314	-
GO:0015031 - protein transport	0.0139907	AP4B1;CBLB;F2R;FAM125A;FGF9;HGS;KLHL2;MXI1;RAB7L1;RASSF9;SELS;SNAP23;STON1;STX10;STX18;STXBP5;TMED3;TSPO;VPS24	PLA2G1B	0.115888	0.0139907	0.994837	enriched in genes up in IGF2- ACC
MSigDB C2 pathways P27PATHWAY	0.0140552		CCNE1	0.0556787	1	0.0140552	enriched in genes down in IGF2- ACC
MSigDB C5 GO TRANSITION_METAL_ION_TRANSPORT	0.0140552		SLC11A2	0.0556787	1	0.0140552	enriched in genes down in IGF2- ACC
GO:0005159 - insulin-like growth factor receptor binding	0.0140552		IGF2	0.0556787	1	0.0140552	enriched in genes down in IGF2- ACC
MSigDB C5 GO DEFENSE_RESPONSE_TO_VIRUS	0.0140552		TARBP2	0.0556787	1	0.0140552	enriched in genes down in IGF2- ACC
MSigDB C5 GO REGULATION_OF_VIRAL_REPRODUCTION	0.0140552		TARBP2	0.0556787	1	0.0140552	enriched in genes down in IGF2- ACC
MSigDB C5 GO SMALL_CONJUGATING_PROTEIN_BINDING	0.0140552		UBE2N	0.0556787	1	0.0140552	enriched in genes down in IGF2- ACC
SMD 5MbChromTiles 19_32.5-37.5Mb	0.0140552		CCNE1	0.0556787	1	0.0140552	enriched in genes down in IGF2- ACC
MSigDB C2 pathways PARK_MSCS_LIN2	0.0141161	CCNDBP1;ZFAND5	CBX5	0.0141161	0.127605	0.0438606	-
GO:0051789 - response to protein stimulus	0.0142421	SELS	HSP90AA1;HSP90AB1;HSPA8	0.0580703	0.473915	0.0142421	enriched in genes down in IGF2- ACC
MSigDB C3 motifs V$PAX6_01	0.0142421	PDGFRA	KIF12;TWIST1;UBE2N	0.102672	0.723806	0.0142421	enriched in genes down in IGF2- ACC
MSigDB C4 computational MORF_HAT1	0.0142555	AKR7A2;EIF4EBP2;SMC3;SOD1	PTGES3;UBE2N	0.113597	0.277744	0.0142555	enriched in genes down in IGF2- ACC
GO:0016934 - extracellular-glycine-gated chloride channel activity	0.0142557	GLRB		0.0189116	0.0142557	1	enriched in genes up in IGF2- ACC
SMD cytobands 7q22.2	0.0142557	HBP1		0.0189116	0.0142557	1	enriched in genes up in IGF2- ACC
MSigDB C2 pathways IRITANI_ADPROX_VASC	0.0143074	CAPG;IER3;ITGB5;PLTP;SLC1A1;SORD;ZNF238		0.0668142	0.0143074	1	enriched in genes up in IGF2- ACC
MSigDB C4 computational module_321	0.0143374	CLIP4;DCBLD2;GCLM;ITGB5;PTPRE		0.0399975	0.0143374	1	enriched in genes up in IGF2- ACC
MSigDB C5 GO PROTEIN_FOLDING	0.0143416		ARL2;HSP90AA1	0.142982	1	0.0143416	enriched in genes down in IGF2- ACC
MSigDB C3 motifs RYTGCNNRGNAAC_V$MIF1_01	0.0143416		EFNB3;LHX6	0.142982	1	0.0143416	enriched in genes down in IGF2- ACC
MSigDB C5 GO MACROMOLECULE_LOCALIZATION	0.0144062	CBLB;F2R;KLHL2;MXI1;SELS;TSPO		0.0553257	0.0144062	1	enriched in genes up in IGF2- ACC
MSigDB C2 pathways DAC_PANC50_UP	0.0144131	IL1R1;RPRM	IGF2	0.0144131	0.0530746	0.0494923	-
MSigDB C2 pathways DIAB_NEPH_UP	0.0144192	ACY1;CLEC3B;HYAL1;IMPA2		0.032215	0.0144192	1	enriched in genes up in IGF2- ACC
MSigDB C4 computational module_118	0.0145428	ARHGEF6;CD37;CORO1A;ID2B;IER3;ITGB5;MAFF;PDGFRA;QPCT;S100A4;SLA;SORD;VSIG4	CDKN2C;CHPF;DLK1;IGF2	0.0145428	0.0188736	0.0773292	-
MSigDB C4 computational GNF2_TNFSF10	0.0145461	S100A4;TNFSF10;UBE2D1		0.0346942	0.0145461	1	enriched in genes up in IGF2- ACC
GO:0043410 - positive regulation of MAPKKK cascade	0.0145461	F2R;FGF9;SORBS3		0.0346942	0.0145461	1	enriched in genes up in IGF2- ACC
MSigDB C2 pathways YAGI_AML_PROGNOSIS	0.0145461	NME1;TSPO;VAT1		0.0346942	0.0145461	1	enriched in genes up in IGF2- ACC
SMD 5MbChromTiles 9_135-140Mb	0.0145461	C9orf142;DPP7;UAP1L1		0.0346942	0.0145461	1	enriched in genes up in IGF2- ACC
SMD cancerModules module365	0.0145461	CAPG;CORO1A;FLII		0.0346942	0.0145461	1	enriched in genes up in IGF2- ACC
MSigDB C4 computational module_493	0.0145469	CD58;CLIP2;CRLF3;DCBLD2	TRIP10	0.0145469	0.0150837	0.337761	-
SMD 5MbChromTiles 14_65-70Mb	0.0145646		ARG2;SIPA1L1	0.136776	1	0.0145646	enriched in genes down in IGF2- ACC
MSigDB C1 pos chr20p12	0.0145646		SNAP25;ZCCHC3	0.120978	1	0.0145646	enriched in genes down in IGF2- ACC
MSigDB C5 GO G1_S_TRANSITION_OF_MITOTIC_CELL_CYCLE	0.0145646		CDK4;CDKN2C	0.136776	1	0.0145646	enriched in genes down in IGF2- ACC
GO:0042176 - regulation of protein catabolic process	0.0145646	HGS	HSP90AB1;NEDD4L	0.0263445	0.208709	0.0145646	enriched in genes down in IGF2- ACC
GO:0008284 - positive regulation of cell proliferation	0.0146322	ARNT;CORO1A;FGF9;FXN;IL15;IL7;NACC2;NME1;NME1-NME2;NME2;PDGFRA	CDK4;PLA2G1B	0.0289121	0.0146322	0.606818	enriched in genes up in IGF2- ACC
MSigDB C5 GO FATTY_ACID_BETA_OXIDATION	0.014656	ACADVL;ECHS1		0.0274855	0.014656	1	enriched in genes up in IGF2- ACC
GO:0008514 - organic anion transmembrane transporter activity	0.014656	ABCC3;SLCO2B1		0.0274855	0.014656	1	enriched in genes up in IGF2- ACC
MSigDB C1 pos chr13q11	0.014656	CRYL1;FGF9		0.0274855	0.014656	1	enriched in genes up in IGF2- ACC
MSigDB C2 pathways GLYCOSAMINOGLYCAN_DEGRADATION	0.014656	HEXB;IDUA		0.0274855	0.014656	1	enriched in genes up in IGF2- ACC
MSigDB C2 pathways UV_ESR_WS_UNREG	0.014656	NDRG1;SOD1		0.0274855	0.014656	1	enriched in genes up in IGF2- ACC
SMD 5MbChromTiles 10_40-45Mb	0.014656	CXCL12;RASGEF1A		0.0274855	0.014656	1	enriched in genes up in IGF2- ACC
GO:0010574 - regulation of vascular endothelial growth factor production	0.0146748	ARNT	GATA4	0.0146748	0.0669798	0.053404	-
GO:0045184 - establishment of protein localization	0.0149958	AP4B1;CBLB;F2R;FAM125A;FGF9;HGS;KLHL2;MXI1;RAB7L1;RASSF9;SELS;SNAP23;STON1;STX10;STX18;STXBP5;TMED3;TSPO;VPS24	PLA2G1B	0.121895	0.0149958	0.995088	enriched in genes up in IGF2- ACC
GO:0042127 - regulation of cell proliferation	0.0150238	ARNT;CORO1A;F2R;FGF9;FXN;GPNMB;HGS;IL15;IL7;MXI1;NACC2;NME1;NME1-NME2;NME2;PDGFRA;PIN1;VSIG4	CDK4;CDKN2C;CHST11;FABP3;PLA2G1B;TM4SF4	0.0150238	0.025557	0.211931	-
MSigDB C2 pathways AGEING_BRAIN_UP	0.0150444	APOD;HEPH;NDRG1;PMP22;SEPT4;SMC3;SNAP23;VAT1	ZNF423	0.0353155	0.0150444	0.454142	enriched in genes up in IGF2- ACC
MSigDB C5 GO PROTEIN_IMPORT	0.0150837	CBLB;F2R;MXI1		0.0345329	0.0150837	1	enriched in genes up in IGF2- ACC
GO:0004713 - protein tyrosine kinase activity	0.0150927	CLK3;MAP2K1;PDGFRA;TYK2	EFNB3;FGFR4;ROR2	0.089748	0.293096	0.0150927	enriched in genes down in IGF2- ACC
MSigDB C3 motifs CTTTGTA,MIR-524	0.015115	CDC42;FRAT1;GLUD1;IQGAP1;MXI1;PTPRE;SELS	CBX5;HDAC1;LHX6;PLAGL2;UBE2N	0.015115	0.108735	0.0344097	-
MSigDB C2 pathways HSA00440_AMINOPHOSPHONATE_METABOLISM	0.0151164	PRMT2	PRMT6	0.0151164	0.129496	0.0508129	-
GO:0000287 - magnesium ion binding	0.0151282	ADPGK;C9orf95;CERK;CHEK2;FBP1;FMO2;IMPA2;NME1;NME1-NME2;NME2;NUDT5;PDE8A;PI4K2A;PPA1	PPTC7	0.0865852	0.0151282	0.946271	enriched in genes up in IGF2- ACC
GO:0019213 - deacetylase activity	0.0151476	AADAC;SIRT7	HDAC1	0.0151476	0.0543939	0.140133	-
MSigDB C5 GO DI___TRI_VALENT_INORGANIC_CATION_TRANSMEMBRANE_TRANSPORTER_ACTIVITY	0.0151476	FXN;SLC30A4	SLC11A2	0.0151476	0.0543939	0.0256229	-
Biocarta 218 - Regulation of p27 Phosphorylation during Cell Cycle Progression	0.0152179		CCNE1	0.0601776	1	0.0152179	enriched in genes down in IGF2- ACC
MSigDB C1 pos chr19q12	0.0152179		CCNE1	0.0601776	1	0.0152179	enriched in genes down in IGF2- ACC
MSigDB C2 pathways TSADAC_RKOEXP_UP	0.0152179		IGF2	0.0601776	1	0.0152179	enriched in genes down in IGF2- ACC
SMD cytobands 20p12.3	0.0152179		CHGB	0.0601776	1	0.0152179	enriched in genes down in IGF2- ACC
SMD 5MbChromTiles 12_30-35Mb	0.0152179		HSPA8	0.0601776	1	0.0152179	enriched in genes down in IGF2- ACC
GO:0005901 - caveola	0.0152672	F2R;FLOT2		0.0277748	0.0152672	1	enriched in genes up in IGF2- ACC
Biocarta 540 - Aspirin Blocks Signaling Pathway Involved in Platelet Activation	0.0152672	F2R;MAP2K1		0.0277748	0.0152672	1	enriched in genes up in IGF2- ACC
MSigDB C2 pathways INTRINSICPATHWAY	0.0152672	F2R;SERPING1		0.0277748	0.0152672	1	enriched in genes up in IGF2- ACC
MSigDB C5 GO REGULATION_OF_BLOOD_PRESSURE	0.0152672	NPR2;SOD1		0.0277748	0.0152672	1	enriched in genes up in IGF2- ACC
SMD cytobands 10q22.3	0.0152672	FAM35A;GLUD1		0.0277748	0.0152672	1	enriched in genes up in IGF2- ACC
MSigDB C2 pathways CELL_CYCLE_KEGG	0.015294	CHEK2	CCNE1;CDK4;HDAC1	0.110425	0.733263	0.015294	enriched in genes down in IGF2- ACC
MSigDB C2 pathways HDACI_COLON_SUL24HRS_UP	0.01533	ANXA2	HSP90AA1;SESN2	0.151201	0.635079	0.01533	enriched in genes down in IGF2- ACC
MSigDB C2 pathways CIS_XPC_DN	0.0153906	CLK3;HBP1;IFNGR2;IL1R1;PDGFRA;UBE2D1;UROS	TRIP10	0.0463132	0.0153906	0.685549	enriched in genes up in IGF2- ACC
MSigDB C3 motifs CTTTAAR_UNKNOWN	0.0153908	ABCB1;EMX2;ETHE1;FGF9;FLII;GPR107;HBP1;HPS3;INPP5F;MAMDC2;MLLT6;NDST2;PDE8A;PDGFRA;PMP22;STX10;TAGLN2;VAT1;ZNF238	CDKN2C;HIVEP3;PRPH	0.0589527	0.0153908	0.690325	enriched in genes up in IGF2- ACC
MSigDB C4 computational module_342	0.0154	CXCL14;FBP1;HYAL1;RHOBTB1;TMEM98	DLK1;PRMT6	0.0154	0.0351387	0.138053	-
MSigDB C3 motifs ACTAYRNNNCCCR_UNKNOWN	0.0155589	ETFDH;HBP1;HRSP12;NTHL1;STXBP5;TMOD3;ZFYVE19	RNF10;SESN2;THAP11;TRIP10;TTLL4;UBE2N	0.025676	0.241696	0.0155589	enriched in genes down in IGF2- ACC
MSigDB C2 pathways KENNY_WNT_DN	0.0155661	ITGB5;TFF3	IGF2	0.0155661	0.133857	0.0461171	-
MSigDB C2 pathways ZUCCHI_EPITHELIAL_UP	0.0155661	DGKQ;NME1	HSPA8	0.0155661	0.133857	0.0461171	-
GO:0042326 - negative regulation of phosphorylation	0.0156154		CDKN2C;DYNLL1	0.125169	1	0.0156154	enriched in genes down in IGF2- ACC
MSigDB C2 pathways GH_GHRHR_KO_6HRS_DN	0.0156154	MAP2K1	PLAGL2;POLR3F	0.0289925	0.215544	0.0156154	enriched in genes down in IGF2- ACC
MSigDB C2 pathways MENSE_HYPOXIA_UP	0.0156913	CLK3;MAFF;MXI1;NDRG1;RORA		0.054069	0.0156913	1	enriched in genes up in IGF2- ACC
MSigDB C5 GO ESTABLISHMENT_OF_LOCALIZATION	0.0157437	ABCB1;ABCB4;ABCC3;CBLB;F2R;FXN;GLRB;KLHL2;MXI1;PSAP;SELS;SLC1A1;SLC43A1;SNAP23;STON1;STX18;TSPO;ZNF238	CLCN4;HSP90AA1;SLC11A2;SNAP25	0.0475854	0.0157437	0.640488	enriched in genes up in IGF2- ACC
GO:0051101 - regulation of DNA binding	0.0157461	NME1;NME1-NME2;NME2	CALM3;PLA2G1B;UBE2N	0.0157461	0.176101	0.0199305	-
MSigDB C2 pathways IDX_TSA_DN_CLUSTER2	0.0157653	CAPG;F2R;PLTP		0.03601	0.0157653	1	enriched in genes up in IGF2- ACC
SMD cancerModules module34	0.0158306	CREBL2;ITGB1BP1;MAGI2;MTMR11	PLAGL2;SNTA1;TTLL4	0.0158306	0.0720331	0.052345	-
MSigDB C2 pathways ST_FAS_SIGNALING_PATHWAY	0.015835		DIABLO;SMPD1	0.155346	1	0.015835	enriched in genes down in IGF2- ACC
MSigDB C5 GO RESPONSE_TO_CHEMICAL_STIMULUS	0.0158521	ABCB1;ABCB4;CXCL12;CXCL14;GCLM;MAP2K1;NDRG1;SELS;SOD1	ABAT;NEDD4L	0.0279378	0.0158521	0.612284	enriched in genes up in IGF2- ACC
SMD cytobands 2p11.2	0.0159032	CAPG;RETSAT;VPS24		0.0377459	0.0159032	1	enriched in genes up in IGF2- ACC
MSigDB C4 computational GNF2_TYK2	0.0159032	ADPGK;CORO1A;TYK2		0.0377459	0.0159032	1	enriched in genes up in IGF2- ACC
GO:0018024 - histone-lysine N-methyltransferase activity	0.0159032	EZH1;SETD7;SMYD3		0.0377459	0.0159032	1	enriched in genes up in IGF2- ACC
GO:0042552 - myelination	0.0159032	HEXB;PMP22;SOD1		0.0377459	0.0159032	1	enriched in genes up in IGF2- ACC
MSigDB C2 pathways SMITH_HCV_INDUCED_HCC_UP	0.0159032	IMPA2;PMVK;ZNF238		0.0377459	0.0159032	1	enriched in genes up in IGF2- ACC
SMD 5MbChromTiles 9_117.5-122.5Mb	0.0159032	FBXW2;MRRF;PSMD5		0.0377459	0.0159032	1	enriched in genes up in IGF2- ACC
MSigDB C3 motifs TGCACTT,MIR-519C,MIR-519B,MIR-519A	0.0159069	BRWD1;DCBLD2;EMX2;FAM45A;FAM45B;FGF9;GOLGA1;GRAMD1A;HBP1;PDGFRA;RTN1;TMEM50B;ZNF238	VLDLR	0.0804143	0.0159069	0.71614	enriched in genes up in IGF2- ACC
MSigDB C5 GO CELLULAR_LIPID_METABOLIC_PROCESS	0.0159079	ACADVL;ACOT9;CERK;ECHS1;PI4K2A;PSAP;RETSAT;SOD1;TSPO	LASS5;PIGU;PTGES3	0.0159079	0.0265349	0.189557	-
MSigDB C5 GO ORGANELLE_ORGANIZATION_AND_BIOGENESIS	0.0159786	CAPG;CDC42;CXCL12;SMC3;SNAP23;SOD1;SORBS3;TSPO;TUBGCP5;WIPF1	CENPH;DYNLL1;HDAC1;HSP90AA1;PLA2G1B;PTGES3;UBE2N	0.0504741	0.26173	0.0159786	enriched in genes down in IGF2- ACC
MSigDB C3 motifs V$E2F1_Q4_01	0.0160452		CBX5;CHGB	0.185562	1	0.0160452	enriched in genes down in IGF2- ACC
MSigDB C3 motifs V$HEN1_02	0.0160749	ZNF238	CALM3;CHPF;PLAGL2;ZNF384	0.252181	0.914182	0.0160749	enriched in genes down in IGF2- ACC
MSigDB C5 GO REGULATION_OF_CELLULAR_METABOLIC_PROCESS	0.0160846	CAPG;CXCL12;EIF3A;ELL3;HRSP12;MLLT6;MTRF1;NME2;SOD1;TGFBRAP1;UBE2D1;ZNF238	CDKN2C;ESR2;GATA4;HIVEP3;HSP90AA1;HSP90AB1;PFDN5;TARBP2;TWIST1;UBE2N;ZNF423	0.161095	0.650456	0.0160846	enriched in genes down in IGF2- ACC
GO:0016042 - lipid catabolic process	0.0160885	ACADVL;ECHS1;HEXB;LIPA;NCEH1;PLCG2	ABAT;PLA2G1B;SMPD1	0.0160885	0.060189	0.0966671	-
GO:0007399 - nervous system development	0.0161048	CAMK1;DNER;EMX2;GLRB;HEXB;MAP2K1;NGEF;NINJ2;PCP4;PMP22;RORA;RTN1;SOD1;SPON2;ZEB2	CDKN2C;CKB;EFNB3;LHX6;SMPD1;TWIST1;VLDLR;ZNF423	0.0333682	0.267284	0.0161048	enriched in genes down in IGF2- ACC
GO:0004111 - creatine kinase activity	0.0161604		CKB	0.058011	1	0.0161604	enriched in genes down in IGF2- ACC
GO:0005007 - fibroblast growth factor receptor activity	0.0161604		FGFR4	0.058011	1	0.0161604	enriched in genes down in IGF2- ACC
GO:0034447 - very-low-density lipoprotein particle clearance	0.0161604		VLDLR	0.058011	1	0.0161604	enriched in genes down in IGF2- ACC
GO:0042026 - protein refolding	0.0161604		HSP90AA1	0.058011	1	0.0161604	enriched in genes down in IGF2- ACC
MSigDB C2 pathways FERNANDEZ_MYC_TARGETS	0.0161926	CSTB;FPGS;FXN;IMPA2;NME1;NTHL1	FGFR4;HSPA8;OCA2	0.0161926	0.0599686	0.105865	-
GO:0016491 - oxidoreductase activity	0.0162169	ACADVL;ADH1B;AKR7A2;AKR7A3;CRYL1;ETFDH;FMO2;GCLM;GLUD1;HEPH;NUDT5;PYCR2;RETSAT;SCCPDH;SOD1;SORD;SQRDL;TYW1;VAT1	AKR1E2	0.145824	0.0162169	0.988653	enriched in genes up in IGF2- ACC
MSigDB C2 pathways HSC_EARLYPROGENITORS_SHARED	0.0162649	FPGS;IMPA2;INPP5F;LUC7L;MTRF1;PPA1;RETSAT;SEPT4;TAGLN2;TMEM98;TUBGCP5	ARL2;CDK4;DICER1;HIVEP3;PRMT6;TTLL4	0.0162649	0.0542308	0.0403775	-
MSigDB C2 pathways HSC_EARLYPROGENITORS_FETAL	0.0162649	FPGS;IMPA2;INPP5F;LUC7L;MTRF1;PPA1;RETSAT;SEPT4;TAGLN2;TMEM98;TUBGCP5	ARL2;CDK4;DICER1;HIVEP3;PRMT6;TTLL4	0.0162649	0.0542308	0.0403775	-
MSigDB C2 pathways AS3_FIBRO_UP	0.0163142	ITGB5	DYNLL1;HDAC1	0.0163142	0.136966	0.0319801	-
MSigDB C2 pathways AS3_FIBRO_C3	0.0163142	ITGB5	DYNLL1;HDAC1	0.0163142	0.136966	0.0319801	-
MSigDB C2 pathways HSA04630_JAK_STAT_SIGNALING_PATHWAY	0.0163447	CBLB;IFNAR1;IFNGR2;IL13RA1;IL15;IL7;TYK2		0.0746956	0.0163447	1	enriched in genes up in IGF2- ACC
MSigDB C3 motifs CTGYNNCTYTAA_UNKNOWN	0.0163469	PMP22	HIVEP3;PRPH	0.159512	0.647563	0.0163469	enriched in genes down in IGF2- ACC
GO:0031224 - intrinsic to membrane	0.0163649	AADAC;ABCB1;ABCB10;ABCB4;ABCC3;ABHD14A;BRI3;C10orf76;CALHM2;CASC4;CD163;CD37;CD58;CHST15;CISD1;DCBLD2;DNER;ERMP1;ETFDH;F2R;FAM173A;FCGR2B;FMO2;FRMD5;GLRB;GPNMB;GPR107;GPR155;GRAMD1A;GRAMD4;HEPH;HS3ST2;HTR2B;IFNAR1;IFNGR2;IL13RA1;IL15;IL1R1;ITGB5;KIAA1024;MARCH2;MCOLN1;MOSPD3;NCEH1;NDST2;NINJ2;NPR2;PCDH12;PDGFRA;PI4K2A;PMP22;PSAP;PTPRE;RPRM;RTN1;SELS;SERINC4;SLC1A1;SLC22A15;SLC25A19;SLC25A43;SLC30…	B4GALNT3;CHPF;CHST11;CLCN4;DLK1;EFNB3;FGFR4;GPR157;KIAA1467;LASS5;LETM2;LMBR1L;OCA2;PIGU;PRND;ROR2;SLC11A2;SLC26A10;SLC5A5;TM4SF4;TMEM161B;TMEM179;TPCN1;VLDLR;YIF1B;ZP2	0.060936	0.0163649	0.765125	enriched in genes up in IGF2- ACC
MSigDB C5 GO NEGATIVE_REGULATION_OF_IMMUNE_SYSTEM_PROCESS	0.0163793		TARBP2	0.0646553	1	0.0163793	enriched in genes down in IGF2- ACC
MSigDB C5 GO NUCLEAR_CHROMATIN	0.0163793		CBX5	0.0646553	1	0.0163793	enriched in genes down in IGF2- ACC
GO:0005720 - nuclear heterochromatin	0.0163793		CBX5	0.0646553	1	0.0163793	enriched in genes down in IGF2- ACC
GO:0050897 - cobalt ion binding	0.0163793		SLC11A2	0.0646553	1	0.0163793	enriched in genes down in IGF2- ACC
MSigDB C5 GO FATTY_ACID_BIOSYNTHETIC_PROCESS	0.0163793		PTGES3	0.0646553	1	0.0163793	enriched in genes down in IGF2- ACC
MSigDB C2 pathways ELONGINA_KO_DN	0.0163827	GCLM;ZFAND6	CCNE1;CKB;TRH	0.13184	0.759854	0.0163827	enriched in genes down in IGF2- ACC
MSigDB C2 pathways LE_MYELIN_UP	0.0164322	CUEDC2;CXCL14;HN1;PDE8A;SPECC1		0.0563261	0.0164322	1	enriched in genes up in IGF2- ACC
GO:0016772 - transferase activity, transferring phosphorus-containing groups	0.0165704	ADPGK;ADRBK2;AK1;C9orf95;CAMK1;CAMK2G;CERK;CHEK2;CLK3;DGKQ;MAP2K1;NME1;NME1-NME2;NME2;NPR2;PDGFRA;PI4K2A;PMVK;STK10;TYK2;UAP1L1	CDK4;CKB;EFNB3;ETNK2;FGFR4;PAPD4;POLD3;POLR3F;PTGES3;ROR2	0.0165704	0.0682694	0.0603409	-
MSigDB C2 pathways MYC_TARGETS	0.0165707	NME1;NME2	CCNE1;CDK4	0.0165707	0.156705	0.0319801	-
Biocarta 601 - Intrinsic Prothrombin Activation Pathway	0.0166274	F2R;SERPING1		0.0301857	0.0166274	1	enriched in genes up in IGF2- ACC
SMD cytobands 11q11	0.0166274	SERPING1;SLC43A1		0.0301857	0.0166274	1	enriched in genes up in IGF2- ACC
SMD 5MbChromTiles X_115-120Mb	0.0166274	IL13RA1;LONRF3		0.0301857	0.0166274	1	enriched in genes up in IGF2- ACC
MSigDB C4 computational GNF2_MYD88	0.0166426	CORO1A;IQGAP1;PTPRE		0.0283036	0.0166426	1	enriched in genes up in IGF2- ACC
MSigDB C1 pos chr15q24	0.0166535	ADPGK;CLK3;TMED3;ZFAND6		0.0480483	0.0166535	1	enriched in genes up in IGF2- ACC
MSigDB C3 motifs RGAGGAARY_V$PU1_Q6	0.0166618	CD37;EMX2;GPR107;HTR2B;INPP5F;LUC7L;MAP2K1;NINJ2;RORA;TMOD3	CKB;EFNB3;PLAGL2;POLD3;TWIST1;ZNF384	0.0166618	0.103587	0.0316336	-
MSigDB C4 computational module_355	0.0166977		HSP90AB1;HSPA8	0.12934	1	0.0166977	enriched in genes down in IGF2- ACC
MSigDB C3 motifs V$E2F_Q3_01	0.0167869		CBX5;CHGB	0.192433	1	0.0167869	enriched in genes down in IGF2- ACC
GO:0006629 - lipid metabolic process	0.0168214	ABCB4;ACADVL;ACOT9;APOD;CERK;CRYL1;ECHS1;HEXB;LIPA;NCEH1;PI4K2A;PLCG2;PLTP;PMVK;PSAP;RETSAT;SERINC4;SOD1;TSPO	ABAT;FABP3;GPCPD1;LASS5;PIGU;PLA2G1B;PTGES3;SMPD1;VLDLR	0.0168214	0.0662356	0.0761814	-
MSigDB C2 pathways LEE_MYC_TGFA_DN	0.016866		ABAT;ETNK2	0.163698	1	0.016866	enriched in genes down in IGF2- ACC
MSigDB C4 computational module_197	0.0169745	CORO1A;NME2;ZNF238	CCNE1;CDK4;ZNF43	0.194156	0.562542	0.0169745	enriched in genes down in IGF2- ACC
MSigDB C2 pathways HSC_EARLYPROGENITORS_ADULT	0.0169965	FPGS;IMPA2;INPP5F;LUC7L;MTRF1;PPA1;RETSAT;SEPT4;TAGLN2;TMEM98;TUBGCP5	ARL2;CDK4;DICER1;HIVEP3;PRMT6;TTLL4	0.0169965	0.0550469	0.0410048	-
GO:0031396 - regulation of protein ubiquitination	0.0169991	UBE2D1	UBE2N	0.0169991	0.137012	0.0198554	-
GO:0031902 - late endosome membrane	0.0170773	FAM125A;MCOLN1	SLC11A2	0.0170773	0.140064	0.0483685	-
MSigDB C2 pathways PGC1APATHWAY	0.0171147	CAMK1;CAMK2G	CALM3	0.0171147	0.0589141	0.0722352	-
Biocarta 610 - Regulation of PGC-1a	0.0171147	CAMK1;CAMK2G	CALM3	0.0171147	0.0589141	0.0722352	-
MSigDB C2 pathways ZELLER_MYC_UP	0.0171147	NME1;NME2	CDK4	0.0171147	0.0589141	0.146017	-
SMD cancerModules CNS genes	0.0171172	APOD;CLEC3B;CORO1A;FGF9;GLRB;LIPA;MAGI2;PCP4;PDGFRA;QPCT;RTN1;UBE2D1;ZNF238	CHGB;CKB;DLK1;EFNB3;ProSAPiP1;SNAP25	0.0190736	0.0625427	0.0171172	enriched in genes down in IGF2- ACC
MSigDB C4 computational module_459	0.0171342	C10orf119;CD163;CTSZ;ITGB5;LACTB;NME1;PLEKHM2;RPRM;SLC43A1;SQRDL;TMED3	SLC11A2	0.0374393	0.0171342	0.362229	enriched in genes up in IGF2- ACC
Biocarta 54 - Anthrax Toxin Mechanism of Action	0.0171804	MAP2K1		0.0236196	0.0171804	1	enriched in genes up in IGF2- ACC
GO:0003986 - acetyl-CoA hydrolase activity	0.0171804	ACOT9		0.0236196	0.0171804	1	enriched in genes up in IGF2- ACC
GO:0004145 - diamine N-acetyltransferase activity	0.0171804	SAT2		0.0236196	0.0171804	1	enriched in genes up in IGF2- ACC
GO:0004352 - glutamate dehydrogenase activity	0.0171804	GLUD1		0.0236196	0.0171804	1	enriched in genes up in IGF2- ACC
GO:0004353 - glutamate dehydrogenase [NAD(P)+] activity	0.0171804	GLUD1		0.0236196	0.0171804	1	enriched in genes up in IGF2- ACC
GO:0004357 - glutamate-cysteine ligase activity	0.0171804	GCLM		0.0236196	0.0171804	1	enriched in genes up in IGF2- ACC
GO:0004906 - interferon-gamma receptor activity	0.0171804	IFNGR2		0.0236196	0.0171804	1	enriched in genes up in IGF2- ACC
GO:0017109 - glutamate-cysteine ligase complex	0.0171804	GCLM		0.0236196	0.0171804	1	enriched in genes up in IGF2- ACC
GO:0018283 - iron incorporation into metallo-sulfur cluster	0.0171804	FXN		0.0236196	0.0171804	1	enriched in genes up in IGF2- ACC
GO:0019230 - proprioception	0.0171804	FXN		0.0236196	0.0171804	1	enriched in genes up in IGF2- ACC
GO:0021542 - dentate gyrus development	0.0171804	EMX2		0.0236196	0.0171804	1	enriched in genes up in IGF2- ACC
GO:0030490 - maturation of SSU-rRNA	0.0171804	NOP14		0.0236196	0.0171804	1	enriched in genes up in IGF2- ACC
GO:0030515 - snoRNA binding	0.0171804	NOP14		0.0236196	0.0171804	1	enriched in genes up in IGF2- ACC
GO:0031094 - platelet dense tubular network	0.0171804	F2R		0.0236196	0.0171804	1	enriched in genes up in IGF2- ACC
GO:0032237 - activation of store-operated calcium channel activity	0.0171804	PLCG2		0.0236196	0.0171804	1	enriched in genes up in IGF2- ACC
GO:0045541 - negative regulation of cholesterol biosynthetic process	0.0171804	SOD1		0.0236196	0.0171804	1	enriched in genes up in IGF2- ACC
GO:0047131 - saccharopine dehydrogenase (NAD+, L-glutamate-forming) activity	0.0171804	SCCPDH		0.0236196	0.0171804	1	enriched in genes up in IGF2- ACC
GO:0050733 - RS domain binding	0.0171804	LUC7L		0.0236196	0.0171804	1	enriched in genes up in IGF2- ACC
GO:0051409 - response to nitrosative stress	0.0171804	GCLM		0.0236196	0.0171804	1	enriched in genes up in IGF2- ACC
GO:0060088 - auditory receptor cell stereocilium organization	0.0171804	SOD1		0.0236196	0.0171804	1	enriched in genes up in IGF2- ACC
SMD cytobands 16q23.2	0.0171804	PLCG2		0.0236196	0.0171804	1	enriched in genes up in IGF2- ACC
SMD cytobands 16q23.3	0.0171804	PLCG2		0.0236196	0.0171804	1	enriched in genes up in IGF2- ACC
GO:0000289 - nuclear-transcribed mRNA poly(A) tail shortening	0.0172072	ZFP36		0.024043	0.0172072	1	enriched in genes up in IGF2- ACC
GO:0001845 - phagolysosome formation	0.0172072	CORO1A		0.024043	0.0172072	1	enriched in genes up in IGF2- ACC
GO:0002055 - adenine binding	0.0172072	APRT		0.024043	0.0172072	1	enriched in genes up in IGF2- ACC
GO:0003905 - alkylbase DNA N-glycosylase activity	0.0172072	MPG		0.024043	0.0172072	1	enriched in genes up in IGF2- ACC
GO:0003939 - L-iditol 2-dehydrogenase activity	0.0172072	SORD		0.024043	0.0172072	1	enriched in genes up in IGF2- ACC
GO:0003940 - L-iduronidase activity	0.0172072	IDUA		0.024043	0.0172072	1	enriched in genes up in IGF2- ACC
GO:0003999 - adenine phosphoribosyltransferase activity	0.0172072	APRT		0.024043	0.0172072	1	enriched in genes up in IGF2- ACC
GO:0004326 - tetrahydrofolylpolyglutamate synthase activity	0.0172072	FPGS		0.024043	0.0172072	1	enriched in genes up in IGF2- ACC
GO:0005018 - platelet-derived growth factor alpha-receptor activity	0.0172072	PDGFRA		0.024043	0.0172072	1	enriched in genes up in IGF2- ACC
GO:0005139 - interleukin-7 receptor binding	0.0172072	IL7		0.024043	0.0172072	1	enriched in genes up in IGF2- ACC
GO:0006062 - sorbitol catabolic process	0.0172072	SORD		0.024043	0.0172072	1	enriched in genes up in IGF2- ACC
GO:0008049 - male courtship behavior	0.0172072	HEXB		0.024043	0.0172072	1	enriched in genes up in IGF2- ACC
GO:0008747 - N-acetylneuraminate lyase activity	0.0172072	NPL		0.024043	0.0172072	1	enriched in genes up in IGF2- ACC
GO:0015722 - canalicular bile acid transport	0.0172072	ABCC3		0.024043	0.0172072	1	enriched in genes up in IGF2- ACC
GO:0016603 - glutaminyl-peptide cyclotransferase activity	0.0172072	QPCT		0.024043	0.0172072	1	enriched in genes up in IGF2- ACC
GO:0030233 - deoxynucleotide transmembrane transporter activity	0.0172072	SLC25A19		0.024043	0.0172072	1	enriched in genes up in IGF2- ACC
GO:0030302 - deoxynucleotide transport	0.0172072	SLC25A19		0.024043	0.0172072	1	enriched in genes up in IGF2- ACC
GO:0045743 - positive regulation of fibroblast growth factor receptor signaling pathway	0.0172072	FGF9		0.024043	0.0172072	1	enriched in genes up in IGF2- ACC
GO:0046370 - fructose biosynthetic process	0.0172072	SORD		0.024043	0.0172072	1	enriched in genes up in IGF2- ACC
GO:0050779 - RNA destabilization	0.0172072	ZFP36		0.024043	0.0172072	1	enriched in genes up in IGF2- ACC
GO:0051126 - negative regulation of actin nucleation	0.0172072	CORO1A		0.024043	0.0172072	1	enriched in genes up in IGF2- ACC
GO:0051160 - L-xylitol catabolic process	0.0172072	SORD		0.024043	0.0172072	1	enriched in genes up in IGF2- ACC
SMD cancerModules module97	0.0172141	APOD;CLEC3B;CORO1A;FGF9;GLRB;LIPA;MAGI2;PCP4;PDGFRA;QPCT;RTN1;UBE2D1;ZNF238	CHGB;CKB;DLK1;EFNB3;ProSAPiP1;SNAP25	0.0194523	0.0633753	0.0172141	enriched in genes down in IGF2- ACC
SMD 5MbChromTiles 2_85-90Mb	0.0173292	CAPG;RETSAT;VPS24		0.04093	0.0173292	1	enriched in genes up in IGF2- ACC
MSigDB C5 GO HEMATOPOIETIN_INTERFERON_CLASS__D200_DOMAIN__CYTOKINE_RECEPTOR_ACTIVITY	0.0173292	IFNAR1;IFNGR2;IL1R1		0.04093	0.0173292	1	enriched in genes up in IGF2- ACC
MSigDB C1 pos chr10q21	0.0173292	EIF4EBP2;GLUD1;PSAP		0.04093	0.0173292	1	enriched in genes up in IGF2- ACC
MSigDB C1 pos chr1q44	0.0173292	SCCPDH;SMYD3;ZNF238		0.04093	0.0173292	1	enriched in genes up in IGF2- ACC
MSigDB C2 pathways LIAN_MYELOID_DIFF_RECEPTORS	0.0173292	FCGR2B;IFNGR2;TSPO		0.04093	0.0173292	1	enriched in genes up in IGF2- ACC
MSigDB C2 pathways TAKEDA_NUP8_HOXA9_8D_DN	0.0173879	CD163;CDC42;CHI3L1;FCGR2B;GPNMB;NPL;PYGL;SLCO2B1		0.0888385	0.0173879	1	enriched in genes up in IGF2- ACC
MSigDB C2 pathways XU_ATRA_DN	0.0173892	ANXA2;NTHL1		0.0324655	0.0173892	1	enriched in genes up in IGF2- ACC
MSigDB C5 GO REGULATION_OF_ACTIN_POLYMERIZATION_AND_OR_DEPOLYMERIZATION	0.0173892	CAPG;CXCL12		0.0324655	0.0173892	1	enriched in genes up in IGF2- ACC
GO:0009264 - deoxyribonucleotide catabolic process	0.0173892	MPG;NTHL1		0.0324655	0.0173892	1	enriched in genes up in IGF2- ACC
GO:0019104 - DNA N-glycosylase activity	0.0173892	MPG;NTHL1		0.0324655	0.0173892	1	enriched in genes up in IGF2- ACC
MSigDB C5 GO PERIPHERAL_NERVOUS_SYSTEM_DEVELOPMENT	0.0173892	PMP22;SOD1		0.0324655	0.0173892	1	enriched in genes up in IGF2- ACC
MSigDB C5 GO ALDO_KETO_REDUCTASE_ACTIVITY	0.0173892	AKR7A2;AKR7A3		0.0324655	0.0173892	1	enriched in genes up in IGF2- ACC
MSigDB C5 GO PHOSPHATASE_BINDING	0.0173892	MAGI2;SOD1		0.0324655	0.0173892	1	enriched in genes up in IGF2- ACC
SMD 5MbChromTiles 8_130-135Mb	0.0173892	NDRG1;SLA		0.0324655	0.0173892	1	enriched in genes up in IGF2- ACC
SMD cytobands 8q24.22	0.0173892	NDRG1;SLA		0.0324655	0.0173892	1	enriched in genes up in IGF2- ACC
GO:0000724 - double-strand break repair via homologous recombination	0.0175393		UBE2N	0.0691118	1	0.0175393	enriched in genes down in IGF2- ACC
MSigDB C2 pathways KANNAN_P53_DN	0.0175393	PMP22	CCNE1	0.0492683	0.229289	0.0175393	enriched in genes down in IGF2- ACC
GO:0050852 - T cell receptor signaling pathway	0.0175393		UBE2N	0.0691118	1	0.0175393	enriched in genes down in IGF2- ACC
MSigDB C2 pathways DSRNA_DN	0.0175393		EFNB3	0.0691118	1	0.0175393	enriched in genes down in IGF2- ACC
MSigDB C5 GO REGULATION_OF_IMMUNE_EFFECTOR_PROCESS	0.0175393		TARBP2	0.0691118	1	0.0175393	enriched in genes down in IGF2- ACC
SMD 5MbChromTiles 12_27.5-32.5Mb	0.0175393		HSPA8	0.0691118	1	0.0175393	enriched in genes down in IGF2- ACC
SMD processes G1-S_jg_sw	0.0175393		CCNE1	0.0691118	1	0.0175393	enriched in genes down in IGF2- ACC
SMD cytobands 12p11.22	0.0175393		HSPA8	0.0691118	1	0.0175393	enriched in genes down in IGF2- ACC
MSigDB C4 computational module_378	0.0176263	C10orf119;CD163;CTSZ;ITGB5;LACTB;NME1;PLEKHM2;RPRM;SLC43A1;SQRDL;TMED3	SLC11A2	0.0385055	0.0176263	0.363759	enriched in genes up in IGF2- ACC
MSigDB C4 computational MORF_G22P1	0.0176304		DYNLL1;HDAC1;HSP90AA1;HSP90AB1	0.462018	1	0.0176304	enriched in genes down in IGF2- ACC
SMD cancerModules module27	0.0176392	CD163;HTR2B;IL13RA1;IL1R1;ITGB5;NPR2;PDGFRA;PTPRE;RORA	EFNB3	0.0176392	0.0268388	0.313018	-
MSigDB C3 motifs V$NFMUE1_Q6	0.0177343	ARNT;NDST2	CBX5;CCNE1;SNAP25	0.201069	0.77994	0.0177343	enriched in genes down in IGF2- ACC
MSigDB C4 computational MORF_DAP3	0.0177343	PIN1	DYNLL1;HSP90AB1;HSPA8	0.201069	0.95181	0.0177343	enriched in genes down in IGF2- ACC
GO:0021702 - cerebellar Purkinje cell differentiation	0.0177881	RORA		0.0235838	0.0177881	1	enriched in genes up in IGF2- ACC
GO:0046581 - intercellular canaliculus	0.0177881	ABCB4		0.0235838	0.0177881	1	enriched in genes up in IGF2- ACC
SMD cytobands 10p12.2	0.0177881	OTUD1		0.0235838	0.0177881	1	enriched in genes up in IGF2- ACC
SMD cytobands 7q32.2	0.0177881	HBP1		0.0235838	0.0177881	1	enriched in genes up in IGF2- ACC
GO:0051092 - positive regulation of NF-kappaB transcription factor activity	0.0178112		PLA2G1B;UBE2N	0.133491	1	0.0178112	enriched in genes down in IGF2- ACC
MSigDB C5 GO REGULATION_OF_GENE_EXPRESSION__EPIGENETIC	0.0178112	DMAP1	DICER1;IGF2	0.0346942	0.406115	0.0178112	enriched in genes down in IGF2- ACC
GO:0005795 - Golgi stack	0.0178112		B4GALNT3;CHPF	0.161942	1	0.0178112	enriched in genes down in IGF2- ACC
GO:0008376 - acetylgalactosaminyltransferase activity	0.0178112		B4GALNT3;CHPF	0.161942	1	0.0178112	enriched in genes down in IGF2- ACC
GO:0046456 - icosanoid biosynthetic process	0.0178112		PLA2G1B;PTGES3	0.133491	1	0.0178112	enriched in genes down in IGF2- ACC
SMD cancerModules immune response genes	0.0178112	GRAMD1A	DENR;TRIP10	0.0346942	0.102151	0.0178112	enriched in genes down in IGF2- ACC
MSigDB C5 GO REGULATION_OF_METABOLIC_PROCESS	0.0178383	CAPG;CDC42;CXCL12;EIF3A;ELL3;HGS;HRSP12;MLLT6;MTRF1;NME2;SOD1;TGFBRAP1;UBE2D1;ZNF238	CDKN2C;ESR2;GATA4;HIVEP3;HSP90AA1;HSP90AB1;PFDN5;TARBP2;TWIST1;UBE2N;ZNF423	0.0866342	0.468637	0.0178383	enriched in genes down in IGF2- ACC
SMD cancerModules module64	0.0179012	APOD;CLEC3B;CORO1A;FGF9;GLRB;LIPA;MAGI2;PCP4;PDGFRA;QPCT;RTN1;UBE2D1;ZNF238	CHGB;CKB;DLK1;EFNB3;ProSAPiP1;SNAP25	0.0222685	0.0694109	0.0179012	enriched in genes down in IGF2- ACC
MSigDB C4 computational module_533	0.0179762	CORO1A;SEPT4	ProSAPiP1;SNAP25	0.0179762	0.140064	0.0334314	-
MSigDB C4 computational GNF2_HCK	0.0179829	FRAT1;PSAP;S100A4;TNFSF10;UBE2D1		0.0610007	0.0179829	1	enriched in genes up in IGF2- ACC
KEGG 04630 - Jak-STAT signaling pathway	0.0180017	CBLB;IFNAR1;IFNGR2;IL13RA1;IL15;IL7;TYK2		0.0809509	0.0180017	1	enriched in genes up in IGF2- ACC
GO:0019903 - protein phosphatase binding	0.0180373	IQGAP1;SOD1		0.0326763	0.0180373	1	enriched in genes up in IGF2- ACC
MSigDB C2 pathways CREB_BRAIN_2WKS_UP	0.0180373	ABHD14A;AK1		0.0326763	0.0180373	1	enriched in genes up in IGF2- ACC
MSigDB C2 pathways WELCH_GATA1	0.0180373	MAFF;UROS		0.0326763	0.0180373	1	enriched in genes up in IGF2- ACC
GO:0006879 - cellular iron ion homeostasis	0.0180373	FXN;SOD1		0.0326763	0.0180373	1	enriched in genes up in IGF2- ACC
MSigDB C3 motifs V$HSF2_01	0.0181195		EFNB3;HSPA8	0.204537	1	0.0181195	enriched in genes down in IGF2- ACC
GO:0019318 - hexose metabolic process	0.0182394	ADPGK;ARNT;CHST15;FBP1;SORD		0.0379366	0.0182394	1	enriched in genes up in IGF2- ACC
GO:0042592 - homeostatic process	0.018243	ARNT;CORO1A;CXCL12;DNASE2;F2R;FXN;GCLM;GLRB;HEPH;HEXB;IDUA;IL7;PMP22;PYGL;SELS;SLC30A4;SLC9A8;SOD1	CKB;DICER1;NEDD4L;PLA2G1B;PRND;PTGES3	0.018243	0.0251373	0.261085	-
MSigDB C3 motifs V$PU1_Q6	0.0182901	CD37;NINJ2;RORA	CKB;SESN2;TWIST1;ZNF384	0.11921	0.460034	0.0182901	enriched in genes down in IGF2- ACC
MSigDB C5 GO MULTICELLULAR_ORGANISMAL_DEVELOPMENT	0.0183079	ANXA2;CDC42;CLEC3B;DNER;F2R;FLOT2;GCLM;GLRB;IL7;MYEF2;NINJ2;NME2;PCP4;PMP22;RTN1;SOD1;SPON2	DLK1;EFNB3;GATA4;IGF2;LHX6;ROR2;SMPD1;TWIST1;VLDLR;ZNF384	0.166593	0.605421	0.0183079	enriched in genes down in IGF2- ACC
SMD cancerModules module44	0.0183448	AGRP;CAPG;CXCL12;CXCL14;FGF9;IFNGR2;IL15;IL1R1;PDGFRA;SERPING1;TFF3;TNFSF10	VTN	0.0802311	0.0183448	0.910525	enriched in genes up in IGF2- ACC
GO:0030149 - sphingolipid catabolic process	0.018698	HEXB	SMPD1	0.0554313	0.24256	0.018698	enriched in genes down in IGF2- ACC
SMD 5MbChromTiles 20_5-10Mb	0.018698		CHGB	0.0735473	1	0.018698	enriched in genes down in IGF2- ACC
SMD 5MbChromTiles 12_87.5-92.5Mb	0.018698		UBE2N	0.0735473	1	0.018698	enriched in genes down in IGF2- ACC
MSigDB C4 computational module_252	0.0187025	NME1;NME2	CBX5;CDK4;CDKN2C;HDAC1;ZNF43	0.287125	0.898989	0.0187025	enriched in genes down in IGF2- ACC
MSigDB C3 motifs CACCAGC,MIR-138	0.0187041	CLK3;MLLT6;MYEF2	CCNE1;EFNB3;ProSAPiP1;THAP11	0.0628473	0.458409	0.0187041	enriched in genes down in IGF2- ACC
MSigDB C5 GO CELLULAR_COMPONENT_DISASSEMBLY	0.0188242	HRSP12;MTRF1;SOD1		0.0442451	0.0188242	1	enriched in genes up in IGF2- ACC
MSigDB C1 pos chr4q12	0.0188242	KIAA0114;PDGFRA;PF4V1		0.0442451	0.0188242	1	enriched in genes up in IGF2- ACC
SMD 5MbChromTiles 15_75-80Mb	0.0188242	KIAA1024;TMED3;ZFAND6		0.0442451	0.0188242	1	enriched in genes up in IGF2- ACC
SMD 5MbChromTiles 10_67.5-72.5Mb	0.0188242	EIF4EBP2;LRRC20;PPA1		0.0442451	0.0188242	1	enriched in genes up in IGF2- ACC
MSigDB C3 motifs V$ZF5_01	0.0189007	FRAT1;KLF13;MLLT6;PHC2;RASGEF1A	BCL7A;CCNE1;RNF10;UBE2N	0.0304103	0.199292	0.0189007	enriched in genes down in IGF2- ACC
MSigDB C4 computational module_317	0.0189008	C10orf119;CD163;CTSZ;ITGB5;LACTB;NME1;PLEKHM2;RPRM;SLC43A1;SQRDL;TMED3	SLC11A2	0.0412615	0.0189008	0.367568	enriched in genes up in IGF2- ACC
SMD 5MbChromTiles 14_62.5-67.5Mb	0.0189552		ARG2;ESR2	0.170507	1	0.0189552	enriched in genes down in IGF2- ACC
MSigDB C2 pathways HSA00626_NAPHTHALENE_AND_ANTHRACENE_DEGRADATION	0.0189759	PRMT2	PRMT6	0.0189759	0.144463	0.0569828	-
SMD cancerModules module79	0.0189759	UBE2D1	UBE2N	0.0189759	0.144463	0.0210116	-
MSigDB C5 GO NUCLEUS	0.0189831	ARNT;BRWD1;C15orf29;C21orf7;CCNDBP1;CHEK2;CREBL2;DSCR3;ELL3;HRSP12;MPG;MXI1;MYEF2;NME1;NTHL1;PCP4;PHC2;PIN1;PRMT2;RETSAT;SMC3;SOD1;TRIP4;ZMAT5;ZNF238	CBX5;CDK4;CDKN2C;CENPH;ESR2;HDAC1;PFDN5;PRM1;PTGES3;SF3B3;TARBP2;UBE2N;ZCRB1;ZNF423;ZNF43;ZNF85	0.0564608	0.354999	0.0189831	enriched in genes down in IGF2- ACC
MSigDB C2 pathways LEE_CIP_DN	0.0190114	HBP1	ABAT;ETNK2	0.0384526	0.208368	0.0190114	enriched in genes down in IGF2- ACC
MSigDB C5 GO INTRINSIC_TO_ENDOPLASMIC_RETICULUM_MEMBRANE	0.0192176	RTN1;SELS	PIGU	0.0192176	0.0635589	0.151861	-
MSigDB C5 GO INTEGRAL_TO_ENDOPLASMIC_RETICULUM_MEMBRANE	0.0192176	RTN1;SELS	PIGU	0.0192176	0.0635589	0.151861	-
MSigDB C5 GO ENDONUCLEASE_ACTIVITY	0.0192176	DNASE2;NTHL1	DICER1	0.0192176	0.0635589	0.151861	-
MSigDB C5 GO POSITIVE_REGULATION_OF_BIOLOGICAL_PROCESS	0.0192437	CDC42;CHEK2;ELL3;F2R;HTR2B;IL15;IL7;NME1;NME2;SOD1;SORBS3;TNFSF10;UBE2D1	CDK4;CDKN2C;DIABLO;GATA4;HIVEP3;HSP90AA1;HSP90AB1;TARBP2;UBE2N;ZNF423	0.0675217	0.397009	0.0192437	enriched in genes down in IGF2- ACC
GO:0048148 - behavioral response to cocaine	0.0193615		ABAT	0.0692045	1	0.0193615	enriched in genes down in IGF2- ACC
GO:0051131 - chaperone-mediated protein complex assembly	0.0193615		HSP90AA1	0.0692045	1	0.0193615	enriched in genes down in IGF2- ACC
SMD 5MbChromTiles 1_102.5-107.5Mb	0.0193615		PRMT6	0.0692045	1	0.0193615	enriched in genes down in IGF2- ACC
MSigDB C4 computational module_16	0.0194251	ARHGEF6;CAPG;CFD;CORO1A;IER3;IMPA2;PDGFRA;PLCG2;PYGL;S100A4;SLA;SLC43A1;SORD;STX10;VSIG4	CCNE1;CDKN2C;IGF2;TARBP2	0.0293462	0.0236609	0.0194251	-
MSigDB C5 GO REGULATION_OF_TRANSPORT	0.0194304	MXI1;STON1;TSPO	SNAP25	0.0438741	0.0194304	0.36454	enriched in genes up in IGF2- ACC
MSigDB C2 pathways CALRES_RHESUS_UP	0.0194304	CLEC3B;MTMR11;SLC1A1;VAT1	SNTA1	0.0211969	0.0194304	0.36454	enriched in genes up in IGF2- ACC
SMD 5MbChromTiles 3_50-55Mb	0.0194304	ABHD14A;ACY1;HYAL1;PARP3		0.0438741	0.0194304	1	enriched in genes up in IGF2- ACC
SMD cytobands 17p11.2	0.0194304	FBXW10;FLII;PMP22;ZNF18		0.0438741	0.0194304	1	enriched in genes up in IGF2- ACC
MSigDB C3 motifs V$NFY_01	0.0194333	LRRC20	ABAT;HIVEP3;SESN2	0.344898	0.952646	0.0194333	enriched in genes down in IGF2- ACC
MSigDB C2 pathways BECKER_TAMOXIFEN_RESISTANT_DN	0.0194559	IL1R1	ZNF43	0.0194559	0.149293	0.0517361	-
GO:0008037 - cell recognition	0.0194559	PCDH12	EFNB3;ZP2	0.0194559	0.149293	0.0379356	-
MSigDB C5 GO SECONDARY_METABOLIC_PROCESS	0.0194959	RETSAT;TSPO	OCA2	0.0214568	0.0194959	0.157665	enriched in genes up in IGF2- ACC
GO:0006749 - glutathione metabolic process	0.0194959	GCLM;SOD1		0.0352446	0.0194959	1	enriched in genes up in IGF2- ACC
GO:0045941 - positive regulation of transcription	0.0195438	ARNT;ELL3;F2R;KLF13;RORA	CCNE1;GATA4;HIVEP3;PLA2G1B;PLAGL2;RNF10;ZNF423	0.194889	0.668799	0.0195438	enriched in genes down in IGF2- ACC
MSigDB C3 motifs V$HNF3_Q6	0.0197026	FGF9;GOLGA1;LUC7L;NDST2	HIVEP3;SNAP25;TWIST1;VTN	0.0288186	0.258751	0.0197026	enriched in genes down in IGF2- ACC
MSigDB C3 motifs V$HP1SITEFACTOR_Q6	0.0197252	HBP1;LUC7L	HIVEP3;LHX6;VLDLR	0.0593227	0.449766	0.0197252	enriched in genes down in IGF2- ACC
MSigDB C4 computational MORF_SKP1A	0.0197252	HGS;SOD1	CALM3;HSP90AA1;UBE2N	0.0593227	0.449766	0.0197252	enriched in genes down in IGF2- ACC
MSigDB C2 pathways HYPOXIA_RCC_NOVHL_UP	0.0197559	HPS3;SLA;SQRDL;UBL7		0.0561364	0.0197559	1	enriched in genes up in IGF2- ACC
MSigDB C2 pathways BRUNO_IL3_DN	0.0197559	AK1;ANXA2;NDRG1;SNAP23		0.0561364	0.0197559	1	enriched in genes up in IGF2- ACC
MSigDB C5 GO EXTRACELLULAR_REGION	0.0198049	APOD;CHI3L1;FCN3;FGF9;HYAL1;IDE;IL15;IL7;LGALS8;PLTP;PSAP;SMC3;SOD1;TFF3	DLK1;VTN	0.064218	0.0198049	0.405905	enriched in genes up in IGF2- ACC
MSigDB C5 GO INTERACTION_WITH_HOST	0.0198554		TARBP2	0.0779619	1	0.0198554	enriched in genes down in IGF2- ACC
GO:0005003 - ephrin receptor activity	0.0198554		EFNB3	0.0779619	1	0.0198554	enriched in genes down in IGF2- ACC
GO:0006693 - prostaglandin metabolic process	0.0198554		PTGES3	0.0779619	1	0.0198554	enriched in genes down in IGF2- ACC
MSigDB C5 GO FEMALE_GAMETE_GENERATION	0.0198554		DYNLL1	0.0779619	1	0.0198554	enriched in genes down in IGF2- ACC
MSigDB C5 GO ACTIVATION_OF_IMMUNE_RESPONSE	0.0198554		UBE2N	0.0779619	1	0.0198554	enriched in genes down in IGF2- ACC
MSigDB C5 GO ICOSANOID_METABOLIC_PROCESS	0.0198554		PTGES3	0.0779619	1	0.0198554	enriched in genes down in IGF2- ACC
SMD 5MbChromTiles 14_95-100Mb	0.0198554		DLK1	0.0779619	1	0.0198554	enriched in genes down in IGF2- ACC
GO:0050801 - ion homeostasis	0.0198665	CXCL12;F2R;FXN;GCLM;GLRB;HEXB;PMP22;SLC30A4;SLC9A8;SOD1	CKB;NEDD4L;PLA2G1B;PRND	0.0198665	0.0452968	0.167086	-
GO:0031090 - organelle membrane	0.0198972	AADAC;ABCB10;ABCB4;ACADVL;CHST15;CISD1;ERMP1;ETFDH;FAM125A;FMO2;GRAMD4;HGS;HS3ST2;MARCH2;MCOLN1;NDST2;NDUFAF1;RASSF9;RETSAT;RTN1;SELS;SLC25A19;SLC25A43;SLC30A4;SLC9A8;SQRDL;STX10;STX18;STXBP5;TAGLN2;TMED3;TSPO;USMG5;WHAMM	B4GALNT3;CHPF;CHST11;LASS5;LETM2;OCA2;PIGU;SLC11A2	0.0593475	0.0198972	0.742152	enriched in genes up in IGF2- ACC
MSigDB C3 motifs V$AREB6_01	0.0199206	HEPH;HN1;IL7;INPP5F;PCP4;RTN1;UBE2D1;VAT1	KIF12;SLC26A10	0.0199206	0.0199831	0.385745	-
SMD tissues trichostatin_sw	0.0199305	BRI3;HN1	CBX5;CEP72;PAPD4	0.0518655	0.425347	0.0199305	enriched in genes down in IGF2- ACC
SMD cancerModules module230	0.0199728	APOD;LIPA;PLTP	SLC11A2;TM4SF4	0.0199728	0.101474	0.0730243	-
GO:0019904 - protein domain specific binding	0.0200248	FAM125A;HGS;LUC7L	CALM3;DYNLL1;HSP90AA1;HSP90AB1;SNTA1	0.134397	0.585175	0.0200248	enriched in genes down in IGF2- ACC
GO:0003725 - double-stranded RNA binding	0.0201295		DICER1;TARBP2	0.141735	1	0.0201295	enriched in genes down in IGF2- ACC
GO:0006417 - regulation of translation	0.0202797	EIF3A;EIF4EBP2;HRSP12;MTRF1;NANOS1	CDK4;GATC	0.0202797	0.0472519	0.183284	-
MSigDB C5 GO ACTIN_FILAMENT_BASED_PROCESS	0.0202797	CAPG;CDC42;CXCL12;SORBS3;WIPF1	DYNLL1;PLA2G1B	0.0202797	0.0472519	0.126106	-
MSigDB C3 motifs V$SP1_01	0.0203162	NDST2;ZFP36	CCNE1;SESN2;VLDLR	0.354622	0.813841	0.0203162	enriched in genes down in IGF2- ACC
MSigDB C5 GO REGULATION_OF_ACTIN_FILAMENT_LENGTH	0.0203197	CAPG;CXCL12		0.0377681	0.0203197	1	enriched in genes up in IGF2- ACC
GO:0004143 - diacylglycerol kinase activity	0.0203197	CERK;DGKQ		0.0377681	0.0203197	1	enriched in genes up in IGF2- ACC
MSigDB C1 pos chr1q12	0.0203197	MTMR11;S100A4		0.0377681	0.0203197	1	enriched in genes up in IGF2- ACC
MSigDB C2 pathways LEE_TCELLS7_UP	0.0203197	HTR2B;IER3		0.0377681	0.0203197	1	enriched in genes up in IGF2- ACC
MSigDB C5 GO CELLULAR_PROTEIN_COMPLEX_DISASSEMBLY	0.0203197	HRSP12;MTRF1		0.0377681	0.0203197	1	enriched in genes up in IGF2- ACC
MSigDB C5 GO NEUROPEPTIDE_SIGNALING_PATHWAY	0.0203197	AGRP;GLRB		0.0377681	0.0203197	1	enriched in genes up in IGF2- ACC
SMD cytobands Xq13.1	0.0203197	HEPH;VSIG4		0.0377681	0.0203197	1	enriched in genes up in IGF2- ACC
GO:0043515 - kinetochore binding	0.0203684		CENPH	0.0704119	1	0.0203684	enriched in genes down in IGF2- ACC
GO:0002063 - chondrocyte development	0.0203684		CHST11	0.0704119	1	0.0203684	enriched in genes down in IGF2- ACC
GO:0015137 - citrate transmembrane transporter activity	0.0203684		OCA2	0.0704119	1	0.0203684	enriched in genes down in IGF2- ACC
GO:0015746 - citrate transport	0.0203684		OCA2	0.0704119	1	0.0203684	enriched in genes down in IGF2- ACC
GO:0032435 - negative regulation of proteasomal ubiquitin-dependent protein catabolic process	0.0203684		HSP90AB1	0.0704119	1	0.0203684	enriched in genes down in IGF2- ACC
GO:0035121 - tail morphogenesis	0.0203684		CHST11	0.0704119	1	0.0203684	enriched in genes down in IGF2- ACC
GO:0047756 - chondroitin 4-sulfotransferase activity	0.0203684		CHST11	0.0704119	1	0.0203684	enriched in genes down in IGF2- ACC
GO:0060334 - regulation of interferon-gamma-mediated signaling pathway	0.0203684		HSP90AB1	0.0704119	1	0.0203684	enriched in genes down in IGF2- ACC
GO:0060337 - type I interferon-mediated signaling pathway	0.0203684		HSP90AB1	0.0704119	1	0.0203684	enriched in genes down in IGF2- ACC
SMD cytobands 2q37.1	0.0203885	DNER;HTR2B;NGEF		0.0476896	0.0203885	1	enriched in genes up in IGF2- ACC
GO:0008366 - axon ensheathment	0.0203885	HEXB;PMP22;SOD1		0.0476896	0.0203885	1	enriched in genes up in IGF2- ACC
MSigDB C4 computational module_419	0.0203885	CAPG;CORO1A;FLII		0.0476896	0.0203885	1	enriched in genes up in IGF2- ACC
MSigDB C2 pathways VEGF_MMMEC_6HRS_UP	0.0204323	FBP1;HTR2B;TNFSF10	ROR2	0.0204323	0.0520786	0.147713	-
MSigDB C2 pathways MANALO_HYPOXIA_UP	0.0204854	MAFF;MXI1;NDRG1;PLCG2;RHOBTB1	VLDLR	0.0224805	0.0204854	0.25705	enriched in genes up in IGF2- ACC
MSigDB C3 motifs V$MYOD_Q6_01	0.0206153	HN1	BCL7A;IGF2;PLAGL2;PRPH	0.35786	0.955849	0.0206153	enriched in genes down in IGF2- ACC
MSigDB C3 motifs ATGGYGGA_UNKNOWN	0.0206918	NDST2	EFNB3;SF3B3	0.193491	0.693384	0.0206918	enriched in genes down in IGF2- ACC
MSigDB C2 pathways HSA04910_INSULIN_SIGNALING_PATHWAY	0.0208203	CBLB;FBP1;FLOT2;MAP2K1;PYGL	CALM3;TRIP10	0.0208203	0.0276155	0.228121	-
MSigDB C3 motifs V$P300_01	0.0209169	MLLT6;NME1;ZNF238	EFNB3;LHX6;TWIST1	0.166963	0.601323	0.0209169	enriched in genes down in IGF2- ACC
MSigDB C5 GO PROTEIN_DIMERIZATION_ACTIVITY	0.0209169	HEXB;SMC3	ABAT;HSP90AA1;TARBP2	0.166963	0.791179	0.0209169	enriched in genes down in IGF2- ACC
MSigDB C5 GO HETEROCYCLE_METABOLIC_PROCESS	0.0210023	TSPO;UROS		0.0378884	0.0210023	1	enriched in genes up in IGF2- ACC
MSigDB C5 GO AMINO_ACID_TRANSPORT	0.0210023	SLC1A1;SLC43A1		0.0378884	0.0210023	1	enriched in genes up in IGF2- ACC
GO:0001819 - positive regulation of cytokine production	0.021004	ARNT;IFNAR1;SOD1	GATA4	0.021004	0.0398293	0.260746	-
MSigDB C5 GO ACTIVATION_OF_NF_KAPPAB_TRANSCRIPTION_FACTOR	0.0210116		UBE2N	0.0823557	1	0.0210116	enriched in genes down in IGF2- ACC
MSigDB C5 GO INSULIN_RECEPTOR_SIGNALING_PATHWAY	0.0210116		IGF2	0.0823557	1	0.0210116	enriched in genes down in IGF2- ACC
MSigDB C5 GO INTRAMOLECULAR_OXIDOREDUCTASE_ACTIVITY	0.0210116		PTGES3	0.0823557	1	0.0210116	enriched in genes down in IGF2- ACC
MSigDB C5 GO DNA_POLYMERASE_ACTIVITY	0.0210116		PTGES3	0.0823557	1	0.0210116	enriched in genes down in IGF2- ACC
MSigDB C5 GO PROTEIN_CATABOLIC_PROCESS	0.0210171	HGS;SELS;UBE2D1		0.0472398	0.0210171	1	enriched in genes up in IGF2- ACC
MSigDB C2 pathways BRENTANI_DEATH	0.0210171	F2R;MXI1;TNFSF10		0.0472398	0.0210171	1	enriched in genes up in IGF2- ACC
MSigDB C2 pathways SANA_IFNG_ENDOTHELIAL_UP	0.0210171	SEPT4;SERPING1;TNFSF10		0.0472398	0.0210171	1	enriched in genes up in IGF2- ACC
GO:0009395 - phospholipid catabolic process	0.0210443	PLCG2	SMPD1	0.0210443	0.15185	0.0221663	-
MSigDB C2 pathways TPA_SENS_MIDDLE_DN	0.021065	CLEC3B;HGS;HRSP12;IFNAR1;IMPA2;IQGAP1;MAP2K1;PDGFRA;SORD	CLCN4;OCA2;ROR2;ZNF273	0.021065	0.059085	0.131752	-
SMD cancerModules module4	0.0210795	ANXA2;APRT;ECHS1;F2R;FLII;IER3;IQGAP1;ITGB5;MAFF;TMED3;VAT1	TARBP2	0.0210795	0.0251078	0.325248	-
GO:0005887 - integral to plasma membrane	0.0211721	ABCB4;ABCC3;CD163;CD37;CD58;DCBLD2;F2R;GLRB;GPNMB;HTR2B;IFNAR1;IFNGR2;IL13RA1;IL15;IL1R1;ITGB5;MCOLN1;NINJ2;PCDH12;PDGFRA;PI4K2A;SLC1A1;SLC43A1;TNFSF10;TSPAN4	EFNB3;FGFR4;ROR2;SLC11A2;TM4SF4	0.0332816	0.0211721	0.395309	enriched in genes up in IGF2- ACC
MSigDB C3 motifs V$STAT1_03	0.0212209		HIVEP3;SLC26A10;UBE2N	0.364329	1	0.0212209	enriched in genes down in IGF2- ACC
SMD cancerModules module415	0.0213081	IL1R1		0.0282341	0.0213081	1	enriched in genes up in IGF2- ACC
MSigDB C4 computational module_496	0.0213081	IL1R1		0.0282341	0.0213081	1	enriched in genes up in IGF2- ACC
GO:0006510 - ATP-dependent proteolysis	0.0213081	LONRF3		0.0282341	0.0213081	1	enriched in genes up in IGF2- ACC
GO:0004415 - hyalurononglucosaminidase activity	0.0213081	HYAL1		0.0282341	0.0213081	1	enriched in genes up in IGF2- ACC
GO:0016594 - glycine binding	0.0213081	GLRB		0.0282341	0.0213081	1	enriched in genes up in IGF2- ACC
GO:0050656 - 3'-phosphoadenosine 5'-phosphosulfate binding	0.0213081	CHST15		0.0282341	0.0213081	1	enriched in genes up in IGF2- ACC
SMD cancerModules module332	0.0213081	UROS		0.0282341	0.0213081	1	enriched in genes up in IGF2- ACC
MSigDB C2 pathways SHIPP_FL_VS_DLBCL_DN	0.0213334	NME1	HSP90AA1;HSP90AB1	0.0442451	0.436291	0.0213334	enriched in genes down in IGF2- ACC
MSigDB C4 computational module_522	0.0213334	GRAMD1A	DENR;TRIP10	0.0442451	0.111781	0.0213334	enriched in genes down in IGF2- ACC
MSigDB C3 motifs GAGCCTG,MIR-484	0.0214173	DCBLD2;EZH1;PHC2;PTPRE	PRM1;ProSAPiP1	0.0214173	0.069827	0.126218	-
SMD 5MbChromTiles 20_47.5-52.5Mb	0.0214568	SLC9A8;TSHZ2	SALL4	0.0214568	0.0683225	0.157665	-
MSigDB C3 motifs GGGYGTGNY_UNKNOWN	0.0214934	ADH1B;ANXA2;APOD;IL7;IQGAP1;KLF13;MOSPD3;NDRG1;PMP22;RORA;RTN1;SELS;SLC43A1;TMOD3;VAT1	DIABLO;VTN	0.0789818	0.0214934	0.797811	enriched in genes up in IGF2- ACC
KEGG 04610 - Complement and coagulation cascades	0.0218363	CFD;F2R;SERPING1		0.048969	0.0218363	1	enriched in genes up in IGF2- ACC
MSigDB C2 pathways HSA04610_COMPLEMENT_AND_COAGULATION_CASCADES	0.0218363	CFD;F2R;SERPING1		0.048969	0.0218363	1	enriched in genes up in IGF2- ACC
KEGG 04612 - Antigen processing and presentation	0.0218472		HSP90AA1;HSP90AB1;HSPA8	0.276673	1	0.0218472	enriched in genes down in IGF2- ACC
MSigDB C4 computational module_1	0.0218648	CFD;CLEC3B;CXCL12;GPNMB;ID2B;IER3;IL1R1;IQGAP1;ITGB5;MAFF;PDGFRA;SLC43A1	CHPF;DLK1;ROR2	0.0272967	0.0218648	0.325108	enriched in genes up in IGF2- ACC
MSigDB C2 pathways IL1_CORNEA_UP	0.0220092	APOD;PCP4;PDGFRA;TRIM25		0.0619096	0.0220092	1	enriched in genes up in IGF2- ACC
SMD 5MbChromTiles 2_230-235Mb	0.0220221	DNER;HTR2B;NGEF		0.0512617	0.0220221	1	enriched in genes up in IGF2- ACC
MSigDB C2 pathways ST_P38_MAPK_PATHWAY	0.0220221	CDC42;IL1R1;MYEF2		0.0512617	0.0220221	1	enriched in genes up in IGF2- ACC
GO:0006956 - complement activation	0.0220221	CFD;SERPING1;VSIG4		0.0512617	0.0220221	1	enriched in genes up in IGF2- ACC
MSigDB C4 computational GNF2_FOS	0.0220221	CAPG;CD163;ZFP36		0.0512617	0.0220221	1	enriched in genes up in IGF2- ACC
SMD tissues lenscore_sw	0.0220221	ADRBK2;AMDHD1;C9orf95		0.0512617	0.0220221	1	enriched in genes up in IGF2- ACC
SMD 5MbChromTiles 21_32.5-37.5Mb	0.0220221	IFNAR1;IFNGR2;TMEM50B		0.0512617	0.0220221	1	enriched in genes up in IGF2- ACC
GO:0010628 - positive regulation of gene expression	0.0220358	ARNT;ELL3;F2R;KLF13;RORA	CCNE1;GATA4;HIVEP3;PLA2G1B;PLAGL2;RNF10;ZNF423	0.211527	0.685124	0.0220358	enriched in genes down in IGF2- ACC
MSigDB C5 GO ENZYME_INHIBITOR_ACTIVITY	0.0220744	ANXA2;GPS2;IQGAP1;SERPING1	ARL2;CDKN2C;TWIST1	0.0220744	0.140077	0.0453537	-
MSigDB C3 motifs V$MYOD_Q6	0.0221476	HN1;MLLT6;RHOBTB1	IGF2;NEDD4L;PLAGL2;SLC26A10	0.156044	0.616189	0.0221476	enriched in genes down in IGF2- ACC
MSigDB C2 pathways UVC_LOW_ALL_UP	0.0221663		CCNE1	0.0867287	1	0.0221663	enriched in genes down in IGF2- ACC
MSigDB C2 pathways BREAST_DUCTAL_CARCINOMA_GENES	0.0221663		UBE2N	0.0867287	1	0.0221663	enriched in genes down in IGF2- ACC
MSigDB C2 pathways GOLUB_ALL_VS_AML_UP	0.0221663		DYNLL1	0.0867287	1	0.0221663	enriched in genes down in IGF2- ACC
SMD cancerModules Intracellular transport (MT cytoskeleton and motors)	0.0221663		DYNLL1	0.0867287	1	0.0221663	enriched in genes down in IGF2- ACC
GO:0042391 - regulation of membrane potential	0.022274	GCLM;GLRB;HEXB;PMP22;SOD1		0.0736184	0.022274	1	enriched in genes up in IGF2- ACC
MSigDB C2 pathways VEGF_MMMEC_ALL_UP	0.0224426	FBP1;HTR2B;TNFSF10	DYNLL1;ROR2	0.0224426	0.18224	0.0347589	-
MSigDB C4 computational module_308	0.0224689	CORO1A;LIPA;MXI1	CCNE1;CDK4	0.0224689	0.108617	0.0760844	-
GO:0032465 - regulation of cytokinesis	0.0225523		CALM3	0.0802656	1	0.0225523	enriched in genes down in IGF2- ACC
Biocarta 198 - Reelin Signaling Pathway	0.0225523		VLDLR	0.0802656	1	0.0225523	enriched in genes down in IGF2- ACC
GO:0008635 - activation of caspase activity by cytochrome c	0.0225523		DIABLO	0.0802656	1	0.0225523	enriched in genes down in IGF2- ACC
GO:0042220 - response to cocaine	0.0225523		ABAT	0.0802656	1	0.0225523	enriched in genes down in IGF2- ACC
MSigDB C2 pathways REELINPATHWAY	0.0225523		VLDLR	0.0802656	1	0.0225523	enriched in genes down in IGF2- ACC
MSigDB C2 pathways NGUYEN_KERATO_UP	0.0225556	F2R;VAT1	HDAC1	0.0263445	0.0225556	0.169156	enriched in genes up in IGF2- ACC
MSigDB C2 pathways BENNETT_SLE_UP	0.0225556	SERPING1;TNFSF10		0.0406054	0.0225556	1	enriched in genes up in IGF2- ACC
MSigDB C4 computational module_299	0.0225665		HSP90AB1;HSPA8	0.149901	1	0.0225665	enriched in genes down in IGF2- ACC
MSigDB C5 GO LIPASE_ACTIVITY	0.0228295	AADAC	PLA2G1B;SMPD1	0.0228295	0.161446	0.0442775	-
MSigDB C5 GO CERAMIDE_METABOLIC_PROCESS	0.022847	CERK	LASS5	0.022847	0.159373	0.0320634	-
MSigDB C5 GO DEACETYLASE_ACTIVITY	0.022847	AADAC	HDAC1	0.022847	0.035264	0.0663063	-
SMD cancerModules Spinal cord (neuro-development) genes	0.0229136	APOD;ARHGEF6;CLEC3B;ECHS1;ID2B;LIPA;PCP4;PDE8A;PDGFRA;RTN1;VSIG4	SLC11A2;SNAP25	0.0457863	0.0229136	0.315481	enriched in genes up in IGF2- ACC
SMD cancerModules module443	0.023025	RAB7L1	EFNB3;TTLL4	0.0543397	0.464687	0.023025	enriched in genes down in IGF2- ACC
GO:0048878 - chemical homeostasis	0.0232134	CXCL12;F2R;FXN;GCLM;GLRB;HEXB;IDUA;PMP22;PYGL;SLC30A4;SLC9A8;SOD1	CKB;NEDD4L;PLA2G1B;PRND	0.0232134	0.0336737	0.265362	-
GO:0043130 - ubiquitin binding	0.0233198		UBE2N	0.0910811	1	0.0233198	enriched in genes down in IGF2- ACC
MSigDB C2 pathways XU_CBP_UP	0.0233198		LMBR1L	0.0910811	1	0.0233198	enriched in genes down in IGF2- ACC
MSigDB C3 motifs V$TAXCREB_02	0.0233198		DLK1	0.0910811	1	0.0233198	enriched in genes down in IGF2- ACC
MSigDB C5 GO REGULATION_OF_DEFENSE_RESPONSE	0.0233198		TARBP2	0.0910811	1	0.0233198	enriched in genes down in IGF2- ACC
MSigDB C3 motifs V$TEF_Q6	0.0234171	ARNT;EMX2;FGF9	ARG2;HIVEP3;TWIST1;ZNF423	0.0741149	0.48386	0.0234171	enriched in genes down in IGF2- ACC
MSigDB C5 GO REGULATION_OF_CELLULAR_COMPONENT_SIZE	0.02344	CAPG;CXCL12		0.0433749	0.02344	1	enriched in genes up in IGF2- ACC
MSigDB C2 pathways CDC42RACPATHWAY	0.02344	CDC42;PDGFRA		0.0433749	0.02344	1	enriched in genes up in IGF2- ACC
GO:0006000 - fructose metabolic process	0.02344	FBP1;SORD		0.0433749	0.02344	1	enriched in genes up in IGF2- ACC
MSigDB C2 pathways HSA00930_CAPROLACTAM_DEGRADATION	0.02344	ECHS1;SIRT7		0.0433749	0.02344	1	enriched in genes up in IGF2- ACC
MSigDB C5 GO PROTEIN_COMPLEX_DISASSEMBLY	0.02344	HRSP12;MTRF1		0.0433749	0.02344	1	enriched in genes up in IGF2- ACC
SMD 5MbChromTiles 13_15-20Mb	0.02344	CRYL1;ZDHHC20		0.0433749	0.02344	1	enriched in genes up in IGF2- ACC
SMD 5MbChromTiles 21_25-30Mb	0.02344	C21orf7;USP16		0.0433749	0.02344	1	enriched in genes up in IGF2- ACC
SMD cancerModules Nucleotide (purine) biosynthesis	0.02344	APRT;NME1		0.0433749	0.02344	1	enriched in genes up in IGF2- ACC
MSigDB C4 computational module_100	0.0234865	APOD;CLEC3B;CORO1A;FGF9;GLRB;LIPA;MAGI2;PCP4;PDGFRA;QPCT;RTN1;UBE2D1;ZNF238	CHGB;CKB;DLK1;EFNB3;ProSAPiP1;SNAP25	0.0538635	0.125868	0.0234865	enriched in genes down in IGF2- ACC
SMD cancerModules module404	0.0236246	RAB7L1	EFNB3;TTLL4	0.0561902	0.469321	0.0236246	enriched in genes down in IGF2- ACC
MSigDB C4 computational module_137	0.0237183	APOD;CLEC3B;CORO1A;FGF9;GLRB;LIPA;MAGI2;PCP4;PDGFRA;QPCT;RTN1;UBE2D1;ZNF238	CHGB;CKB;DLK1;EFNB3;ProSAPiP1;SNAP25	0.055508	0.12845	0.0237183	enriched in genes down in IGF2- ACC
MSigDB C1 pos chr15q14	0.0237251	CCNDBP1;SNAP23;ZFYVE19		0.0549597	0.0237251	1	enriched in genes up in IGF2- ACC
MSigDB C3 motifs V$STAT6_02	0.0237324	CBLB;GPS2;LUC7L;MLLT6;SLC43A1;TRIM25	TWIST1	0.0251208	0.0237324	0.459499	enriched in genes up in IGF2- ACC
GO:0006644 - phospholipid metabolic process	0.0237984	HEXB;PI4K2A;PLCG2;SERINC4	FABP3;PIGU;PLA2G1B;SMPD1	0.0386862	0.293096	0.0237984	enriched in genes down in IGF2- ACC
MSigDB C1 pos chr5q14	0.0238285		PAPD4;TMEM161B	0.205418	1	0.0238285	enriched in genes down in IGF2- ACC
SMD 5MbChromTiles 5_172.5-177.5Mb	0.0238285		C5orf25;FGFR4	0.205418	1	0.0238285	enriched in genes down in IGF2- ACC
SMD cytobands 5q35.1	0.0238285		C5orf25;FGFR4	0.205418	1	0.0238285	enriched in genes down in IGF2- ACC
KEGG 05215 - Prostate cancer	0.0238612	MAP2K1;PDGFRA	CCNE1;HSP90AA1;HSP90AB1	0.0658887	0.460266	0.0238612	enriched in genes down in IGF2- ACC
KEGG 04910 - Insulin signaling pathway	0.0239907	CBLB;FBP1;FLOT2;MAP2K1;PYGL	CALM3;TRIP10	0.0239907	0.0310663	0.240729	-
MSigDB C2 pathways HSA04810_REGULATION_OF_ACTIN_CYTOSKELETON	0.0240637	ARHGEF6;CDC42;F2R;FGF9;IQGAP1;ITGB5;MAP2K1;PDGFRA	FGFR4	0.0559779	0.0240637	0.483818	enriched in genes up in IGF2- ACC
MSigDB C3 motifs ATGCAGT,MIR-217	0.0240999	MAMDC2;MYEF2;SEPT4	HIVEP3	0.0240999	0.0454027	0.259477	-
GO:0055072 - iron ion homeostasis	0.0241548	FXN;SOD1		0.0433937	0.0241548	1	enriched in genes up in IGF2- ACC
KEGG 00220 - Urea cycle and metabolism of amino groups	0.0241548	ACY1;SAT2	ARG2	0.0289925	0.0241548	0.174843	enriched in genes up in IGF2- ACC
MSigDB C1 pos chr2p16	0.0241548	STON1;TTC7A		0.0433937	0.0241548	1	enriched in genes up in IGF2- ACC
SMD cytobands 10q25.1	0.0241548	MXI1;SMC3		0.0433937	0.0241548	1	enriched in genes up in IGF2- ACC
GO:0002376 - immune system process	0.0241661	ARNT;CBLB;CDC42;CFD;CORO1A;CXCL12;CXCL14;DNASE2;FCGR2B;HEPH;IFNAR1;IL15;IL1R1;IL7;NDRG1;PF4V1;PLCG2;RORA;SERPING1;SOD1;SPON2;TNFSF10;VSIG4;ZFP36	PLA2G1B;UBE2N;VTN	0.145601	0.0241661	0.663593	enriched in genes up in IGF2- ACC
MSigDB C5 GO TRANSMEMBRANE_RECEPTOR_ACTIVITY	0.0242145	DNER;F2R;HTR2B;IFNAR1;IFNGR2;IL1R1;NPR2;PDGFRA;PTPRE	EFNB3;FGFR4;ROR2;VLDLR	0.0242145	0.141084	0.04357	-
MSigDB C3 motifs TCTGATA,MIR-361	0.0242306	MXI1	CALM3;TWIST1	0.0580703	0.473915	0.0242306	enriched in genes down in IGF2- ACC
MSigDB C5 GO ENDOPLASMIC_RETICULUM	0.0242562	AADAC;CTSZ;IFNGR2;RETSAT;RTN1;SELS;STX18;TMEM50B;TMEM98;TMTC2	PIGU	0.0782416	0.0242562	0.856342	enriched in genes up in IGF2- ACC
MSigDB C3 motifs V$MZF1_02	0.024283	CXCL14;HBP1;MLLT6;VAT1	LHX6	0.049759	0.024283	0.432189	enriched in genes up in IGF2- ACC
MSigDB C4 computational module_66	0.0243034	APOD;CLEC3B;CORO1A;FGF9;GLRB;LIPA;MAGI2;PCP4;PDGFRA;QPCT;RTN1;UBE2D1;ZNF238	CHGB;CKB;DLK1;EFNB3;ProSAPiP1;SNAP25	0.0597728	0.135033	0.0243034	enriched in genes down in IGF2- ACC
MSigDB C5 GO REGULATION_OF_BIOLOGICAL_QUALITY	0.0243482	CAPG;CXCL12;DCBLD2;F2R;FXN;GCLM;IL7;NPR2;SELS;SOD1	CDKN2C;TARBP2	0.0529418	0.0243482	0.381843	enriched in genes up in IGF2- ACC
GO:0019538 - protein metabolic process	0.0243642	ACY1;ADRBK2;ASB4;CAMK1;CAMK2G;CAPG;CBLB;CD37;CFD;CHEK2;CLK3;CORO1A;CTSZ;CUEDC2;CXCL12;DDI2;DNAJC17;DNER;DPP7;EIF3A;EIF4EBP2;ERMP1;F2R;FBXW2;FXN;HERC1;HEXB;HGS;HRSP12;IDE;LIPA;LMLN;MAP2K1;MARCH2;MRPL4;MRRF;MTRF1;NANOS1;NDST2;NFATC2IP;NPR2;PARP3;PDGFRA;PIN1;PMVK;PRMT2;PSMD5;PTPRE;QPCT;SELS;SERPING1;SIRT7;SOD1;STK10;TYK2;UBE2D1;UBL7;UBR1;USP16;USP20;VSIG4;WDSUB1	CDK4;CHST11;CWC27;DENR;FGFR4;GATC;HDAC1;HSP90AA1;HSP90AB1;HSPA8;NEDD4L;PFDN5;PIGU;PLA2G1B;ROR2;TM4SF4;TTLL2;TTLL4;UBE2N;UBOX5	0.0375146	0.0243642	0.465687	enriched in genes up in IGF2- ACC
GO:0008633 - activation of pro-apoptotic gene products	0.024472	TNFSF10	DYNLL1	0.0254461	0.166435	0.024472	enriched in genes down in IGF2- ACC
MSigDB C4 computational module_4	0.024472	UBE2D1	UBE2N	0.0254461	0.166435	0.024472	enriched in genes down in IGF2- ACC
MSigDB C4 computational module_253	0.024472		DYNLL1	0.095413	1	0.024472	enriched in genes down in IGF2- ACC
MSigDB C4 computational GNF2_RPA1	0.024472		PTGES3	0.095413	1	0.024472	enriched in genes down in IGF2- ACC
MSigDB C2 pathways CERAMIDEPATHWAY	0.024472	MAP2K1	SMPD1	0.0254461	0.166435	0.024472	enriched in genes down in IGF2- ACC
MSigDB C5 GO VIRAL_GENOME_REPLICATION	0.024472		TARBP2	0.095413	1	0.024472	enriched in genes down in IGF2- ACC
SMD cancerModules module188	0.024472		DYNLL1	0.095413	1	0.024472	enriched in genes down in IGF2- ACC
GO:0000775 - chromosome, centromeric region	0.0245542		CBX5;CENPH;TIGD7	0.352899	1	0.0245542	enriched in genes down in IGF2- ACC
MSigDB C3 motifs TACTTGA,MIR-26A,MIR-26B	0.0246579	BRWD1;FAM45A;MXI1;PDGFRA;RTN1;SLC1A1;UBE2D1;ZNF238;ZNF608	CCNE1;PAPD4;VLDLR	0.0246579	0.0374737	0.208476	-
MSigDB C4 computational module_27	0.0246622	CD163;HTR2B;IL13RA1;IL1R1;ITGB5;NPR2;PDGFRA;PTPRE;RORA	EFNB3;ROR2	0.0246622	0.0353779	0.30953	-
MSigDB C3 motifs V$POU3F2_02	0.0247257	PHC2	HIVEP3;LHX6;ZNF423	0.399681	0.964837	0.0247257	enriched in genes down in IGF2- ACC
MSigDB C5 GO EXTRACELLULAR_REGION_PART	0.0247504	APOD;CHI3L1;FCN3;FGF9;HYAL1;IDE;IL15;LGALS8;PSAP;SMC3;SOD1	DLK1;VTN	0.0441729	0.0247504	0.324439	enriched in genes up in IGF2- ACC
MSigDB C2 pathways POD1_KO_DN	0.0248107	ABCB1;AK1;ARNT;CBLB;CORO1A;IKZF5;IL13RA1;ITGB5;LIPA;LRRC28;MAGI2;NPL;PCDH12;RORA;SETD7;SNAP23;STON1;TMOD3	DTNA	0.0881114	0.0248107	0.988892	enriched in genes up in IGF2- ACC
GO:0004908 - interleukin-1 receptor activity	0.0248156	IL1R1		0.0328624	0.0248156	1	enriched in genes up in IGF2- ACC
GO:0004331 - fructose-2,6-bisphosphate 2-phosphatase activity	0.0248156	FBP1		0.0328624	0.0248156	1	enriched in genes up in IGF2- ACC
MSigDB C4 computational module_376	0.0248156	UROS		0.0328624	0.0248156	1	enriched in genes up in IGF2- ACC
SMD cancerModules module439	0.0248156	UROS		0.0328624	0.0248156	1	enriched in genes up in IGF2- ACC
GO:0031226 - intrinsic to plasma membrane	0.0248697	ABCB4;ABCC3;CD163;CD37;CD58;DCBLD2;F2R;GLRB;GPNMB;HTR2B;IFNAR1;IFNGR2;IL13RA1;IL15;IL1R1;ITGB5;MCOLN1;NINJ2;PCDH12;PDGFRA;PI4K2A;SLC1A1;SLC43A1;TNFSF10;TSPAN4	EFNB3;FGFR4;ROR2;SLC11A2;TM4SF4	0.0395176	0.0248697	0.404651	enriched in genes up in IGF2- ACC
MSigDB C3 motifs TCCAGAT,MIR-516-5P	0.0249556	CXCL14;FRAT1;SLC1A1	BCL7A;PLAGL2	0.0249556	0.0466286	0.1331	-
MSigDB C4 computational MORF_XRCC5	0.0249778	AKR7A2;EIF4EBP2;PIN1	DYNLL1;HDAC1;PTGES3	0.262429	0.700451	0.0249778	enriched in genes down in IGF2- ACC
MSigDB C5 GO NUCLEAR_PART	0.0250159	C15orf29;CHEK2;MPG;RETSAT;SMC3;ZMAT5;ZNF238	CBX5;HDAC1;PRM1;PTGES3;SF3B3;ZCRB1;ZNF43	0.257331	0.825769	0.0250159	enriched in genes down in IGF2- ACC
MSigDB C3 motifs V$OCT1_05	0.0250589	RHOBTB1;ZNF238	DTNA;HIVEP3;LHX6;ZNF423	0.320124	0.847606	0.0250589	enriched in genes down in IGF2- ACC
GO:0055114 - oxidation reduction	0.0251959	ACADVL;ADH1B;AKR7A2;AKR7A3;ETFDH;FMO2;GCLM;GLUD1;HEPH;NDUFAF1;PYCR2;RETSAT;SCCPDH;SOD1;SORD;SQRDL;VAT1	AKR1E2	0.170129	0.0251959	0.982787	enriched in genes up in IGF2- ACC
GO:0051329 - interphase of mitotic cell cycle	0.025258		CCNE1;CDK4;CDKN2C	0.355994	1	0.025258	enriched in genes down in IGF2- ACC
MSigDB C3 motifs V$GABP_B	0.02527	IQGAP1;STK10	CHPF;SF3B3;UBE2N;ZNF384	0.180432	0.442164	0.02527	enriched in genes down in IGF2- ACC
MSigDB C2 pathways LH_GRANULOSA_DN	0.0252858	ITGB5;PTPRE;RPRM		0.0474158	0.0252858	1	enriched in genes up in IGF2- ACC
MSigDB C2 pathways FSH_GRANULOSA_DN	0.0252858	ITGB5;PTPRE;RPRM		0.0474158	0.0252858	1	enriched in genes up in IGF2- ACC
GO:0008483 - transaminase activity	0.0254461	AGXT2L1	ABAT	0.0254461	0.0726379	0.0661636	-
MSigDB C2 pathways AGUIRRE_PANCREAS_CHR9	0.0254461	NPR2	VLDLR	0.0254461	0.166435	0.0661636	-
MSigDB C5 GO MITOCHONDRIAL_TRANSPORT	0.0254461	TSPO	HSP90AA1	0.0254461	0.166435	0.0661636	-
[truncated: 5,708 more rows]
