# Supplementary material for: IGF2 Promotes Growth of Adrenocortical Carcinoma Cells, but Its Overexpression Does Not Modify Phenotypic and Molecular Features of Adrenocortical Carcinoma
Source: PLoS One. 2014 Aug 4;9(8):e103744. doi: 10.1371/journal.pone.0103744 (PMC4121173; doi:10.1371/journal.pone.0103744)
Supplement: Table S4 — Transcriptomic studies on cellular models. Cellular models-genes worksheet bar: ratios of gene expression with and without IGF2 knock-down in different experiments with cellular models. Log2r:Log2 of the ratio. si.serum and si.noserum: experiments of 5-day IGF2 extinction with IGF2 siRNA with complete or depleted culture medium, respectively. Experiments with 2 (d2) or 10 (d10) days of IGF2 knock-down by shRNA (sh) in 3 independent clones (.1, .2, .3) are also reported. Finally, mean of the ratios (log2r.mean) and p-values of paired t-test in the 8 independent experiments are highlighted in yellow. Only genes with significant p-values are indicated. A list of the genes without significantly different expression is available upon request. Cellular models-pathways worksheet bar: pathways with enrichment in cells with or without IGF2knock-down. Up genes (in red): genes up-regulated when IGF2 is knocked-down. Down genes (in green): genes down-regulated when IGF2 is knocked-down. In the “Summary” column, the enrichment in up or down-regulated genes of the pathway in cells without IGF2 extinction (IGF2-high ACC cells) is specified. A list of the pathways without enrichment in IGF2-high or IGF2-low cells is available upon request. (XLS) [file pone.0103744.s006.xls]

## Sheet: cellular models-genes
symbol	log2r.si.serum	log2r.si.noserum	log2r.sh.j10.1	log2r.sh.j10.2	log2r.sh.j10.3	log2r.sh.j2.1	log2r.sh.j2.2	log2r.sh.j2.3	log2r.si.mean	log2r.sh.j10.mean	log2r.sh.j2.mean	log2r.sh.mean	log2r.mean	pairedTTest.pvalue
IGF2	-0.810974	-0.816905	-1.82192	-2.03353	-1.16201	-0.788303	-1.1576	-0.966168	-0.813939	-1.67249	-0.970691	-1.32159	-1.06776	0.000201901
LBR	-1.09022	-0.843757	-0.0360812	-0.223235	-0.547487	-0.379352	-0.269907	-0.36687	-0.966986	-0.268935	-0.33871	-0.303822	-0.635404	0.00639146
CCDC141	-0.9346	-0.692215	-0.622382	-0.658916	-1.09572	-0.101059	0.0396383	-0.159945	-0.813408	-0.792341	-0.0737887	-0.433065	-0.623236	0.00831496
CD46	-1.137	-0.888558	-0.226059	-0.345987	-0.236956	-0.258971	-0.0718991	-0.235158	-1.01278	-0.269667	-0.188676	-0.229172	-0.620974	0.015173
C20orf72	-0.839872	-0.57407	-0.588381	-0.450308	-0.694887	-0.51992	-0.382739	-0.541741	-0.706971	-0.577858	-0.481467	-0.529663	-0.618317	8.83575e-06
RPL7L1	-0.385936	-1.14739	-0.791261	-0.88778	-0.816808	-1.06309	0.487201	0.259103	-0.766663	-0.83195	-0.105596	-0.468773	-0.617718	0.0403235
CKS1B	-0.483075	-0.619473	-0.684242	-0.918354	-0.993283	-0.528156	-0.342641	-0.632893	-0.551274	-0.865293	-0.50123	-0.683262	-0.617268	6.28041e-05
NHLRC3	-1.0638	-0.848279	-0.366035	-0.484966	-0.433634	-0.121489	-0.116547	-0.142694	-0.956041	-0.428212	-0.12691	-0.277561	-0.616801	0.00857872
ACP2	-0.829268	-0.756556	-0.711072	-0.610028	-0.498625	-0.136587	-0.289116	-0.24065	-0.792912	-0.606575	-0.222118	-0.414346	-0.603629	0.000876329
C15orf27	-1.15894	-0.926339	-0.22984	-0.189045	-0.276672	0.0527711	-0.153009	-0.15187	-1.04264	-0.231852	-0.084036	-0.157944	-0.600291	0.0397128
PLEKHB2	-0.850839	-0.565553	-0.564003	-0.648456	-0.744298	-0.29247	-0.190395	-0.354563	-0.708196	-0.652253	-0.279143	-0.465698	-0.586947	0.000335714
NEK7	-1.35871	-0.491993	-0.327208	-0.448704	-0.426586	-0.188545	0.0299802	-0.095306	-0.925349	-0.400832	-0.0846236	-0.242728	-0.584039	0.0281275
KCNJ5	-0.771025	-1.02601	-0.362612	-0.11283	-0.430317	-0.213832	-0.28098	-0.165699	-0.898518	-0.301919	-0.22017	-0.261045	-0.579781	0.00744271
N4BP2	-0.93022	-0.71053	-0.449856	-0.476091	-0.785318	-0.0847081	0.147126	-0.190174	-0.820375	-0.570422	-0.0425853	-0.306504	-0.563439	0.0129491
RNU5D	0.216414	-1.16424	-1.46093	-1.07366	-1.02469	-0.102256	0.216712	-0.432473	-0.473912	-1.18643	-0.106006	-0.646217	-0.560065	0.0367664
BNIP2	-0.582234	-0.564999	-0.604444	-0.713382	-0.790679	-0.450345	-0.136198	-0.542794	-0.573617	-0.702835	-0.376445	-0.53964	-0.556628	9.92814e-05
HSPB7	-0.831291	-0.55588	-0.359474	-0.623051	-0.627856	-0.0797345	-0.377294	-0.428415	-0.693586	-0.536794	-0.295148	-0.415971	-0.554778	0.000510686
SLC9A6	-1.03933	-0.857604	-0.214455	-0.263133	-0.417628	-0.0617292	0.0162616	-0.00712688	-0.948467	-0.298405	-0.0175315	-0.157968	-0.553218	0.0386858
EYS	-0.762186	-0.705094	-0.324984	-0.228682	-0.183216	-0.577445	-0.489915	-0.39662	-0.73364	-0.245628	-0.487994	-0.366811	-0.550225	0.000500553
ANKRD52	-0.840765	-0.910253	-0.230462	-0.371706	-0.233437	0.0309464	-0.151515	-0.134094	-0.875509	-0.278535	-0.0848878	-0.181711	-0.52861	0.0215343
GLO1	-0.0546464	0.0771262	-1.31294	-1.2812	-1.45842	-0.68049	-0.722195	-0.955316	0.0112399	-1.35085	-0.786	-1.06843	-0.528593	0.00558716
SMARCD1	-0.537147	-0.4764	-0.499362	-0.614263	-0.58399	-0.387416	-0.461141	-0.709133	-0.506773	-0.565872	-0.51923	-0.542551	-0.524662	1.40967e-06
NPY6R	-0.923729	-0.752101	-0.17051	-0.516431	-0.281725	-0.118185	-0.0472167	0.0383706	-0.837915	-0.322889	-0.0423435	-0.182616	-0.510266	0.0261689
C9orf5	-0.786169	-0.732177	-0.277553	-0.340973	-0.534517	-0.0600043	-0.111016	-0.150177	-0.759173	-0.384347	-0.107066	-0.245707	-0.50244	0.00700932
TOMM34	-0.793565	-0.845551	-0.206442	-0.286357	-0.329643	-0.114505	-0.0811537	-0.0761469	-0.819558	-0.274147	-0.090602	-0.182375	-0.500966	0.0167341
LSS	-0.774336	-0.656306	-0.386176	-0.575383	-0.629489	0.0878267	-0.0998228	-0.108583	-0.715321	-0.530349	-0.040193	-0.285271	-0.500296	0.0098847
MTMR10	-1.04072	-0.586393	-0.281412	-0.3309	-0.216791	-0.175335	-0.131897	0.0734731	-0.813554	-0.276368	-0.0779197	-0.177144	-0.495349	0.0267951
NT5DC3	-0.738196	-0.460383	-0.514722	-0.442332	-0.311518	-0.435787	-0.125398	-0.323337	-0.599289	-0.422857	-0.294841	-0.358849	-0.479069	0.000283428
PLSCR4	-1.1467	-0.249055	-0.512878	-0.334139	-0.601369	0.0203251	-0.0406692	-0.0118219	-0.697875	-0.482796	-0.010722	-0.246759	-0.472317	0.0360833
RDX	-0.56823	-0.329476	-0.503228	-0.758617	-0.71375	-0.283906	-0.221716	-0.446948	-0.448853	-0.658531	-0.317524	-0.488028	-0.46844	0.000232576
ENPP2	-0.699494	-0.812477	-0.112449	-0.451422	-0.555925	0.0672631	0.0818275	-0.00656527	-0.755985	-0.373265	0.0475085	-0.162878	-0.459432	0.0448416
REEP1	-0.603056	-0.718829	-0.146394	-0.318842	-0.376308	-0.245376	-0.0655731	-0.345383	-0.660942	-0.280515	-0.218777	-0.249646	-0.455294	0.00261391
C14orf139	-0.553204	-0.697721	-0.417566	-0.356863	-0.653174	0.0819181	-0.334649	0.0414116	-0.625462	-0.475868	-0.0704398	-0.273154	-0.449308	0.0100403
ZNF778	-0.858665	-0.617571	-0.110951	-0.191504	-0.11968	-0.227269	-0.0337537	-0.0972129	-0.738118	-0.140712	-0.119412	-0.130062	-0.43409	0.0302969
HMGCS1	-0.763561	-0.503416	-0.306728	-0.403796	-0.725712	0.0992213	-0.0222045	-0.0464665	-0.633489	-0.478745	0.0101834	-0.234281	-0.433885	0.0227726
TMEM164	-0.722112	-0.699683	-0.176673	-0.31848	-0.448815	0.000971194	-0.125658	0.13223	-0.710897	-0.314656	0.00251445	-0.156071	-0.433484	0.0320564
TMEM2	-0.558101	-0.843979	-0.13886	-0.240663	-0.240127	-0.161183	-0.103495	-0.0862854	-0.70104	-0.20655	-0.116988	-0.161769	-0.431404	0.01634
LMAN2L	-0.157502	-0.11362	-0.904893	-0.777933	-0.996008	-0.658409	-0.409776	-0.562101	-0.135561	-0.892945	-0.543429	-0.718187	-0.426874	0.00165407
RWDD4A	-0.555155	-0.234093	-0.487634	-0.727324	-0.64165	-0.365332	-0.0800282	-0.45255	-0.394624	-0.618869	-0.299304	-0.459086	-0.426855	0.000603541
ACSS2	-0.318287	-0.406129	-0.534843	-0.635051	-0.760903	-0.373944	-0.261555	-0.362105	-0.362208	-0.643599	-0.332535	-0.488067	-0.425137	0.000134176
ITGA7	-0.436805	-0.258744	-0.68081	-0.633131	-0.702158	-0.183573	-0.438724	-0.375037	-0.347775	-0.672033	-0.332445	-0.502239	-0.425007	0.000259498
TCTN2	-0.800547	-0.577682	-0.313309	-0.233411	-0.42773	-0.0584677	0.10461	-0.0134011	-0.689114	-0.324816	0.0109137	-0.156951	-0.423033	0.0311931
MGC72080	-0.145139	-0.998484	-0.134677	-0.387998	0.00957392	-0.344361	-0.335009	-0.437466	-0.571811	-0.171034	-0.372279	-0.271656	-0.421734	0.0145644
INSIG1	-0.396109	-0.206894	-0.481713	-0.921656	-1.304	-0.0325544	-0.258471	-0.238897	-0.301502	-0.902458	-0.176641	-0.539549	-0.420526	0.0151426
RAD51	-0.617101	-0.231853	-0.561057	-0.490972	-0.765066	-0.289686	-0.0801751	-0.308885	-0.424477	-0.605698	-0.226249	-0.415974	-0.420225	0.00126298
PIGS	-0.31036	-0.236058	-0.492158	-0.800343	-0.769792	-0.432593	-0.439957	-0.463771	-0.273209	-0.687431	-0.44544	-0.566436	-0.419822	0.000211205
NANOGP1	-1.07776	-0.143869	-0.171999	-0.198813	-0.170437	-0.31644	-0.202027	-0.300002	-0.610812	-0.180417	-0.272823	-0.22662	-0.418716	0.0219771
CUL5	-0.751614	-0.642282	-0.171344	-0.199076	-0.384337	-0.157089	0.234868	-0.109668	-0.696948	-0.251586	-0.0106297	-0.131108	-0.414028	0.043943
NFE2L1	-0.392038	-0.384493	-0.514671	-0.651567	-0.652834	-0.313642	-0.203805	-0.294521	-0.388266	-0.606357	-0.270656	-0.438507	-0.413386	0.00016735
KLHDC8B	-0.83109	-0.453131	-0.235539	-0.227472	-0.301946	0.0156813	-0.152196	-0.19137	-0.642111	-0.254986	-0.109295	-0.18214	-0.412126	0.0127396
MTMR4	-0.734036	-0.623199	-0.163332	-0.280888	-0.381887	-0.0620189	-0.0502158	0.0752891	-0.678618	-0.275369	-0.0123152	-0.143842	-0.41123	0.0289062
TDG	-0.814923	-0.603467	-0.191654	-0.268554	-0.138671	-0.0871197	0.0345496	-0.0196439	-0.709195	-0.199627	-0.0240713	-0.111849	-0.410522	0.0420437
PALMD	-0.838067	-0.464081	-0.175989	-0.214746	-0.401951	-0.167207	0.0070697	-0.05657	-0.651074	-0.264229	-0.0722358	-0.168232	-0.409653	0.0199589
HOOK1	-0.940892	-0.408333	-0.229599	-0.0725684	-0.275645	-0.132677	-0.0317566	-0.120724	-0.674613	-0.192604	-0.0950528	-0.143828	-0.409221	0.0326998
CROT	-0.280316	-0.231613	-0.559092	-0.671954	-0.89339	-0.590727	-0.18906	-0.459025	-0.255965	-0.708145	-0.412937	-0.560541	-0.408253	0.000780784
SLC19A2	-0.763714	-0.653164	-0.0974655	-0.230501	-0.294607	-0.0451617	-0.00474137	0.0251028	-0.708439	-0.207525	-0.00826676	-0.107896	-0.408168	0.0451555
IQGAP1	-0.52149	-0.285798	-0.32238	-0.549514	-0.482203	-0.292916	-0.290857	-0.45996	-0.403644	-0.451366	-0.347911	-0.399638	-0.401641	2.1412e-05
CHCHD2	-0.683208	-0.683784	-0.171656	-0.300744	-0.109719	0.0722956	-0.0935373	-0.106612	-0.683496	-0.19404	-0.0426178	-0.118329	-0.400912	0.034711
C9orf72	-0.617857	-0.171154	-0.403825	-0.526085	-0.388518	-0.541439	-0.210139	-0.3274	-0.394505	-0.439476	-0.359659	-0.399568	-0.397036	0.000196899
LEPROTL1	-0.511789	-0.443212	-0.40365	-0.272475	-0.452732	-0.303079	-0.222627	-0.238572	-0.4775	-0.376285	-0.254759	-0.315522	-0.396511	3.84215e-05
ARHGAP19	-0.489863	-0.465308	-0.101917	-0.434586	-0.623003	-0.488445	0.00203201	-0.244817	-0.477586	-0.386502	-0.243743	-0.315123	-0.396354	0.0023857
ETNK2	-0.547917	-0.648036	-0.285087	-0.204335	-0.434099	0.0128038	-0.167063	-0.077807	-0.597976	-0.30784	-0.0773554	-0.192598	-0.395287	0.00880733
HIST1H2AJ	-0.36284	-0.329062	-0.40586	-1.25628	-0.686296	-0.0479949	-0.36672	0.0958773	-0.345951	-0.782811	-0.106279	-0.444545	-0.395248	0.0236099
GULP1	-0.692779	-0.388058	-0.497984	-0.485885	-0.424978	-0.0991319	-0.0264706	0.0349739	-0.540419	-0.469616	-0.0302095	-0.249913	-0.395166	0.00995034
SUGT1P1	-0.471256	-0.663549	-0.163737	-0.567064	-0.110648	-0.192032	0.021062	-0.307171	-0.567403	-0.280483	-0.15938	-0.219932	-0.393667	0.00848097
ENPP4	-0.71915	-0.575308	-0.188426	-0.372589	-0.408243	0.0176189	0.00669607	0.108387	-0.647229	-0.323086	0.044234	-0.139426	-0.393327	0.0407359
BBS4	-0.793957	-0.171133	-0.525467	-0.452765	-0.350695	-0.198304	-0.130764	-0.165723	-0.482545	-0.442976	-0.16493	-0.303953	-0.393249	0.00375879
KIAA1632	-0.765449	-0.486669	-0.155127	-0.2201	-0.167577	-0.340141	0.057639	-0.128649	-0.626059	-0.180935	-0.13705	-0.158992	-0.392526	0.0179596
SCD	-0.303815	-0.484254	-0.315893	-0.984481	-0.996103	0.089258	-0.0289923	-0.0860479	-0.394035	-0.765492	-0.00859405	-0.387043	-0.390539	0.0323946
EIF4E2	-0.506708	-0.299826	-0.495898	-0.283465	-0.707854	-0.385292	-0.223398	-0.144374	-0.403267	-0.495739	-0.251021	-0.37338	-0.388323	0.000595244
SPAG6	-0.765077	-0.532952	-0.166592	-0.18308	-0.248317	-0.0716753	-0.169571	0.0859458	-0.649014	-0.199329	-0.0517669	-0.125548	-0.387281	0.0309403
HSDL1	-0.50633	-0.370268	-0.424499	-0.513983	-0.583866	-0.172499	-0.139664	-0.179718	-0.438299	-0.507449	-0.163961	-0.335705	-0.387002	0.000648523
YAP1	-0.395457	-0.176133	-0.574164	-0.762519	-0.688569	-0.255199	-0.250031	-0.338748	-0.285795	-0.675084	-0.281326	-0.478205	-0.382	0.000851036
MVD	-0.700766	-0.448299	-0.35105	-0.312705	-0.444249	0.163003	-0.0837124	-0.0389752	-0.574532	-0.369335	0.0134385	-0.177948	-0.37624	0.0248701
MRPL40	-0.656188	-0.636817	-0.298412	-0.166773	-0.00913703	-0.108137	-0.0447923	0.0112341	-0.646502	-0.158107	-0.0472317	-0.10267	-0.374586	0.041159
GM2A	-0.336187	-0.312024	-0.546755	-0.602749	-0.543909	-0.333966	-0.240341	-0.267276	-0.324106	-0.564471	-0.280528	-0.422499	-0.373302	9.99507e-05
RNF7	-0.0981382	-0.227974	-0.509087	-0.697028	-0.84773	-0.308727	-0.607634	-0.506749	-0.163056	-0.684615	-0.47437	-0.579492	-0.371274	0.00104026
PAPSS2	-0.797792	-0.348615	-0.13837	-0.451512	-0.198399	0.0269012	-0.143107	-0.108957	-0.573204	-0.26276	-0.0750543	-0.168907	-0.371055	0.0215303
STOM	-0.480363	-0.274299	-0.82899	-0.778118	-0.189229	0.124498	-0.292103	-0.221965	-0.377331	-0.598779	-0.129857	-0.364318	-0.370824	0.0135061
ARFGAP3	-0.610593	0.0563329	-0.633292	-0.644657	-0.715708	-0.411717	-0.1498	-0.230745	-0.27713	-0.664552	-0.264087	-0.46432	-0.370725	0.00407484
FBXO8	-0.526592	-0.439652	-0.305452	-0.405196	-0.384368	-0.267958	-0.0412908	-0.124636	-0.483122	-0.365005	-0.144628	-0.254817	-0.36897	0.00100573
DMAP1	-0.621195	-0.546612	-0.233281	-0.259303	-0.278645	0.082468	-0.146321	-0.0813482	-0.583903	-0.257076	-0.0484004	-0.152738	-0.368321	0.0154827
PHYH	-0.520076	-0.675637	-0.402589	-0.044813	-0.0285708	-0.21786	-0.14054	0.00457049	-0.597857	-0.158658	-0.117943	-0.1383	-0.368078	0.0251797
MRPL48	-0.37505	-0.386303	-0.425793	-0.574941	-0.432172	-0.236432	-0.168425	-0.262087	-0.380676	-0.477635	-0.222315	-0.349975	-0.365326	0.000108353
OIP5	-0.536208	-0.626932	-0.0986403	-0.291807	-0.581647	0.0406276	0.156338	-0.106969	-0.58157	-0.324031	0.0299989	-0.147016	-0.364293	0.0465432
C1RL	-0.783617	-0.354792	-0.27781	-0.215088	-0.258826	-0.109956	-0.0552579	0.0447467	-0.569204	-0.250575	-0.0401557	-0.145365	-0.357285	0.0254691
GALC	-0.399168	-0.585847	-0.20826	-0.183719	-0.408119	-0.192745	-0.147378	-0.189507	-0.492507	-0.266699	-0.176543	-0.221621	-0.357064	0.00120976
MVK	-0.588684	-0.399498	-0.280866	-0.385969	-0.5936	-0.0859036	-0.0613739	0.11298	-0.494091	-0.420145	-0.0114326	-0.215789	-0.35494	0.0160925
SGK196	-0.431006	-0.462718	-0.271806	-0.483894	-0.458003	-0.215476	0.000823397	-0.143152	-0.446862	-0.404567	-0.119268	-0.261918	-0.35439	0.00183029
PLEKHM3	-0.765398	-0.328738	0.0991726	-0.155281	-0.356512	-0.478141	0.0265211	-0.105145	-0.547068	-0.13754	-0.185589	-0.161564	-0.354316	0.0368799
RRP1B	-0.636	-0.564562	-0.133434	-0.158976	0.0275014	-0.142798	-0.0513595	-0.175595	-0.600281	-0.0883028	-0.123251	-0.105777	-0.353029	0.0299983
IFIT1	-0.208482	-0.331082	-0.480898	-0.714728	-1.03828	-0.176827	0.0334076	-0.180973	-0.269782	-0.744637	-0.108131	-0.426384	-0.348083	0.0158375
MED20	-0.653455	-0.399296	-0.289813	-0.209335	-0.327822	0.0255561	-0.140531	-0.0762049	-0.526376	-0.275657	-0.0637266	-0.169692	-0.348034	0.0104216
TCP11L2	-0.517646	-0.103686	-0.583838	-0.96727	-0.430108	-0.185187	0.0819486	-0.225625	-0.310666	-0.660405	-0.109621	-0.385013	-0.34784	0.0161602
SQLE	-0.595077	-0.31158	-0.148346	-0.277324	-0.784551	-0.162781	-0.0339475	-0.0387657	-0.453329	-0.403407	-0.0784981	-0.240953	-0.347141	0.0172652
IL20RA	-0.794234	-0.202176	-0.128728	-0.269101	-0.421985	-0.0663829	-0.148272	-0.140197	-0.498205	-0.273271	-0.118284	-0.195777	-0.346991	0.0144736
POLR3A	-0.451483	-0.418747	-0.288179	-0.338772	-0.344356	-0.188188	-0.0653555	-0.269943	-0.435115	-0.323769	-0.174495	-0.249132	-0.342124	0.000276992
ISM1	-0.197827	-0.477797	-0.224552	-0.585282	-0.783431	-0.0432138	-0.200992	-0.225612	-0.337812	-0.531088	-0.156606	-0.343847	-0.340829	0.00583999
HUS1	-0.479737	-0.280049	-0.339946	-0.451813	-0.373067	-0.220355	-0.176837	-0.243348	-0.379893	-0.388275	-0.213513	-0.300894	-0.340394	7.31772e-05
ANLN	-0.602979	-0.536656	0.0467868	-0.118873	-0.328716	-0.0465656	0.0138085	-0.142451	-0.569818	-0.133601	-0.0584027	-0.0960017	-0.33291	0.044404
psiTPTE22	-0.232109	-0.577037	-0.225134	-0.292963	-0.238695	-0.178708	-0.31494	-0.302171	-0.404573	-0.252264	-0.265273	-0.258769	-0.331671	0.000253042
USP18	-0.444845	-0.474849	-0.209619	-0.0939495	-0.366488	-0.25658	-0.0411542	-0.251663	-0.459847	-0.223352	-0.183132	-0.203242	-0.331545	0.00182906
LOC645317	-0.559892	-0.555071	-0.0448456	-0.361204	-0.175379	-0.0942095	-0.0354354	0.0924821	-0.557481	-0.19381	-0.0123876	-0.103099	-0.33029	0.0422657
PPP2R4	-0.487221	-0.669055	-0.0727333	-0.0992982	-0.143938	-0.0805897	-0.0716288	-0.0240272	-0.578138	-0.105323	-0.0587486	-0.0820358	-0.330087	0.0435598
IFI16	-0.523947	-0.329923	-0.327194	-0.314581	-0.410023	-0.130819	-0.0612493	-0.137761	-0.426935	-0.350599	-0.109943	-0.230271	-0.328603	0.00150934
DCAF6	-0.235278	-0.260414	-0.471335	-0.539171	-0.578724	-0.281899	-0.268576	-0.293407	-0.247846	-0.529743	-0.281294	-0.405519	-0.326682	0.000147174
USP22	-0.162644	-0.0809059	-0.556918	-0.763607	-0.5759	-0.311008	-0.487146	-0.491698	-0.121775	-0.632142	-0.429951	-0.531046	-0.326411	0.00109549
ACAT2	-0.594176	-0.249605	-0.353838	-0.424723	-0.619188	-0.00286139	0.0467194	0.00358457	-0.421891	-0.465916	0.0158142	-0.225051	-0.323471	0.0233589
C20orf177	-0.753415	-0.301624	-0.0445034	-0.154727	0.038503	-0.0829339	-0.340468	-0.130063	-0.52752	-0.0535758	-0.184488	-0.119032	-0.323276	0.0403484
SLC9A1	-0.662916	-0.454863	-0.100381	-0.168587	0.0633463	0.00948058	-0.212805	-0.113002	-0.558889	-0.0685405	-0.105442	-0.0869913	-0.32294	0.0479759
MED28	-0.456532	-0.540885	-0.157559	-0.268338	-0.214936	-0.00281203	-0.0925587	-0.146335	-0.498709	-0.213611	-0.0805687	-0.14709	-0.322899	0.00818582
NISCH	-0.485301	-0.572777	-0.141422	-0.221746	-0.0832777	0.0329779	-0.233156	-0.0505946	-0.529039	-0.148815	-0.0835909	-0.116203	-0.322621	0.0218113
MPDU1	0.0918738	0.10079	-0.705005	-0.933542	-0.904261	-0.605029	-0.665213	-0.618544	0.0963317	-0.847603	-0.629596	-0.738599	-0.321134	0.00767865
PLA2G15	-0.328704	-0.613984	-0.357013	-0.242387	-0.250032	0.0573168	-0.070396	-0.151162	-0.471344	-0.283144	-0.054747	-0.168945	-0.320145	0.0111444
LRRFIP2	-0.466439	-0.470593	-0.233601	-0.281182	-0.212005	-0.161754	0.0899307	-0.205043	-0.468516	-0.242263	-0.0922887	-0.167276	-0.317896	0.00634791
DDR1	-0.547519	-0.42706	-0.0949865	-0.333372	-0.332468	0.0702015	-0.0989133	-0.0973152	-0.48729	-0.253609	-0.042009	-0.147809	-0.317549	0.0159629
GLIPR2	-0.359894	-0.218932	-0.561832	-0.659495	-0.564655	-0.0213991	-0.172943	-0.0915287	-0.289413	-0.595328	-0.0952902	-0.345309	-0.317361	0.00601546
OR4C6	-0.538516	-0.40824	-0.0106927	-0.130718	-0.121939	-0.436518	-0.189226	-0.0708	-0.473378	-0.0877831	-0.232181	-0.159982	-0.31668	0.0105456
POMT2	-0.509176	-0.323679	-0.164389	-0.288598	-0.345869	-0.119324	-0.108745	-0.261583	-0.416428	-0.266285	-0.163217	-0.214751	-0.31559	0.000823013
MMP19	-0.295341	-0.385721	-0.156862	-0.295341	-0.433067	-0.194058	-0.397018	-0.246384	-0.340531	-0.29509	-0.279154	-0.287122	-0.313826	5.92913e-05
ESR2	-0.565444	-0.364255	-0.0788927	-0.0500953	-0.290603	-0.434421	-0.144266	0.0244809	-0.46485	-0.139864	-0.184736	-0.1623	-0.313575	0.0143381
LGR4	-0.804026	-0.0689013	-0.230347	-0.171337	-0.306725	-0.148378	-0.0911628	-0.174646	-0.436464	-0.236136	-0.138062	-0.187099	-0.311781	0.0203387
VPS25	-0.462737	-0.53574	-0.201375	-0.227417	-0.0962758	-0.156192	-0.00297147	-0.0608693	-0.499238	-0.175022	-0.0733442	-0.124183	-0.311711	0.0139252
OSMR	-0.565445	-0.159205	-0.209841	-0.542419	-0.274296	-0.168182	-0.133659	-0.235696	-0.362325	-0.342185	-0.179179	-0.260682	-0.311504	0.00214986
TAF9B	-0.598786	-0.350732	-0.195404	-0.224395	-0.516774	0.0350403	0.0716334	-0.0577743	-0.474759	-0.312191	0.0162998	-0.147946	-0.311352	0.0336031
FYCO1	-0.540338	-0.505401	0.00510684	-0.300928	0.0503176	-0.220209	-0.0853032	-0.0428473	-0.522869	-0.0818344	-0.11612	-0.0989771	-0.310923	0.0381687
OR2A5	-0.450937	-0.550843	0.103838	-0.241081	-0.0831389	0.0674934	-0.411411	-0.142138	-0.50089	-0.0734605	-0.162019	-0.11774	-0.309315	0.0416048
MKNK1	-0.511011	-0.476712	-0.180496	-0.285725	-0.098378	-0.0409043	-0.10375	-0.0339611	-0.493862	-0.1882	-0.0595383	-0.123869	-0.308865	0.0144608
TMEM56	-0.115282	-0.23738	-0.526631	-0.562443	-0.824203	-0.307283	-0.0746331	-0.352086	-0.176331	-0.637759	-0.244667	-0.441213	-0.308772	0.00392368
ARVP6125	-0.375232	-0.400209	-0.0930393	-0.371565	-0.370406	-0.369285	0.0364129	-0.20428	-0.387721	-0.278337	-0.179051	-0.228694	-0.308207	0.00238131
BRPF3	-0.487477	-0.345421	-0.227578	-0.302029	-0.277231	-0.066463	-0.0972955	-0.221254	-0.416449	-0.268946	-0.128337	-0.198642	-0.307545	0.00111085
ACTR3B	-0.45772	-0.309971	-0.164345	-0.187681	-0.40061	-0.191881	-0.132229	-0.308634	-0.383845	-0.250879	-0.210915	-0.230897	-0.307371	0.000360269
LDLR	-0.53344	-0.4308	-0.0415417	-0.282274	-0.479621	0.0295795	-0.098131	0.0792559	-0.48212	-0.267812	0.00356814	-0.132122	-0.307121	0.0376115
RNF41	-0.554094	-0.493969	-0.173295	-0.126919	-0.0775	-0.0453084	-0.0450804	-0.0564676	-0.524031	-0.125905	-0.0489521	-0.0874284	-0.30573	0.0315397
BIRC5	-0.381166	-0.637547	-0.0514214	-0.120341	-0.287479	-0.0481659	0.0172485	-0.0894089	-0.509356	-0.15308	-0.0401087	-0.0965946	-0.302975	0.0379139
HIST1H1D	-0.144199	-0.441009	-0.592291	-0.406838	-0.39037	-0.112776	-0.180695	-0.194897	-0.292604	-0.463166	-0.162789	-0.312978	-0.302791	0.00149708
CENPK	-0.356781	0.0771748	-0.552227	-0.517328	-0.771715	-0.330009	-0.0911257	-0.524552	-0.139803	-0.613756	-0.315229	-0.464493	-0.302148	0.00529302
MGC27345	-0.360914	-0.253077	-0.30876	-0.480265	-0.453688	-0.261841	-0.0790597	-0.191095	-0.306996	-0.414237	-0.177332	-0.295785	-0.30139	0.000389037
CXADR	-0.347518	-0.437379	-0.305269	-0.497517	-0.419935	-0.15339	0.0790383	0.0390048	-0.392448	-0.407574	-0.0117823	-0.209678	-0.301063	0.0134203
LOC100289385	-0.476371	-0.0612811	-0.59271	0.0365539	0.0630657	-1.01018	-0.146917	-0.338613	-0.268826	-0.164363	-0.498569	-0.331466	-0.300146	0.0454461
SPRY3	-0.50717	-0.442338	-0.0193962	0.0959079	-0.0101	-0.274819	-0.270176	-0.256872	-0.474754	0.0221372	-0.267289	-0.122576	-0.298665	0.0274236
TBC1D13	-0.456863	-0.309722	-0.297939	-0.319476	-0.203443	-0.177706	-0.145851	-0.1394	-0.383292	-0.273619	-0.154319	-0.213969	-0.298631	0.00029544
AACS	-0.537821	-0.348185	-0.2199	-0.327103	-0.200974	0.0870256	-0.123278	-0.130962	-0.443003	-0.249326	-0.0557383	-0.152532	-0.297767	0.0109131
HSD17B7	-0.376499	-0.080612	-0.497373	-0.674993	-0.917048	-0.132939	0.0675233	-0.0446779	-0.228556	-0.696471	-0.0366978	-0.366585	-0.29757	0.0297341
BTN3A1	-0.354691	-0.299711	-0.318355	-0.320694	-0.293752	-0.177244	-0.0818853	-0.39985	-0.327201	-0.310934	-0.21966	-0.265297	-0.296249	0.000111328
TACC1	-0.58981	-0.010477	-0.431166	-0.266729	-0.420487	-0.16407	-0.149821	-0.312905	-0.300144	-0.372794	-0.208932	-0.290863	-0.295503	0.00291909
HMGCR	-0.532254	-0.35929	-0.134653	-0.252117	-0.444446	0.0129905	0.00254296	-0.0456177	-0.445772	-0.277072	-0.0100281	-0.14355	-0.294661	0.0215356
STK38	-0.501279	-0.354568	-0.294579	-0.262469	-0.43467	-0.0288582	0.0369265	0.0164987	-0.427924	-0.330573	0.008189	-0.161192	-0.294558	0.018083
CD164	-0.493856	-0.36296	-0.272652	-0.20956	-0.261809	-0.0900636	-0.085707	-0.0369013	-0.428408	-0.248007	-0.0708906	-0.159449	-0.293928	0.00436602
RPL17	-0.519467	-0.436685	-0.0829379	-0.0868477	-0.17304	-0.266173	0.0138917	-0.0631872	-0.478076	-0.114275	-0.105156	-0.109716	-0.293896	0.0200641
FAHD2B	-0.300413	-0.388968	-0.268837	-0.283425	-0.386396	-0.280937	-0.082792	-0.151205	-0.344691	-0.312886	-0.171644	-0.242265	-0.293478	0.000181332
ANKRD36BP1	-0.35018	-0.319055	-0.574698	-0.436947	-0.305195	-0.309489	0.261026	-0.145139	-0.334618	-0.438947	-0.0645339	-0.25174	-0.293179	0.0170874
RND2	-0.357685	-0.462354	-0.0817435	-0.248846	-0.446693	-0.156039	-0.0593763	-0.0641389	-0.41002	-0.259094	-0.0931848	-0.176139	-0.29308	0.00581539
SEC61A2	-0.22594	-0.182709	-0.321744	-0.465735	-0.627349	-0.237754	-0.225582	-0.405147	-0.204325	-0.47161	-0.289494	-0.380552	-0.292438	0.000438764
CACNA2D1	-0.300861	-0.0982167	-0.447431	-0.546031	-0.687265	-0.364003	0.0450927	-0.312024	-0.199539	-0.560242	-0.210311	-0.385277	-0.292408	0.00462661
EXTL3	-0.439941	-0.477817	-0.244509	-0.249134	-0.300975	-0.159697	0.0829817	0.116014	-0.458879	-0.264872	0.0130997	-0.125886	-0.292383	0.0296224
PARD6B	-0.620372	-0.215701	-0.128579	-0.213345	0.143899	-0.40527	-0.174804	-0.215695	-0.418036	-0.0660086	-0.265256	-0.165633	-0.291834	0.0214398
TTC30B	-0.567236	-0.235025	-0.172506	-0.362659	-0.660127	-0.0488196	0.100161	0.0579741	-0.401131	-0.398431	0.0364385	-0.180996	-0.291063	0.0478546
FAM55C	-0.0286992	0.215841	-0.727625	-0.886759	-0.826652	-0.480633	-0.450849	-0.676929	0.0935711	-0.813679	-0.536137	-0.674908	-0.290668	0.0101895
HIST2H2BA	-0.331409	-0.503664	-0.144116	-0.359881	-0.0383202	-0.277779	-0.0344346	-0.124891	-0.417537	-0.180772	-0.145701	-0.163237	-0.290387	0.00656175
ATP2A3	-0.402272	-0.567246	-0.123366	-0.109104	-0.108381	-0.153032	-0.138536	0.0611272	-0.484759	-0.113617	-0.0768137	-0.0952154	-0.289987	0.0279616
FSTL1	0.0171039	0.149535	-0.778932	-0.846962	-0.939605	-0.337386	-0.443221	-0.604626	0.0833193	-0.855166	-0.461744	-0.658455	-0.287568	0.0122271
C14orf174	-0.472693	-0.0708129	-0.587672	-0.17735	-0.648058	-0.29308	-0.00105443	-0.100668	-0.271753	-0.471027	-0.131601	-0.301314	-0.286533	0.0121894
P4HA1	-0.436392	-0.251339	-0.6849	-0.470912	-0.210542	-0.0475383	0.0642132	-0.0214041	-0.343865	-0.455451	-0.00157643	-0.228514	-0.28619	0.0257062
KLHL7	-0.374844	0.0145568	-0.371346	-0.717424	-0.464314	-0.275166	-0.172907	-0.330641	-0.180144	-0.517695	-0.259571	-0.388633	-0.284388	0.00291448
IQCK	-0.279666	-0.384764	-0.127429	-0.365402	-0.449224	-0.4363	-0.0611143	0.0243198	-0.332215	-0.314018	-0.157698	-0.235858	-0.284036	0.00493688
EIF4A2	-0.485246	-0.272039	-0.406033	-0.238406	-0.36216	-0.118283	0.176282	-0.170131	-0.378642	-0.335533	-0.0373772	-0.186455	-0.282549	0.0145876
KATNA1	-0.285539	-0.151659	-0.498647	-0.313276	-0.582917	-0.310152	-0.114162	-0.23508	-0.218599	-0.464947	-0.219798	-0.342372	-0.280486	0.000908798
INS-IGF2	-0.221397	-0.293874	-0.256799	-0.352263	-0.264501	-0.241725	-0.299829	-0.402056	-0.257635	-0.291187	-0.314537	-0.302862	-0.280249	2.5851e-06
SPRYD3	-0.430871	-0.253072	-0.268272	-0.423551	-0.405537	-0.151771	-0.0417717	-0.0197787	-0.341972	-0.365787	-0.071107	-0.218447	-0.280209	0.00382651
FLJ38894	-0.565474	-0.202353	-0.266583	-0.408325	-0.503015	0.227055	-0.110157	0.00595149	-0.383914	-0.392641	0.0409498	-0.175846	-0.27988	0.0466534
SGMS2	-0.248756	-0.0935802	-0.775609	-0.306585	-0.289133	-0.596463	0.0087342	-0.372109	-0.171168	-0.457109	-0.319946	-0.388527	-0.279848	0.00740429
BBS1	-0.50375	-0.362168	-0.0573765	-0.404454	-0.117866	-0.183912	0.00894512	0.0242667	-0.432959	-0.193232	-0.0502334	-0.121733	-0.277346	0.0260121
MED6	-0.45652	-0.121721	-0.349255	-0.286514	-0.443284	-0.293438	-0.0330333	-0.187148	-0.28912	-0.359684	-0.171207	-0.265445	-0.277283	0.00135891
HIST3H2BB	-0.640499	-0.152953	-0.108004	-0.282532	-0.243844	0.0717887	-0.300297	-0.066731	-0.396726	-0.21146	-0.0984131	-0.154937	-0.275831	0.0236577
SNORD116-29	-0.178958	-0.231815	-0.437377	-0.710644	-0.400422	-0.263851	-0.419302	0.159222	-0.205386	-0.516147	-0.174644	-0.345396	-0.275391	0.0101011
PNMA2	-0.191906	-0.225068	-0.47225	-0.605299	-0.362232	-0.182056	-0.17652	-0.252687	-0.208487	-0.479927	-0.203754	-0.341841	-0.275164	0.000886862
KATNAL1	0.151138	0.156089	-0.698565	-0.911154	-1.09459	-0.692981	-0.226412	-0.593866	0.153614	-0.901438	-0.50442	-0.702929	-0.274657	0.0213755
DMD	-0.459518	-0.461067	-0.27024	-0.125806	-0.136182	-0.0569899	0.0264636	0.0304536	-0.460292	-0.177409	-2.42363e-05	-0.0887167	-0.274505	0.035163
NUP210	-0.260899	-0.320094	-0.352978	-0.488745	-0.183333	-0.121907	-0.15606	-0.239436	-0.290496	-0.341685	-0.172468	-0.257076	-0.273786	0.000418036
DCP2	-0.0865448	0.0613073	-0.571046	-0.738268	-0.945941	-0.416964	-0.0944516	-0.437734	-0.0126188	-0.751752	-0.316383	-0.534067	-0.273343	0.0134661
FAM71F2	-0.313286	-0.444965	-0.147848	-0.0993743	-0.197854	-0.219889	-0.241947	-0.0935894	-0.379126	-0.148359	-0.185142	-0.16675	-0.272938	0.00111223
TNRC6C	-0.494501	-0.223235	0.0016552	-0.307142	-0.34094	-0.200808	-0.102249	-0.167416	-0.358868	-0.215475	-0.156824	-0.18615	-0.272509	0.0037908
CDC37L1	-0.489054	-0.0930557	-0.392777	-0.309734	-0.730834	-0.0956059	0.0589834	-0.0522444	-0.291055	-0.477782	-0.0296223	-0.253702	-0.272379	0.0264997
TMEM181	-0.52845	-0.332282	-0.0578234	-0.125789	-0.179112	-0.166164	-0.109342	-0.0426974	-0.430366	-0.120908	-0.106068	-0.113488	-0.271927	0.012237
HIST1H1C	-0.295842	-0.316682	-0.340057	-0.495849	-0.292857	0.0661427	-0.170974	-0.190568	-0.306262	-0.376254	-0.0984663	-0.23736	-0.271811	0.0031127
BUB1	-0.36604	-0.423568	0.0143561	-0.182948	-0.42445	-0.228122	0.0121088	-0.0744978	-0.394804	-0.197681	-0.0968371	-0.147259	-0.271031	0.0144851
GOLGA9P	-0.55318	-0.104488	-0.14594	-0.403176	-0.304099	0.0700615	0.147801	-0.640491	-0.328834	-0.284405	-0.140876	-0.21264	-0.270737	0.0467328
TOMM22	-0.506765	-0.327226	-0.0152867	-0.275316	-0.036439	-0.183772	-0.165799	-0.0532807	-0.416996	-0.109014	-0.134284	-0.121649	-0.269322	0.0135969
HFE	-0.402574	-0.359098	-0.209855	-0.34373	-0.31573	-0.10324	0.0469768	-0.0117958	-0.380836	-0.289772	-0.0226862	-0.156229	-0.268532	0.00986261
LOC100287552	-0.265167	-0.060947	-0.417523	-0.558682	-0.597592	-0.480273	-0.182087	-0.0046239	-0.163057	-0.524599	-0.222328	-0.373464	-0.26826	0.00509802
CCNB2	-0.363116	-0.451471	0.000292117	-0.182737	-0.447803	-0.103292	0.0954111	-0.129969	-0.407293	-0.210083	-0.0459498	-0.128016	-0.267655	0.0291558
ITFG1	-0.4709	-0.286835	-0.262934	-0.312627	-0.395306	-0.0173145	0.0999424	-0.0501349	-0.378867	-0.323622	0.010831	-0.156396	-0.267631	0.0200442
CIDEB	-0.466656	-0.306747	-0.307158	-0.260244	-0.227901	0.117372	-0.141147	-0.0699039	-0.386702	-0.265101	-0.0312264	-0.148164	-0.267433	0.0127172
GCH1	-0.236346	-0.160867	-0.518626	-0.455291	-0.337061	-0.508714	0.0719075	-0.269462	-0.198606	-0.436993	-0.235423	-0.336208	-0.267407	0.00369077
TOM1	-0.412849	-0.347827	-0.311909	-0.184784	-0.211943	-0.102266	-0.0952534	-0.0201448	-0.380338	-0.236212	-0.0725547	-0.154383	-0.267361	0.00338089
SLC38A9	-0.497343	-0.286779	-0.155094	-0.177237	-0.299081	-0.236536	0.244679	-0.207416	-0.392061	-0.21047	-0.0664246	-0.138447	-0.265254	0.0295759
RTL1	-0.516959	-0.121266	-0.18501	-0.172168	0.00850039	-0.138011	-0.37003	-0.405082	-0.319112	-0.116226	-0.304374	-0.2103	-0.264706	0.00640949
ADAMTS3	-0.425729	-0.0601238	-0.138464	-0.611291	-0.587563	-0.0620241	-0.286624	-0.0306972	-0.242927	-0.445773	-0.126448	-0.286111	-0.264519	0.0141858
ZBTB34	-0.590923	0.123789	-0.277347	-0.310862	-0.198394	-0.56771	-0.289686	-0.12864	-0.233567	-0.262201	-0.328679	-0.29544	-0.264503	0.0109863
FLJ35776	-0.266902	-0.422594	-0.25328	-0.29341	-0.185497	-0.359049	-0.0485092	0.0405033	-0.344748	-0.244062	-0.122352	-0.183207	-0.263977	0.00463612
SMAGP	-0.191237	-0.312472	-0.370514	-0.460958	-0.439002	-0.123475	-0.0615933	-0.198973	-0.251855	-0.423491	-0.128014	-0.275752	-0.263804	0.00130971
RNU5B-1	0.0958663	-0.0964428	-1.01696	-0.398203	-0.753858	0.0611737	-0.242405	-0.805276	-0.000288212	-0.723007	-0.328836	-0.525921	-0.263105	0.0331602
C5orf33	0.147446	0.241451	-0.81527	-0.982089	-1.10131	-0.575717	-0.381617	-0.466489	0.194448	-0.966222	-0.474608	-0.720415	-0.262983	0.0251667
DHCR7	-0.357542	-0.226408	-0.355636	-0.472803	-0.583286	0.0422731	-0.0239227	-0.00972176	-0.291975	-0.470575	0.00287621	-0.233849	-0.262912	0.0193262
GRPR	-0.214777	-0.168391	-0.467407	-0.626978	-0.444592	-0.154769	-0.122154	-0.182132	-0.191584	-0.512992	-0.153018	-0.333005	-0.262295	0.00286014
IDE	-0.40227	-0.257368	-0.157694	-0.33357	-0.17575	-0.335491	0.0186446	-0.184582	-0.329819	-0.222338	-0.167143	-0.19474	-0.26228	0.00185669
DAB2	-0.51148	-0.270846	-0.0891584	-0.175913	-0.292635	-0.119254	-0.0619599	-0.0592501	-0.391163	-0.185902	-0.0801547	-0.133028	-0.262096	0.00876132
SNORD116-24	0.245043	-0.446656	-0.877539	-0.582025	-0.594882	0.0370983	-0.110538	-0.410014	-0.100806	-0.684815	-0.161151	-0.422983	-0.261895	0.0350412
FDFT1	-0.201942	-0.281845	-0.29764	-0.548265	-0.799455	0.0838343	-0.0776855	-0.0517105	-0.241894	-0.548453	-0.0151872	-0.28182	-0.261857	0.0312146
WDR41	-0.244609	-0.145978	-0.426495	-0.352531	-0.541454	-0.285563	-0.0659267	-0.297369	-0.195293	-0.44016	-0.216286	-0.328223	-0.261758	0.000867111
SLC35E3	-0.365355	-0.367761	-0.123592	-0.163048	-0.3756	-0.204676	0.00732808	-0.0754063	-0.366558	-0.220747	-0.0909181	-0.155833	-0.261195	0.00512951
R3HDM1	-0.0775797	-0.0573621	-0.379117	-0.57194	-0.609389	-0.380916	-0.306691	-0.4805	-0.0674709	-0.520149	-0.389369	-0.454759	-0.261115	0.00171689
DSP	-0.307762	-0.271483	-0.235384	-0.596346	-0.545584	-0.194963	0.0194725	0.160277	-0.289623	-0.459104	-0.00507129	-0.232088	-0.260855	0.0291811
CDKN1A	0.134305	-0.25034	-0.557918	-0.598678	-0.521923	-0.253697	-0.480659	-0.361177	-0.0580174	-0.559506	-0.365178	-0.462342	-0.26018	0.00379176
SNORD58A	-0.459477	0.102121	-0.49812	-0.642124	-0.452429	-0.256133	-0.0758726	-0.121537	-0.178678	-0.530891	-0.151181	-0.341036	-0.259857	0.0122657
CENPW	-0.323533	-0.390177	-0.0506329	-0.182636	-0.436899	-0.136614	-0.0218169	-0.148175	-0.356855	-0.223389	-0.102202	-0.162796	-0.259825	0.00618987
FAM134C	-0.280668	-0.287657	-0.239061	-0.288959	-0.337111	-0.105857	-0.248018	-0.190627	-0.284163	-0.288377	-0.181501	-0.234939	-0.259551	2.4859e-05
CCDC69	-0.611809	-0.154465	-0.263489	-0.261462	-0.214494	0.00775916	-0.104481	0.0220121	-0.383137	-0.246482	-0.0249032	-0.135692	-0.259415	0.0269927
LYRM5	-0.538037	-0.185062	-0.186777	-0.190054	-0.42751	-0.117903	0.0127627	-0.032113	-0.36155	-0.268114	-0.0457511	-0.156932	-0.259241	0.0164178
NME5	-0.445265	-0.383644	-0.0259985	-0.166235	-0.182628	-0.0221606	-0.00364629	-0.219446	-0.414455	-0.124954	-0.0817508	-0.103352	-0.258903	0.0177441
TMEM209	-0.418357	-0.288679	-0.0966118	-0.257574	-0.263884	-0.201484	-0.0236841	-0.138631	-0.353518	-0.206023	-0.121266	-0.163645	-0.258582	0.00192478
HERC2P4	0.0224906	-0.329838	-0.547836	-0.517023	-0.145492	-0.22523	-0.00125784	-0.739484	-0.153674	-0.40345	-0.321991	-0.36272	-0.258197	0.0148941
GNA13	-0.437822	-0.380364	-0.00223926	-0.256639	-0.231619	-0.0302575	-0.0280764	-0.0882874	-0.409093	-0.163499	-0.0488738	-0.106186	-0.25764	0.0188701
HIST1H4D	-0.0021415	-0.410389	-0.408232	-0.422658	-0.598042	-0.108446	-0.124426	-0.156162	-0.206265	-0.476311	-0.129678	-0.302994	-0.25463	0.00669499
FAM135A	-0.285228	0.0485708	-0.525828	-0.77724	-0.497394	-0.283315	0.0059381	-0.267721	-0.118329	-0.600154	-0.181699	-0.390927	-0.254628	0.0128139
CENPH	-0.317936	-0.026107	-0.404367	-0.772578	-0.683556	-0.0153131	0.0165636	-0.163765	-0.172021	-0.620167	-0.0541713	-0.337169	-0.254595	0.0292113
C10orf58	-0.285919	-0.25307	-0.379319	-0.391699	-0.304629	-0.106109	-0.136466	-0.10603	-0.269495	-0.358549	-0.116202	-0.237375	-0.253435	0.000569646
POP4	0.000705784	0.0482013	-0.685096	-0.698754	-0.666349	-0.285004	-0.440807	-0.406091	0.0244536	-0.6834	-0.377301	-0.53035	-0.252948	0.00735569
C9orf80	-0.465506	-0.131018	-0.183285	-0.203035	-0.341899	-0.248053	-0.0283162	-0.241084	-0.298262	-0.24274	-0.172485	-0.207612	-0.252937	0.00168032
TTC12	-0.424521	-0.252185	-0.209898	-0.177232	-0.373965	-0.233586	-0.107559	0.102212	-0.338353	-0.253698	-0.0796444	-0.166671	-0.252512	0.0081385
ASL	-0.429379	-0.434651	0.0962918	-0.0766079	-0.128624	-0.184083	-0.0412515	-0.101885	-0.432015	-0.0363132	-0.109073	-0.0726933	-0.252354	0.0419325
TFCP2	-0.395674	-0.283432	-0.0502283	-0.17358	-0.544875	-0.179797	0.0440394	-0.0832971	-0.339553	-0.256228	-0.0730184	-0.164623	-0.252088	0.0184317
CDC14A	-0.491631	-0.290067	-0.100195	-0.261948	-0.143489	-0.0932971	0.0374791	-0.113497	-0.390849	-0.168544	-0.0564382	-0.112491	-0.25167	0.0153515
SOCS5	-0.0937189	-0.235213	-0.280105	-0.534741	-0.354684	-0.401265	-0.154229	-0.295075	-0.164466	-0.389843	-0.283523	-0.336683	-0.250575	0.000570834
SNORA62	0.154614	-0.298207	-0.698415	-0.538452	-0.297263	-0.428602	-0.256932	-0.356252	-0.0717967	-0.511377	-0.347262	-0.429319	-0.250558	0.00609597
MORN4	0.193354	0.10651	-0.525647	-0.903587	-0.848827	-0.655631	-0.42282	-0.542292	0.149932	-0.759354	-0.540248	-0.649801	-0.249934	0.0162608
RWDD3	-0.411403	-0.121843	-0.316976	-0.205388	-0.504258	-0.327066	0.172111	-0.202751	-0.266623	-0.342208	-0.119235	-0.230721	-0.248672	0.0134906
EIF1AX	0.119033	0.141335	-0.575842	-0.875094	-0.963439	-0.434744	-0.402243	-0.512148	0.130184	-0.804791	-0.449712	-0.627252	-0.248534	0.018051
LOC100129648	-0.580523	-0.0501478	-0.0467639	-0.0917673	-0.390049	-0.203765	-0.331684	-0.0212391	-0.315335	-0.176194	-0.185563	-0.180878	-0.248107	0.0199321
CYP2U1	-0.327634	-0.176938	-0.20913	-0.277088	-0.365287	-0.264574	-0.108705	-0.235503	-0.252286	-0.283835	-0.202927	-0.243381	-0.247834	6.40873e-05
ZMYM3	-0.414516	-0.397715	-0.126403	-0.139029	-0.0996922	-0.0185778	-0.0879885	-0.0624723	-0.406116	-0.121708	-0.0563462	-0.0890271	-0.247571	0.0163262
HMGCL	-0.402857	-0.225965	-0.344912	-0.188058	-0.47052	0.0123537	0.0463682	-0.137474	-0.314411	-0.334497	-0.0262506	-0.180374	-0.247392	0.0142888
PLXNC1	-0.315153	-0.334012	-0.303343	-0.174508	-0.419648	-0.167066	0.0359348	0.0151685	-0.324583	-0.299167	-0.0386541	-0.16891	-0.246747	0.00950911
TMEM167B	-0.215789	-0.405738	-0.073016	-0.380598	-0.416528	-0.184384	0.0276674	-0.0665379	-0.310763	-0.290047	-0.0744182	-0.182233	-0.246498	0.00958972
H3F3C	-0.116705	-0.313278	-0.461999	-0.417005	-0.600843	0.0410984	-0.180397	-0.0407275	-0.214992	-0.493282	-0.0600086	-0.276645	-0.245819	0.013048
NIT2	-0.47939	-0.264566	-0.0935516	-0.142354	-0.352891	0.0357589	-0.0597666	-0.103653	-0.371978	-0.196266	-0.0425536	-0.11941	-0.245694	0.0189304
C3orf59	-0.339393	-0.440909	-0.261085	-0.272618	-0.0394814	-0.0502092	-0.0596987	0.0775351	-0.390151	-0.191061	-0.0107909	-0.100926	-0.245539	0.0293816
TNNI2	-0.34384	-0.126366	-0.377147	-0.591725	-0.371216	0.0318545	0.00478441	-0.231092	-0.235103	-0.446696	-0.0648176	-0.255757	-0.24543	0.0125284
ZFP36L2	-0.376667	-0.362115	-0.139024	-0.156109	-0.0705414	0.152957	-0.337844	-0.17812	-0.369391	-0.121891	-0.121002	-0.121447	-0.245419	0.0225014
RRAGD	-0.324656	-0.0930441	-0.477167	-0.36069	-0.301024	-0.138733	-0.0940811	-0.315512	-0.20885	-0.379627	-0.182776	-0.281201	-0.245026	0.00108312
PEX13	-0.409034	-0.0664724	-0.254927	-0.360326	-0.463309	-0.0680728	-0.193628	-0.170076	-0.237753	-0.359521	-0.143926	-0.251723	-0.244738	0.00233081
VN1R1	-0.5432	-0.141145	-0.14359	-0.207617	-0.166313	-0.276019	0.0367399	-0.12452	-0.342173	-0.172507	-0.121267	-0.146887	-0.24453	0.0125276
FAM189B	-0.281593	-0.334524	-0.176232	-0.269124	-0.35728	0.0272906	-0.130171	-0.172152	-0.308058	-0.267545	-0.0916774	-0.179611	-0.243835	0.00207256
CACNB2	-0.538687	-0.177917	-0.236827	-0.0987297	-0.0741803	-0.111306	-0.0023533	-0.242867	-0.358302	-0.136579	-0.118842	-0.12771	-0.243006	0.0153877
C17orf53	-0.327479	-0.433025	-0.192022	-0.119541	-0.00996188	-0.225842	-0.0175683	-0.0628731	-0.380252	-0.107175	-0.102094	-0.104635	-0.242443	0.0141936
CDK8	-0.276231	-0.0959397	-0.32261	-0.420525	-0.499133	-0.298854	-0.0571242	-0.193337	-0.186085	-0.414089	-0.183105	-0.298597	-0.242341	0.00147078
ACTR3	-0.114399	0.0666041	-0.422718	-0.596656	-0.705854	-0.386273	-0.171177	-0.476413	-0.0238974	-0.575076	-0.344621	-0.459849	-0.241873	0.00649662
STXBP1	-0.489793	-0.271599	-0.149097	-0.0671373	-0.165469	-0.0919682	-0.0876854	-0.0511665	-0.380696	-0.127235	-0.07694	-0.102087	-0.241392	0.0129093
TRAM2	-0.380832	-0.454098	0.000459881	-0.142254	0.0288266	0.0252203	-0.123795	-0.175691	-0.417465	-0.0376559	-0.0914219	-0.0645389	-0.241002	0.0495088
TUBA1A	-0.109295	-0.273569	-0.370301	-0.450266	-0.535509	-0.196177	-0.0692823	-0.10969	-0.191432	-0.452026	-0.12505	-0.288538	-0.239985	0.00350279
C9orf30	-0.0377778	-0.148311	-0.350729	-0.445809	-0.435588	-0.513489	-0.207293	-0.367125	-0.0930446	-0.410709	-0.362636	-0.386672	-0.239858	0.00105235
CDS2	-0.492495	-0.192024	-0.183096	-0.316348	-0.349137	0.119253	-0.0493434	-0.0360083	-0.34226	-0.28286	0.0113004	-0.13578	-0.23902	0.0311173
CNTNAP1	-0.347441	-0.227322	-0.323005	-0.319883	-0.358766	-0.0299111	-0.063272	-0.0453454	-0.287382	-0.333885	-0.0461761	-0.19003	-0.238706	0.00412273
CPEB4	-0.377234	-0.270335	-0.189631	-0.115948	-0.00503857	-0.233019	-0.161715	-0.20677	-0.323784	-0.103539	-0.200501	-0.15202	-0.237902	0.00150374
ZNF280D	-0.605295	-0.1623	-0.0614535	-0.214518	-0.0995342	-0.081452	0.0242964	-0.112339	-0.383798	-0.125169	-0.0564982	-0.0908335	-0.237316	0.0459295
POLR2G	-0.532931	-0.21601	-0.138404	-0.171507	-0.11153	0.0218592	-0.242461	0.0589284	-0.374471	-0.14048	-0.0538911	-0.0971857	-0.235828	0.0362905
NHEDC2	-0.255263	-0.337907	-0.182647	-0.194626	-0.357993	-0.152968	0.0262752	-0.18274	-0.296585	-0.245089	-0.103144	-0.174116	-0.235351	0.00191408
TMEM101	-0.245802	-0.456052	-0.274671	-0.0859931	-0.199187	-0.151067	0.0127333	-0.0190051	-0.350927	-0.186617	-0.0524461	-0.119532	-0.235229	0.0132596
RFX7	-0.419006	-0.281209	-0.0561247	-0.173399	-0.156921	-0.16431	-0.00263161	-0.16157	-0.350107	-0.128815	-0.109504	-0.119159	-0.234633	0.0059047
SASS6	-0.502356	-0.163568	-0.109453	-0.215042	-0.278846	-0.173468	0.158473	-0.19081	-0.332962	-0.201114	-0.0686014	-0.134858	-0.23391	0.0247607
BAIAP2L1	-0.622475	-0.0844949	-0.156723	-0.193791	-0.0696251	-0.13431	-0.00504891	-0.123415	-0.353485	-0.140046	-0.0875911	-0.113819	-0.233652	0.0363286
C14orf49	-0.515874	-0.196531	-0.270264	-0.166392	-0.303648	-0.00121663	0.0019571	0.0838754	-0.356203	-0.246768	0.0282053	-0.109281	-0.232742	0.0435048
ACVR2B	-0.305483	-0.321187	-0.250316	-0.166969	-0.115124	0.0862495	-0.176483	-0.289821	-0.313335	-0.17747	-0.126685	-0.152077	-0.232706	0.00490686
RBM43	-0.403763	-0.150017	-0.126095	-0.304001	-0.246429	-0.0146695	-0.143802	-0.295872	-0.27689	-0.225508	-0.151448	-0.188478	-0.232684	0.00199021
DPCD	-0.223462	-0.346357	-0.162249	-0.284196	-0.272679	-0.232211	-0.0781694	-0.0530554	-0.284909	-0.239708	-0.121145	-0.180427	-0.232668	0.000716781
C12orf72	-0.297674	-0.196163	-0.0679005	-0.270355	-0.172353	-0.311217	-0.271316	-0.211833	-0.246919	-0.170203	-0.264789	-0.217496	-0.232207	9.88217e-05
DUSP18	-0.187518	-0.265784	-0.482871	-0.287764	-0.129949	-0.196996	-0.168189	-0.157908	-0.226651	-0.300195	-0.174364	-0.237279	-0.231965	0.000635492
MEST	-0.421532	-0.299733	-0.0817181	-0.0647506	-0.13727	-0.086866	-0.0887986	-0.157435	-0.360632	-0.0945794	-0.111033	-0.102806	-0.231719	0.00752546
SMPD1	-0.414128	-0.219759	-0.291152	-0.161121	-0.265978	-0.0614213	-0.119592	0.0228436	-0.316943	-0.239417	-0.0527232	-0.14607	-0.231507	0.00630227
NSDHL	-0.543057	-0.210786	-0.189573	-0.131328	-0.220632	0.0525472	0.00183329	-0.0235439	-0.376922	-0.180511	0.0102789	-0.0851162	-0.231019	0.0480622
PRR11	-0.307559	-0.405675	0.108303	-0.152333	-0.260514	-0.141072	-0.0196479	-0.164767	-0.356617	-0.101515	-0.108496	-0.105005	-0.230811	0.0220121
VAPA	-0.395222	-0.222896	-0.266675	-0.210128	-0.196222	0.0019435	-0.00380789	-0.218441	-0.309059	-0.224342	-0.0734353	-0.148888	-0.228974	0.00486711
AVL9	-0.419178	-0.266022	-0.245535	-0.173873	-0.223014	-0.021168	-0.00117222	-0.0183347	-0.3426	-0.214141	-0.0135583	-0.113849	-0.228225	0.0137314
ATHL1	-0.226268	-0.48263	-0.205082	-0.123934	0.086764	-0.11662	-0.076194	-0.170103	-0.354449	-0.0807509	-0.120972	-0.100862	-0.227655	0.0234934
LPGAT1	-0.381669	-0.307124	-0.174416	-0.172006	-0.129785	-0.0485416	-0.111286	-0.0283412	-0.344397	-0.158736	-0.062723	-0.110729	-0.227563	0.00564439
DAG1	-0.354931	-0.309788	-0.192303	-0.337614	-0.251211	0.171064	-0.136017	0.0114461	-0.332359	-0.260376	0.0154977	-0.122439	-0.227399	0.0316877
SOCS2	-0.449702	-0.256547	0.0957797	-0.129143	-0.316538	-0.027672	-0.202697	-0.0296255	-0.353125	-0.116634	-0.0866649	-0.101649	-0.227387	0.0342576
RAB11FIP2	-0.389614	-0.258627	-0.166232	-0.239621	-0.186265	-0.136039	0.0491662	-0.0997052	-0.32412	-0.197373	-0.0621926	-0.129783	-0.226952	0.00560459
SNORD116-25	0.0864861	-0.0733583	-0.684311	-0.506777	-0.656229	-0.576246	-0.159185	-0.180025	0.00656388	-0.615772	-0.305152	-0.460462	-0.226949	0.0134093
PYGO2	-0.307357	-0.311566	-0.219916	-0.324318	-0.179654	0.146562	-0.133987	-0.155064	-0.309461	-0.241296	-0.0474964	-0.144396	-0.226929	0.0111413
REST	0.00681153	-0.0502997	-0.482027	-0.565874	-0.52311	-0.421548	-0.304997	-0.294729	-0.0217441	-0.52367	-0.340424	-0.432047	-0.226896	0.00326434
SNORA73A	0.182666	-0.328729	-0.49454	-0.817077	-0.389013	-0.137582	-0.198012	-0.23626	-0.0730313	-0.566877	-0.190618	-0.378747	-0.225889	0.0213765
SNORD62A	-0.429855	-0.0892871	-0.133117	-0.415557	0.0116704	-0.454562	0.0253684	-0.186808	-0.259571	-0.179001	-0.205334	-0.192168	-0.225869	0.0205853
ASB4	-0.238443	-0.131475	-0.256909	-0.446116	-0.48255	-0.145929	0.0536271	-0.320833	-0.184959	-0.395192	-0.137712	-0.266452	-0.225705	0.00536237
CBX6	-0.397534	-0.367878	-0.0622662	-0.251877	-0.00302216	0.00847863	-0.126471	0.0250166	-0.382706	-0.105722	-0.0309919	-0.0683569	-0.225532	0.0453696
PAQR7	-0.178215	-0.139496	-0.155249	-0.636178	-0.579374	-0.322616	0.00993658	-0.0670777	-0.158855	-0.456934	-0.126586	-0.29176	-0.225308	0.0173406
TTC26	-0.531687	-0.0799675	-0.0613691	-0.218306	-0.356061	-0.185201	0.0520952	-0.0957602	-0.305827	-0.211912	-0.0762886	-0.1441	-0.224964	0.0260487
DZIP3	-0.250541	-0.247194	-0.189211	-0.330879	-0.477755	-0.238673	0.210602	-0.173724	-0.248867	-0.332615	-0.0672653	-0.19994	-0.224404	0.0182562
HIST2H2AC	-0.191041	-0.207927	-0.321575	-0.469645	-0.422882	-0.111482	-0.104757	-0.0641746	-0.199484	-0.4047	-0.0934713	-0.249086	-0.224285	0.00314934
PGAP3	-0.200115	-0.281315	-0.17649	-0.216722	-0.6843	0.05055	-0.189378	-0.0295454	-0.240715	-0.359171	-0.0561246	-0.207648	-0.224181	0.0263504
QPCT	-0.433126	-0.25881	-0.191918	-0.267174	-0.167267	0.0339992	-0.0719008	0.0543125	-0.345968	-0.208786	0.00547028	-0.101658	-0.223813	0.0262491
LXN	-0.262311	0.117772	-0.836941	-0.566976	-0.552033	-0.0951638	-0.109044	-0.0905309	-0.0722695	-0.651983	-0.0982461	-0.375115	-0.223692	0.0335201
RMI1	-0.399516	-0.368638	-0.0984436	-0.00521147	-0.208223	0.0189321	0.0216739	-0.103643	-0.384077	-0.103959	-0.0210123	-0.0624859	-0.223281	0.0467672
PHF10	-0.340791	0.0888522	-0.423672	-0.314365	-0.480439	-0.202283	-0.25932	-0.236197	-0.125969	-0.406159	-0.2326	-0.31938	-0.222674	0.00303964
LATS2	-0.385129	-0.339742	-0.111344	-0.199301	-0.0638035	-0.0188779	-0.0430399	-0.054555	-0.362436	-0.124816	-0.0388243	-0.0818202	-0.222128	0.0189631
C1orf85	-0.407359	-0.183746	-0.238084	-0.26123	-0.336204	0.117314	-0.147237	-0.0233671	-0.295552	-0.278506	-0.0177632	-0.148135	-0.221844	0.0174106
DCTN4	-0.248	-0.19419	-0.177675	-0.22954	-0.377204	-0.260144	-0.0597395	-0.227736	-0.221095	-0.261473	-0.18254	-0.222006	-0.221551	0.000201903
ORMDL2	-0.243765	-0.462188	-0.0756398	0.00106577	-0.0783148	-0.0751351	-0.152536	-0.153145	-0.352977	-0.0509629	-0.126939	-0.0889508	-0.220964	0.0187544
NDUFS4	-0.436082	-0.149371	-0.122067	-0.229515	-0.52051	-0.0156308	0.00277513	-0.00620343	-0.292726	-0.290697	-0.00635303	-0.148525	-0.220626	0.034599
IRAK1BP1	-0.376046	-0.354481	-0.143466	-0.26253	-0.0544119	-0.00854951	-0.0352168	0.0579098	-0.365264	-0.15347	0.0047145	-0.0743775	-0.219821	0.0399191
SWAP70	-0.430945	-0.172221	-0.0926013	-0.252937	-0.218977	0.0372252	-0.0288682	-0.268529	-0.301583	-0.188172	-0.0867241	-0.137448	-0.219515	0.0116215
ALG6	-0.501722	0.0941773	-0.363275	-0.35572	-0.554839	-0.25553	0.132985	-0.0108814	-0.203772	-0.424611	-0.0444755	-0.234543	-0.219158	0.0471382
HNRNPA1	-0.239518	-0.284769	-0.359739	-0.180054	-0.32819	-0.206503	0.0737982	-0.0530408	-0.262144	-0.289328	-0.0619151	-0.175621	-0.218883	0.00636112
LOC729444	-0.119527	-0.50105	0.0685394	-0.188441	-0.263996	-0.29265	-0.00872636	-0.0767052	-0.310289	-0.127966	-0.126027	-0.126997	-0.218643	0.0302438
RAB31	-0.475757	0.0360819	-0.481462	-0.397956	-0.096998	-0.0414595	-0.10005	-0.163133	-0.219838	-0.325472	-0.101547	-0.21351	-0.216674	0.0210684
LOC100129118	-0.27477	-0.27349	-0.312178	-0.134573	-0.294727	-0.0434673	0.0347496	-0.20298	-0.27413	-0.247159	-0.070566	-0.158863	-0.216496	0.00436367
DICER1	-0.455818	-0.219996	-0.0731579	-0.0750772	-0.123257	-0.20895	0.0670962	-0.153327	-0.337907	-0.0904974	-0.0983935	-0.0944455	-0.216176	0.0231134
REEP4	-0.0999813	0.00900641	-0.254771	-0.381082	-0.594759	-0.275588	-0.34082	-0.470526	-0.0454875	-0.410204	-0.362311	-0.386258	-0.215873	0.00316152
TGIF2	-0.132606	-0.281168	-0.361806	-0.485209	-0.394884	0.0758907	-0.178784	0.00383673	-0.206887	-0.413966	-0.0330188	-0.223493	-0.21519	0.0161827
KIAA1024L	-0.279304	-0.241904	-0.233309	-0.01282	-0.433514	-0.312061	-0.221871	0.201456	-0.260604	-0.226548	-0.110825	-0.168687	-0.214645	0.0285745
KIF3B	-0.478562	-0.185106	-0.0306903	-0.153402	-0.318274	-0.106527	0.0311236	-0.00438611	-0.331834	-0.167455	-0.0265966	-0.097026	-0.21443	0.0376057
EIF2B2	-0.31952	-0.162698	-0.325849	-0.310779	-0.404951	-0.129948	0.102316	-0.056932	-0.241109	-0.347193	-0.0281877	-0.18769	-0.2144	0.0123712
FLJ40852	-0.319932	-0.389703	-0.0518399	-0.0918494	-0.161674	-0.164545	0.0113591	0.0156298	-0.354817	-0.101788	-0.0458522	-0.0738199	-0.214319	0.0282068
PNMA1	-0.172676	-0.391789	-0.103222	-0.319082	-0.284005	-0.0275826	-0.141601	-0.00192242	-0.282233	-0.235436	-0.0570353	-0.146236	-0.214234	0.0082992
EZH1	-0.314218	-0.330563	-0.252198	-0.0682452	-0.142102	-0.0437416	0.0277281	-0.15672	-0.32239	-0.154182	-0.0575777	-0.10588	-0.214135	0.0103673
SLC26A10	-0.290215	-0.325683	-0.205455	0.0404494	-0.0692338	-0.281679	-0.0467314	-0.150072	-0.307949	-0.0780797	-0.159494	-0.118787	-0.213368	0.00930188
ERLEC1	-0.305084	-0.25471	-0.0828975	-0.257369	-0.291439	-0.0773787	0.0441029	-0.210296	-0.279897	-0.210569	-0.0811906	-0.14588	-0.212888	0.00496989
SPAG5	-0.285351	-0.318135	0.0202792	-0.198659	-0.414347	-0.157153	0.0622107	-0.0564047	-0.301743	-0.197575	-0.050449	-0.124012	-0.212878	0.0255515
HIST1H2BH	0.0148053	-0.366654	-0.452245	-0.385001	-0.283212	0.068327	-0.294335	-0.151643	-0.175924	-0.373486	-0.125884	-0.249685	-0.212805	0.0109437
ITGA6	-0.440388	0.00315555	-0.307189	-0.430113	-0.20059	-0.130901	-0.131856	-0.0404409	-0.218616	-0.312631	-0.101066	-0.206848	-0.212732	0.00957694
PSMB7	-0.400862	-0.302368	-0.0826636	-0.0451997	-0.161764	-0.123984	-0.0267751	-0.00232408	-0.351615	-0.0965426	-0.0510278	-0.0737852	-0.2127	0.0238543
TGFB1	-0.354474	-0.060829	-0.28388	-0.309903	-0.333649	-0.158247	-0.0730733	-0.142641	-0.207652	-0.309144	-0.124654	-0.216899	-0.212275	0.00141992
POLD2	-0.323831	-0.305007	-0.0684383	-0.190064	-0.0590477	0.0102094	-0.214734	-0.132682	-0.314419	-0.10585	-0.112402	-0.109126	-0.211773	0.00675146
MIR220A	-0.13795	-0.196828	-0.536477	-0.355	-0.0435478	0.0897555	-0.453641	-0.231718	-0.167389	-0.311675	-0.198535	-0.255105	-0.211247	0.0160616
TSPAN31	-0.121576	-0.164299	-0.444818	-0.594613	-0.567549	-0.0584082	-0.0183033	0.00646014	-0.142938	-0.53566	-0.0234171	-0.279539	-0.211238	0.0274308
ZNF618	-0.302254	-0.369767	0.0307384	-0.138914	-0.0309991	-0.0116891	-0.215749	-0.150429	-0.336011	-0.0463915	-0.125956	-0.0861736	-0.211092	0.021315
CHMP2B	0.0432916	0.0855011	-0.643553	-0.657765	-0.739112	-0.229475	-0.181026	-0.464432	0.0643964	-0.680143	-0.291645	-0.485894	-0.210749	0.0187151
FAM149B1	-0.263679	-0.0761899	-0.31875	-0.248463	-0.450448	-0.205125	-0.299348	0.0133075	-0.169935	-0.339221	-0.163722	-0.251471	-0.210703	0.00272461
TMEM134	-0.192109	-0.399073	-0.074285	-0.15534	-0.177675	-0.114865	-0.128668	-0.102905	-0.295591	-0.135767	-0.115479	-0.125623	-0.210607	0.00220612
NUF2	-0.299155	-0.28287	-0.054131	-0.083289	-0.346531	-0.193813	0.0739534	-0.177326	-0.291012	-0.161317	-0.0990619	-0.130189	-0.210601	0.0116332
ATG10	-0.107418	-0.130108	-0.42333	-0.270222	-0.634898	-0.135359	-0.0454471	-0.298671	-0.118763	-0.442816	-0.159826	-0.301321	-0.210042	0.00786457
STXBP2	-0.368057	-0.187136	-0.230829	-0.240373	-0.291453	0.0514102	-0.0184459	-0.124444	-0.277597	-0.254218	-0.0304932	-0.142356	-0.209976	0.00914845
C8orf33	-0.334034	-0.249394	-0.193551	-0.166685	-0.0861433	-0.165368	-0.0795802	-0.0703604	-0.291714	-0.148793	-0.105103	-0.126948	-0.209331	0.00127493
HIST1H2BB	0.0535254	-0.256056	-0.674354	-0.528091	-0.498371	0.0819153	-0.0987791	-0.182926	-0.101265	-0.566938	-0.0665965	-0.316767	-0.209016	0.0325219
FANCD2	-0.327746	-0.0796565	-0.133375	-0.26908	-0.60793	-0.245633	0.119107	-0.141977	-0.203701	-0.336795	-0.089501	-0.213148	-0.208425	0.0257549
SPRYD4	-0.0939515	-0.442267	-0.225816	-0.0587141	-0.283809	0.0250758	-0.1147	-0.233219	-0.268109	-0.189446	-0.107614	-0.14853	-0.20832	0.0112178
COMT	-0.23708	-0.404337	-0.14097	-0.199228	-0.0695536	-0.0443388	-0.0832623	-0.0343032	-0.320708	-0.136584	-0.0539681	-0.0952759	-0.207992	0.0111693
BTD	-0.318554	-0.328435	-0.19914	-0.114049	-0.0967902	-0.145541	-0.0194164	0.0278225	-0.323495	-0.13666	-0.0457117	-0.0911858	-0.20734	0.0133577
HIST1H3B	-0.0909517	-0.206966	-0.333201	-0.340148	-0.391671	-0.11499	-0.193223	-0.215674	-0.148959	-0.355007	-0.174629	-0.264818	-0.206888	0.000483714
COL25A1	-0.348751	-0.347946	-0.155503	-0.031876	0.0502147	-0.134108	0.00437523	-0.121885	-0.348348	-0.0457213	-0.0838725	-0.0647969	-0.206573	0.0369617
DHX40	-0.286458	-0.293992	-0.184356	-0.359918	-0.282724	-0.0600011	0.147901	0.00230832	-0.290225	-0.275666	0.0300695	-0.122798	-0.206512	0.0342214
KIAA0232	-0.420903	-0.0378302	-0.144325	-0.261484	-0.195691	-0.141778	-0.112013	-0.240938	-0.229366	-0.2005	-0.16491	-0.182705	-0.206036	0.00213164
ABHD2	-0.387678	-0.294432	-0.0136238	-0.148971	-0.130387	-0.0324109	-0.00692651	-0.0936978	-0.341055	-0.0976605	-0.0443451	-0.0710028	-0.206029	0.0248664
HIST1H2AB	0.0430521	-0.375641	-0.338559	-0.28151	-0.523736	-0.0636191	-0.157964	-0.108387	-0.166295	-0.381269	-0.10999	-0.245629	-0.205962	0.0111258
IMMT	-0.0943598	-0.0568522	-0.362157	-0.409495	-0.4621	-0.227521	-0.218681	-0.335976	-0.075606	-0.411251	-0.260726	-0.335988	-0.205797	0.00120512
WNT11	-0.274531	0.0573404	-0.37485	-0.493893	-0.510382	0.0205151	-0.261978	-0.189892	-0.108595	-0.459708	-0.143785	-0.301747	-0.205171	0.0117476
ATRX	-0.505246	-0.132226	-0.158057	-0.202869	-0.194166	-0.0506064	0.0085876	0.0493563	-0.318736	-0.185031	0.00244583	-0.0912923	-0.205014	0.044609
CPVL	-0.28983	-0.353211	-0.246922	-0.260108	-0.138552	-0.0542807	0.115015	0.0544681	-0.32152	-0.215194	0.0384006	-0.0883966	-0.204959	0.0452521
ARMCX6	-0.260967	-0.045866	-0.452227	-0.358572	-0.416672	-0.148453	-0.0392914	-0.123032	-0.153417	-0.409157	-0.103592	-0.256375	-0.204896	0.00547123
EDC3	-0.299231	-0.124048	-0.155378	-0.251984	-0.339065	-0.348353	0.0563087	-0.141842	-0.21164	-0.248809	-0.144629	-0.196719	-0.204179	0.0043023
AGFG1	-0.410299	-0.264099	0.031724	-0.183058	-0.168267	-0.153571	0.0462706	0.00708044	-0.337199	-0.106534	-0.0334066	-0.0699701	-0.203585	0.0452445
ERLIN2	-0.390193	-0.244407	-0.137507	-0.314786	-0.131307	0.152568	-0.0103221	-0.0953642	-0.3173	-0.194533	0.0156272	-0.0894529	-0.203376	0.0473806
PDE6H	-0.3811	-0.178118	-0.0999471	0.0982815	-0.382646	-0.0535429	-0.0778804	-0.24365	-0.279609	-0.128104	-0.125024	-0.126564	-0.203087	0.0265065
HMGB1	-0.163613	-0.302768	-0.18003	-0.179065	-0.488946	-0.206136	0.016142	0.00184256	-0.23319	-0.28268	-0.0627171	-0.172699	-0.202945	0.0133043
ABCA8	-0.440623	-0.126798	-0.0638354	-0.197054	-0.311592	-0.209776	0.0598659	-0.00770503	-0.283711	-0.190827	-0.0525385	-0.121683	-0.202697	0.0263909
FBXW4	-0.433133	-0.13958	-0.186986	-0.166318	-0.246692	-0.00774052	-0.0947124	-0.00863084	-0.286357	-0.199999	-0.0370279	-0.118513	-0.202435	0.0133993
RBM28	-0.247997	-0.0518217	-0.263752	-0.407535	-0.432214	-0.194432	-0.0131853	-0.210788	-0.149909	-0.367834	-0.139468	-0.253651	-0.20178	0.00339916
PTRH1	-0.135117	-0.496427	-0.0328224	-0.0391218	-0.242342	-0.0236267	-0.120917	-0.0654127	-0.315772	-0.104762	-0.0699854	-0.0873737	-0.201573	0.0376134
BAK1	-0.128672	-0.13667	-0.526343	-0.460089	-0.280504	0.0495245	-0.256243	-0.148873	-0.132671	-0.422312	-0.11853	-0.270421	-0.201546	0.00933944
SPDYE7P	-0.218997	0.059362	-0.0333709	-0.553411	-0.321224	-0.46408	-0.261322	-0.305879	-0.0798177	-0.302669	-0.34376	-0.323214	-0.201516	0.00812597
ALG2	-0.0393036	-0.154148	-0.456296	-0.316406	-0.484337	-0.220679	-0.16252	-0.197454	-0.0967256	-0.419013	-0.193551	-0.306282	-0.201504	0.00232907
ENPP5	-0.270245	-0.130181	-0.393036	-0.497676	-0.2685	-0.0975902	-0.0173637	0.0586478	-0.200213	-0.386404	-0.0187687	-0.202586	-0.2014	0.0194793
SORT1	-0.330128	-0.137791	-0.332177	-0.237229	-0.179992	-0.0497281	-0.0506908	-0.162806	-0.23396	-0.249799	-0.0877415	-0.16877	-0.201365	0.00205163
ALS2CR4	-0.36098	-0.194312	-0.0746939	-0.132443	-0.173817	-0.240119	-0.0046609	-0.120688	-0.277646	-0.126985	-0.121823	-0.124404	-0.201025	0.00376273
DPH3B	-0.143802	-0.481491	-0.233337	0.0132526	-0.162507	0.0665018	-0.0224542	-0.195471	-0.312647	-0.12753	-0.0504743	-0.0890024	-0.200825	0.0493222
EMID1	-0.273476	-0.297222	-0.129957	-0.287981	-0.145894	0.152456	-0.26828	-0.0156389	-0.285349	-0.187944	-0.043821	-0.115882	-0.200616	0.0266674
FAHD2A	-0.094585	-0.278216	-0.410556	-0.188143	-0.445959	-0.0399673	0.0370347	-0.239164	-0.1864	-0.348219	-0.0806988	-0.214459	-0.20043	0.0110167
RPS6KA6	-0.327421	0.0648777	-0.446837	-0.523282	-0.294205	-0.359495	0.115119	-0.0985299	-0.131272	-0.421441	-0.114302	-0.267871	-0.199572	0.026042
SPATA7	-0.402914	-0.188564	-0.0776518	-0.270358	-0.233401	0.0770633	-0.17013	0.0553606	-0.295739	-0.193804	-0.0125689	-0.103186	-0.199462	0.0342125
LATS1	-0.348842	-0.238798	-0.0357569	-0.131515	-0.158356	-0.176083	0.00733724	-0.130977	-0.29382	-0.108543	-0.0999075	-0.104225	-0.199023	0.00625745
TMEM87A	-0.34953	-0.182644	-0.190359	-0.186566	-0.336372	-0.178902	0.112498	-0.00716399	-0.266087	-0.237766	-0.0245226	-0.131144	-0.198616	0.0193936
SIK3	-0.396726	-0.285972	0.0381548	-0.108206	-0.133437	-0.0087199	-0.0612339	-0.0585851	-0.341349	-0.0678296	-0.0428463	-0.055338	-0.198343	0.0433659
ANKRD13C	-0.110052	0.0327063	-0.327736	-0.553464	-0.431103	-0.428325	-0.117783	-0.288097	-0.0386728	-0.437434	-0.278068	-0.357751	-0.198212	0.00540961
NCAPH	-0.201884	-0.154648	-0.204804	-0.336046	-0.426829	-0.119943	-0.0895729	-0.130611	-0.178266	-0.32256	-0.113376	-0.217968	-0.198117	0.00147557
C9orf41	-0.281298	-0.202148	-0.140394	-0.331971	-0.22262	-0.136675	-0.000627206	-0.0944411	-0.241723	-0.231662	-0.0772479	-0.154455	-0.198089	0.00218725
ATP2B3	-0.271005	-0.0878069	-0.128328	-0.360781	-0.541431	-0.202749	-0.0186239	-0.044371	-0.179406	-0.343513	-0.0885814	-0.216047	-0.197727	0.0133698
STAT3	-0.391705	-0.237172	-0.125864	-0.301494	-0.119488	0.0966971	-0.0300964	0.0044959	-0.314438	-0.182282	0.0236989	-0.0792915	-0.196865	0.0488658
OSCP1	-0.293319	-0.235753	-0.162932	-0.350652	-0.27876	-0.0689148	0.137647	-0.0495296	-0.264536	-0.264115	0.00640096	-0.128857	-0.196697	0.0247792
SNORA40	0.07793	-0.13376	-0.726298	-0.569832	-0.162443	-0.462725	0.0652625	-0.328074	-0.0279151	-0.486191	-0.241846	-0.364018	-0.195967	0.0305588
ATXN3	-0.458536	-0.14059	-0.195029	-0.156999	-0.143189	-0.161951	0.0657481	0.0402669	-0.299563	-0.165072	-0.0186453	-0.0918588	-0.195711	0.0388788
ZNF585A	-0.420328	-0.0557043	-0.288432	-0.264914	-0.152188	-0.12492	0.000139446	-0.0864946	-0.238016	-0.235178	-0.0704252	-0.152802	-0.195409	0.00971014
RHOA	-0.236534	-0.337526	-0.109638	-0.158632	-0.161283	0.00673452	-0.0505095	-0.147559	-0.28703	-0.143184	-0.0637779	-0.103481	-0.195256	0.0053371
UACA	-0.280081	-0.218729	-0.163525	-0.272271	-0.245117	-0.255259	0.0836611	0.00631669	-0.249405	-0.226971	-0.0550936	-0.141032	-0.195219	0.0107514
RBBP9	-0.11976	-0.273551	-0.316203	-0.46158	-0.241837	0.0631579	-0.180711	-0.0233252	-0.196656	-0.339873	-0.0469594	-0.193416	-0.195036	0.0134461
LLPH	-0.0872336	-0.068703	-0.756433	-0.267643	-0.358034	-0.229875	-0.412671	0.152196	-0.0779683	-0.460703	-0.16345	-0.312077	-0.195023	0.0333992
DSTYK	-0.339733	-0.245162	-0.206651	-0.108881	-0.196187	-0.179875	0.111656	-0.00462886	-0.292447	-0.170573	-0.0242826	-0.0974277	-0.194938	0.0230418
PAR4	-0.317354	-0.274283	-0.258903	0.0622879	-0.158258	-0.156261	0.0383701	-0.090677	-0.295819	-0.118291	-0.0695226	-0.0939068	-0.194863	0.0231309
LOC80154	-0.419372	-0.0354748	-0.0494469	-0.24894	-0.134877	-0.127742	0.0345597	-0.446832	-0.227424	-0.144421	-0.180005	-0.162213	-0.194818	0.0252077
MED25	-0.24829	-0.223783	-0.181833	-0.275763	-0.257782	0.0546432	-0.0942584	-0.161495	-0.236036	-0.238459	-0.0670367	-0.152748	-0.194392	0.00288159
TNNT2	-0.421769	-0.219144	-0.182129	-0.0558363	0.0478319	-0.129132	0.0635562	-0.151256	-0.320456	-0.0633777	-0.0722776	-0.0678276	-0.194142	0.0494913
CTCFL	-0.233412	-0.217269	-0.415368	-0.156289	-0.497603	0.0662445	0.107811	-0.080422	-0.22534	-0.35642	0.031211	-0.162605	-0.193972	0.0489321
C20orf29	-0.25433	-0.180373	0.0975688	-0.112982	-0.34023	-0.267336	-0.2314	-0.163651	-0.217351	-0.118548	-0.220796	-0.169672	-0.193512	0.00612582
EFCAB2	-0.42418	-0.0387448	-0.243851	-0.257787	-0.111243	-0.319579	0.147414	-0.147145	-0.231462	-0.204294	-0.106437	-0.155365	-0.193414	0.0276904
MAPRE2	-0.343446	-0.304087	-0.0395813	-0.103087	-0.0906956	-0.108687	-0.0238424	-0.0116001	-0.323767	-0.0777881	-0.0480432	-0.0629157	-0.193341	0.0241736
CXorf66	-0.453732	-0.0888913	-0.211475	-0.026323	-0.00402317	-0.321642	-0.126315	0.00387622	-0.271312	-0.0806071	-0.148027	-0.114317	-0.192814	0.0335886
RBMS2	-0.185391	-0.269629	0.0904036	-0.249126	-0.227346	-0.145898	-0.448864	0.0344581	-0.22751	-0.128689	-0.186768	-0.157729	-0.192619	0.0237173
MAPKAPK3	-0.24567	-0.369063	-0.168683	-0.0689946	-0.0139346	0.0329676	-0.0608991	-0.179683	-0.307367	-0.0838705	-0.0692047	-0.0765376	-0.191952	0.0241343
HIST1H2BF	0.00452125	-0.145497	-0.630411	-0.489117	-0.247827	-0.0335238	-0.168205	-0.304527	-0.0704879	-0.455785	-0.168752	-0.312268	-0.191378	0.013859
NSUN4	-0.379972	-0.262866	-0.0459811	-0.114656	-0.120235	-0.124592	0.00243913	0.0369849	-0.321419	-0.0936241	-0.0283893	-0.0610067	-0.191213	0.0359938
PBXIP1	-0.393747	-0.181593	-0.249211	-0.113945	-0.244221	-0.120327	0.0407028	0.12403	-0.28767	-0.202459	0.014802	-0.0938287	-0.190749	0.0455424
SVOP	-0.192598	-0.311699	-0.181204	0.0499478	-0.181149	-0.142665	-0.203605	-0.100931	-0.252149	-0.104135	-0.149067	-0.126601	-0.189375	0.00345703
USP37	-0.468754	-0.135755	-0.0416943	-0.159461	-0.110204	-0.149893	0.0723347	-0.0675608	-0.302254	-0.103786	-0.0483731	-0.0760798	-0.189167	0.0464988
CHRAC1	-0.2733	-0.324043	-0.0717102	-0.0878382	-0.268728	-0.128617	-0.0648611	0.144505	-0.298672	-0.142759	-0.0163242	-0.0795415	-0.189107	0.0411741
KLHL3	-0.236366	-0.254407	-0.327101	-0.107363	-0.416927	-0.0979871	0.160008	0.0053384	-0.245387	-0.283797	0.0224531	-0.130672	-0.188029	0.0468435
ARFGAP2	-0.328211	-0.011939	-0.233589	-0.297393	-0.365559	-0.207151	-0.0942965	-0.0291248	-0.170075	-0.298847	-0.110191	-0.204519	-0.187297	0.00478393
LOC100129831	-0.43345	-0.125491	-0.115779	-0.183392	-0.0664841	0.0604616	-0.103701	-0.160804	-0.27947	-0.121885	-0.0680142	-0.0949496	-0.18721	0.0242857
MTX1	-0.176711	-0.273489	-0.120572	-0.21594	-0.109204	-0.0508706	-0.106385	-0.289669	-0.2251	-0.148572	-0.148975	-0.148773	-0.186937	0.000874886
P4HTM	-0.331405	-0.165404	-0.335539	-0.0448094	-0.369965	0.11312	-0.103855	-0.0102011	-0.248404	-0.250104	-0.000311859	-0.125208	-0.186806	0.0408429
CPNE3	-0.234355	-0.252387	-0.133347	-0.250156	-0.303361	-0.102623	0.107442	-0.0882209	-0.243371	-0.228955	-0.0278008	-0.128378	-0.185874	0.0122879
BTRC	-0.206574	-0.118295	-0.233748	-0.186565	-0.56061	-0.0163382	0.00608514	-0.257002	-0.162434	-0.326974	-0.089085	-0.20803	-0.185232	0.0160272
HIST1H2BL	-0.137071	-0.33449	-0.120185	-0.146498	-0.379097	0.0811734	-0.105453	-0.137892	-0.235781	-0.21526	-0.054057	-0.134658	-0.18522	0.0156638
FDPSL2A	-0.282982	-0.0601547	-0.150976	-0.317196	-0.3007	-0.223572	0.138709	-0.339022	-0.171568	-0.256291	-0.141295	-0.198793	-0.185181	0.0126952
PTPN2	-0.32332	-0.0892572	-0.223891	-0.370098	-0.167403	-0.13062	0.0253194	-0.117291	-0.206289	-0.253797	-0.074197	-0.163997	-0.185143	0.0063134
MICA	0.0619756	-0.289712	-0.429195	-0.0875809	-0.198655	-0.427436	-0.137847	-0.253496	-0.113868	-0.238477	-0.272926	-0.255702	-0.184785	0.00752397
KRT18	0.0343637	0.0717321	-0.605684	-0.247569	0.162218	-0.555608	-0.478825	-0.801736	0.0530479	-0.230345	-0.612057	-0.421201	-0.184076	0.0491969
TFCP2L1	-0.146556	-0.0719921	-0.0330013	-0.506131	-0.504449	-0.0581551	-0.11529	-0.328535	-0.109274	-0.34786	-0.167327	-0.257594	-0.183434	0.0160942
BCL2L13	-0.370832	-0.186355	-0.216081	-0.0543602	0.0171387	-0.0609985	0.0113305	-0.219642	-0.278594	-0.0844342	-0.08977	-0.0871021	-0.182848	0.0258706
FAM123B	-0.131146	0.0195656	-0.377554	-0.621728	-0.519455	-0.294695	0.0463896	-0.0888214	-0.0557901	-0.506246	-0.112375	-0.309311	-0.18255	0.0262193
ZNF382	-0.395809	-0.110029	-0.037359	-0.170845	-0.182475	-0.00956786	-0.250053	-0.0216754	-0.252919	-0.130226	-0.0937654	-0.111996	-0.182457	0.0161528
MAMSTR	-0.332411	-0.214264	0.147166	0.0146082	-0.119879	-0.0999388	-0.262776	-0.227986	-0.273337	0.0139653	-0.1969	-0.0914674	-0.182402	0.043527
PCMTD2	-0.103104	0.173994	-0.514579	-0.440621	-0.467291	-0.299133	-0.308616	-0.370816	0.0354449	-0.474164	-0.326188	-0.400176	-0.182366	0.0084637
C14orf70	-0.252658	-0.376591	-0.121921	-0.019978	0.0311271	-0.0593518	-0.085205	-0.0358857	-0.314624	-0.036924	-0.0601475	-0.0485357	-0.18158	0.0470421
CDC25B	-0.203207	-0.336297	0.162521	-0.120192	-0.257957	-0.107764	-0.0971288	-0.139318	-0.269752	-0.0718761	-0.114737	-0.0933064	-0.181529	0.033191
SAE1	-0.314018	-0.285715	-0.141219	-0.0302354	-0.12072	-0.0641164	-0.0393973	0.0176533	-0.299866	-0.0973914	-0.0286201	-0.0630058	-0.181436	0.0242752
HIST1H3J	0.0302623	-0.327804	-0.318292	-0.36865	-0.390796	0.0969834	-0.123759	-0.178456	-0.148771	-0.359246	-0.0684105	-0.213828	-0.1813	0.0199002
KRT6A	-0.393548	-0.0830038	0.00917575	-0.340497	-0.0644607	-0.270831	0.0196371	-0.0866054	-0.238276	-0.131927	-0.1126	-0.122264	-0.18027	0.0321332
DEXI	-0.0901832	-0.283597	-0.104469	-0.312088	-0.389809	-0.0848682	-0.00825699	-0.137936	-0.18689	-0.268788	-0.0770203	-0.172904	-0.179897	0.00749383
C1orf95	-0.167822	-0.239127	-0.233167	-0.140993	-0.0412027	-0.116595	-0.297835	-0.107035	-0.203474	-0.138454	-0.173822	-0.156138	-0.179806	0.000766852
FTSJD1	-0.327706	-0.253098	0.0139199	-0.0700826	-0.248774	-0.0335558	-0.0883969	0.0176694	-0.290402	-0.101646	-0.0347611	-0.0682034	-0.179302	0.0345345
EI24	-0.292878	-0.26691	0.071274	-0.0737322	-0.116115	-0.0925128	-0.116192	-0.144517	-0.279894	-0.0395245	-0.117741	-0.0786326	-0.179263	0.0150693
NHLRC2	-0.267734	0.0688933	-0.256444	-0.390824	-0.523093	-0.306159	0.0580368	-0.130988	-0.0994204	-0.39012	-0.12637	-0.258245	-0.178833	0.0204538
CSNK1G3	-0.209728	-0.0240131	-0.229122	-0.307498	-0.314685	-0.256158	-0.0946421	-0.241945	-0.11687	-0.283768	-0.197581	-0.240675	-0.178773	0.000628162
CDK2	0.155945	0.244888	-0.739305	-0.70476	-0.745648	-0.371498	-0.275948	-0.507896	0.200416	-0.729905	-0.385114	-0.557509	-0.178546	0.0324742
SPC24	-0.254824	-0.282919	-0.0920417	-0.0138625	-0.290175	-0.0708614	-0.0977062	0.0355139	-0.268871	-0.132026	-0.0443512	-0.0881888	-0.17853	0.0202235
GLA	-0.489467	0.0227308	-0.207688	-0.1153	-0.181875	-0.113345	0.0950216	-0.217131	-0.233368	-0.168288	-0.0784847	-0.123386	-0.178377	0.045647
HIST1H2BC	-0.0788519	-0.135324	-0.527237	-0.439467	-0.216517	0.0795824	-0.0613341	-0.332622	-0.107088	-0.394407	-0.104791	-0.249599	-0.178344	0.0217684
FAM19A4	0.244568	0.115446	-0.644593	-0.459302	-0.627736	-0.646456	-0.262919	-0.575957	0.180007	-0.577211	-0.495111	-0.536161	-0.178077	0.0254291
FNTB	-0.0671825	-0.231824	-0.225875	-0.203174	-0.237146	-0.0941998	-0.210648	-0.26743	-0.149503	-0.222065	-0.190759	-0.206412	-0.177958	0.000129298
C1orf91	-0.280077	-0.26306	-0.206828	-0.11614	-0.0427748	-0.0685122	-0.0320894	-0.039689	-0.271568	-0.121915	-0.0467635	-0.084339	-0.177954	0.00905995
NR1H2	-0.279715	-0.149837	-0.249695	-0.18274	-0.18895	-0.0273694	-0.147428	-0.0501978	-0.214776	-0.207128	-0.0749983	-0.141063	-0.17792	0.00131908
B4GALT1	-0.275401	-0.0644763	-0.349094	-0.286114	-0.11237	-0.0556131	-0.164948	-0.146868	-0.169939	-0.249193	-0.122476	-0.185835	-0.177887	0.002194
KIAA0368	-0.303932	-0.0854242	-0.0850141	-0.297459	-0.161667	-0.225238	-0.0152731	-0.173991	-0.194678	-0.18138	-0.138167	-0.159774	-0.177226	0.00252743
LUC7L2	-0.0647912	0.00933351	-0.293991	-0.426119	-0.566849	-0.268484	-0.146148	-0.256777	-0.0277289	-0.428986	-0.223803	-0.326395	-0.177062	0.00673554
DOLPP1	-0.343914	-0.185089	-0.133849	-0.0550711	-0.12447	-0.13637	-0.0587202	-0.0267423	-0.264502	-0.104463	-0.0739443	-0.0892038	-0.176853	0.00709151
NAGLU	-0.347	-0.256951	-0.0892608	-0.0324163	-0.016834	-0.0348023	-0.149859	0.0160046	-0.301976	-0.0461704	-0.0562189	-0.0511946	-0.176585	0.0407815
PHLDA1	-0.124621	-0.293314	-0.280231	-0.284333	-0.157025	-0.0408306	0.0541309	-0.154957	-0.208967	-0.24053	-0.0472189	-0.143874	-0.176421	0.0084032
SNX12	-0.247593	-0.209782	-0.194462	-0.0914986	-0.221947	0.0169644	-0.220705	-0.0308294	-0.228687	-0.169303	-0.07819	-0.123746	-0.176217	0.00393895
PINK1	-0.154883	-0.328398	-0.0760162	-0.234813	-0.116964	-0.101582	-0.0955858	-0.0364365	-0.241641	-0.142598	-0.0778682	-0.110233	-0.175937	0.00378576
KIAA1147	-0.0433272	-0.278417	-0.271913	-0.322755	-0.299495	-0.147152	-0.00543968	-0.0989744	-0.160872	-0.298054	-0.0838554	-0.190955	-0.175914	0.00430363
CT47A6	-0.30733	-0.0892854	-0.238275	-0.0720972	0.097724	-0.224755	-0.277308	-0.206329	-0.198308	-0.0708827	-0.236131	-0.153507	-0.175907	0.0105488
GTPBP8	-0.31914	-0.0666861	-0.145296	-0.133455	-0.253415	-0.293531	0.00240494	-0.125984	-0.192913	-0.177388	-0.139037	-0.158213	-0.175563	0.00406495
RNF5P1	-0.103189	-0.211959	-0.106816	-0.206095	-0.561969	-0.0206833	-0.113418	-0.148055	-0.157574	-0.291627	-0.0940519	-0.192839	-0.175207	0.0158637
UTRN	-0.338019	-0.15859	-0.0857692	-0.0926257	0.0163301	-0.359239	0.0268048	-0.115558	-0.248305	-0.0540216	-0.149331	-0.101676	-0.17499	0.0300897
PANK3	-0.170714	-0.0172792	-0.367579	-0.334352	-0.283841	-0.119141	-0.196023	-0.234508	-0.0939968	-0.328591	-0.183224	-0.255908	-0.174952	0.00114885
UNC119B	-0.185675	-0.224901	-0.212606	-0.400307	-0.268674	0.00328695	0.0155973	-0.00415751	-0.205288	-0.293862	0.00490892	-0.144477	-0.174882	0.0200297
TTC32	-0.205742	-0.300605	-0.0618279	0.0160365	0.0122162	-0.178769	-0.145215	-0.219963	-0.253173	-0.0111917	-0.181316	-0.0962537	-0.174713	0.0122232
ANGPTL2	-0.174523	-0.3244	-0.214774	-0.247762	0.137445	-0.0264899	-0.090556	-0.15765	-0.249462	-0.108364	-0.0915655	-0.0999646	-0.174713	0.0306662
PISD	-0.199402	-0.27647	-0.155064	-0.21717	-0.00254793	-0.0762649	-0.0978745	-0.118001	-0.237936	-0.124927	-0.09738	-0.111154	-0.174545	0.00241945
USP54	-0.279975	-0.14123	-0.285388	-0.372792	-0.211559	0.0135039	-0.00945043	0.0359842	-0.210603	-0.289913	0.0133459	-0.138283	-0.174443	0.0249623
LIPM	-0.268012	-0.186262	-0.278142	0.0535646	-0.247356	0.180162	-0.176082	-0.262326	-0.227137	-0.157311	-0.0860821	-0.121697	-0.174417	0.0442406
WBP1	-0.194355	-0.218096	-0.202602	-0.236594	-0.345097	0.00435006	-0.0825261	0.0119682	-0.206226	-0.261431	-0.0220693	-0.14175	-0.173988	0.00900591
PORCN	-0.282581	-0.193586	-0.203115	-0.337927	-0.102483	0.00499382	-0.183854	0.166421	-0.238084	-0.214509	-0.00414639	-0.109327	-0.173706	0.0431547
ATP5SL	-0.178707	-0.373041	-0.0535134	-0.0784709	-0.132782	0.021083	-0.10149	-0.0837797	-0.275874	-0.0882554	-0.054729	-0.0714922	-0.173683	0.0207553
SPAG7	-0.136557	-0.245594	-0.261129	-0.243377	-0.282957	-0.0704715	0.0940638	-0.173032	-0.191076	-0.262488	-0.0498133	-0.15615	-0.173613	0.00791033
PPP4R1	-0.233617	-0.195536	-0.0876674	-0.15654	-0.222543	-0.074099	-0.109918	-0.143253	-0.214577	-0.155583	-0.10909	-0.132337	-0.173457	0.000185227
PAQR5	-0.301396	-0.148827	-0.180455	-0.297676	-0.290707	0.00160422	0.0107082	0.0274997	-0.225112	-0.256279	0.0132707	-0.121504	-0.173308	0.0233267
CCDC97	-0.265545	-0.28441	-0.0176525	-0.0527249	-0.0274281	-0.0760535	0.00335379	-0.256842	-0.274978	-0.0326018	-0.109847	-0.0712244	-0.173101	0.0270375
GMPR	-0.315021	-0.118408	-0.261759	-0.0358783	-0.212628	-0.0414451	-0.228691	0.0138766	-0.216714	-0.170088	-0.0854199	-0.127754	-0.172234	0.00991276
LRRIQ1	-0.0395455	-0.184437	-0.316198	-0.440511	-0.268467	-0.223107	-0.0280573	-0.112432	-0.111991	-0.341725	-0.121199	-0.231462	-0.171727	0.00496286
EIF3M	-0.254412	0.0801736	-0.310615	-0.322064	-0.332424	-0.252247	-0.0710679	-0.249043	-0.0871191	-0.321701	-0.190786	-0.256244	-0.171681	0.00410801
CDADC1	-0.17397	-0.294466	-0.0338614	-0.195349	-0.286878	-0.281103	0.109461	0.0341194	-0.234218	-0.17203	-0.0458409	-0.108935	-0.171577	0.039769
SNORD115-33	-0.169928	-0.28996	-0.21298	-0.113742	-0.287999	-0.175666	0.094705	0.0164806	-0.229944	-0.204907	-0.0214936	-0.1132	-0.171572	0.0219737
TNFRSF10C	-0.167734	-0.286798	-0.154776	-0.121231	-0.272	-0.0571973	-0.0379073	-0.0520634	-0.227266	-0.182669	-0.049056	-0.115862	-0.171564	0.00397928
FBXW5	-0.0157629	-0.186554	-0.303023	-0.255022	-0.118998	-0.0338057	-0.423646	-0.315682	-0.101159	-0.225681	-0.257711	-0.241696	-0.171427	0.00481355
AGPAT4	-0.170878	-0.0582691	-0.199899	-0.348958	-0.594402	-0.184871	-0.00511958	-0.03566	-0.114573	-0.381086	-0.0752169	-0.228152	-0.171362	0.0226627
PEG10	-0.214312	-0.169336	-0.0198759	-0.32029	-0.378659	-0.110962	-0.0171492	-0.0556102	-0.191824	-0.239608	-0.0612406	-0.150424	-0.171124	0.0124467
C17orf74	-0.26472	-0.244319	-0.0487233	0.0381503	-0.104281	0.00132567	-0.190472	-0.220063	-0.25452	-0.0382846	-0.136403	-0.0873439	-0.170932	0.0167794
GLT8D1	-0.232128	-0.12877	-0.242554	-0.345234	-0.428536	0.015723	0.0110365	0.0212131	-0.180449	-0.338775	0.0159909	-0.161392	-0.17092	0.0306408
HIST2H2AB	0.0317866	-0.122743	-0.348187	-0.499079	-0.616873	-0.0229518	-0.0692672	-0.218453	-0.0454783	-0.488046	-0.103557	-0.295802	-0.17064	0.0260201
PGK2	-0.0855926	-0.428731	0.0690282	-0.0895403	-0.114977	-0.0959472	-0.0593003	-0.21312	-0.257162	-0.0451631	-0.122789	-0.0839761	-0.170569	0.0412805
KCTD7	-0.173575	-0.133401	-0.211783	-0.149456	-0.286775	-0.104398	-0.180159	-0.191938	-0.153488	-0.216005	-0.158832	-0.187418	-0.170453	3.82452e-05
PPP2R5D	-0.220158	-0.16864	-0.176436	-0.202746	-0.264505	-0.0116041	-0.121743	-0.0964358	-0.194399	-0.214563	-0.0765942	-0.145578	-0.169989	0.000802141
SNORD116-5	-0.102469	-0.326622	-0.137752	0.00357626	-0.123892	0.153809	-0.272565	-0.37321	-0.214545	-0.0860225	-0.163989	-0.125006	-0.169776	0.0489588
COMMD1	-0.226781	-0.235036	-0.0414348	-0.286201	-0.155863	-0.139647	-0.0908171	0.0636207	-0.230908	-0.161166	-0.0556143	-0.10839	-0.169649	0.0109253
SNX27	-0.287696	-0.174733	-0.0569239	-0.170308	-0.257995	-0.0150565	-0.0528765	-0.0914541	-0.231214	-0.161742	-0.053129	-0.107436	-0.169325	0.00585639
TK1	-0.319285	-0.0716621	-0.256107	-0.0926884	-0.225093	-0.0626593	-0.105313	-0.116166	-0.195474	-0.191296	-0.0947127	-0.143004	-0.169239	0.0025839
CCDC123	-0.273109	-0.189851	-0.0631063	-0.190393	-0.315594	-0.0629601	0.07813	-0.0879504	-0.23148	-0.189698	-0.0242602	-0.106979	-0.16923	0.0188862
LRP10	-0.16984	0.0461747	-0.429899	-0.582255	-0.258553	0.00118023	-0.330414	-0.0588993	-0.0618325	-0.423569	-0.129378	-0.276473	-0.169153	0.0239359
TTLL4	-0.149987	-0.321473	0.0106846	0.0833426	-0.127121	-0.278307	-0.224443	-0.0778816	-0.23573	-0.0110312	-0.193544	-0.102288	-0.169009	0.028296
BCL2L2	-0.182469	-0.156734	-0.109315	-0.292436	-0.114623	-0.278763	-0.153508	-0.060648	-0.169602	-0.172125	-0.164306	-0.168216	-0.168909	0.000615407
RNF11	0.164828	0.261563	-0.616083	-0.834683	-0.879797	-0.19118	-0.260514	-0.523395	0.213195	-0.776854	-0.32503	-0.550942	-0.168873	0.0493742
C11orf88	-0.172222	-0.151944	-0.312896	-0.153549	-0.153862	-0.0899122	-0.101007	-0.242612	-0.162083	-0.206769	-0.144511	-0.17564	-0.168861	0.000293271
PIGT	-0.284001	-0.229552	-0.182959	-0.159876	-0.136521	0.0408561	-0.0924461	0.0455852	-0.256777	-0.159785	-0.00200159	-0.0808934	-0.168835	0.0206341
LZTFL1	-0.126522	-0.0515016	-0.227391	-0.549133	-0.463118	-0.152307	0.0343685	-0.129391	-0.0890117	-0.413214	-0.0824433	-0.247829	-0.16842	0.0217705
ZNF326	-0.360015	-0.190183	-0.107925	-0.0175091	-0.208178	0.0337765	0.0286224	-0.0983569	-0.275099	-0.111204	-0.011986	-0.061595	-0.168347	0.046458
KLK1	0.194052	-0.306348	-0.263012	-0.208508	-0.240519	-0.251476	-0.329379	-0.38661	-0.0561479	-0.237346	-0.322488	-0.279917	-0.168033	0.00924179
TRPM4	-0.235219	-0.23748	-0.217531	-0.0812148	-0.207071	-0.0989838	-0.00319209	0.0103035	-0.236349	-0.168605	-0.0306241	-0.0996147	-0.167982	0.00816918
IPO11	-0.316063	-0.131387	-0.112141	-0.0690501	-0.165814	-0.230554	0.0843091	-0.177276	-0.223725	-0.115668	-0.10784	-0.111754	-0.16774	0.0122514
GABARAPL1	-0.419821	0.0717392	-0.211497	-0.0380612	-0.230214	-0.369928	0.0111312	-0.129919	-0.174041	-0.159924	-0.162905	-0.161415	-0.167728	0.0334646
C4orf52	0.0130867	-0.107549	-0.166716	-0.352804	-0.629225	-0.0919637	-0.213152	-0.275386	-0.047231	-0.382915	-0.193501	-0.288208	-0.167719	0.013874
LOC401397	-0.273585	-0.173951	-0.0679041	-0.0689646	-0.225308	-0.104067	-0.0777955	-0.121078	-0.223768	-0.120726	-0.10098	-0.110853	-0.16731	0.00143635
DYNC2LI1	-0.345558	-0.125234	-0.194728	-0.161785	-0.278747	-0.108462	0.0999774	0.0515926	-0.235396	-0.211753	0.0143693	-0.098692	-0.167044	0.041894
HOXA4	-0.0762279	-0.252534	-0.0392563	-0.12295	-0.489006	-0.188882	-0.0136603	-0.161385	-0.164381	-0.217071	-0.121309	-0.16919	-0.166785	0.0166572
FLOT2	-0.135215	-0.193336	-0.20287	-0.193124	-0.194386	-0.20837	-0.164488	-0.043827	-0.164276	-0.196794	-0.138895	-0.167844	-0.16606	5.91203e-05
CX3CL1	-0.138704	-0.251401	0.00674005	-0.0566535	-0.33661	-0.183926	-0.245567	-0.00614805	-0.195052	-0.128841	-0.145214	-0.137027	-0.16604	0.0110258
COMMD3	-0.199071	-0.16886	-0.194133	-0.332384	-0.363962	0.0639309	-0.0519285	-0.00461136	-0.183966	-0.296826	0.00246369	-0.147181	-0.165574	0.0221502
GGA2	-0.254668	-0.116399	-0.223058	-0.207466	-0.306512	0.0151258	-0.179611	0.030075	-0.185533	-0.245679	-0.0448034	-0.145241	-0.165387	0.00900954
RAB36	-0.218101	-0.251785	-0.286427	-0.0407485	-0.0649471	-0.133938	-0.0675835	0.0220877	-0.234943	-0.130707	-0.0598112	-0.0952593	-0.165101	0.0128335
ZNF449	-0.431364	0.148502	-0.127065	-0.326243	-0.346279	-0.132212	-0.0872246	-0.10861	-0.141431	-0.266529	-0.109349	-0.187939	-0.164685	0.0306438
NFYA	-0.00265302	0.0425436	-0.549842	-0.419333	-0.390896	-0.201915	-0.245327	-0.28419	0.0199453	-0.453357	-0.243811	-0.348584	-0.164319	0.00905088
ZBTB7C	0.0220489	-0.219552	-0.333445	-0.479022	-0.357858	0.0863479	-0.147575	-0.14495	-0.0987514	-0.390108	-0.0687255	-0.229417	-0.164084	0.0230214
SGSH	-0.250529	-0.201218	-0.14567	-0.133691	-0.110307	0.11159	-0.233026	-0.0933299	-0.225873	-0.129889	-0.0715887	-0.100739	-0.163306	0.0134237
EFNA3	-0.070162	-0.0408939	-0.311879	-0.536018	-0.622714	-0.0397028	-0.0883494	-0.0276702	-0.0555279	-0.490204	-0.0519074	-0.271056	-0.163292	0.0390843
SNORD50A	-0.0955387	0.0020253	-0.411947	-0.457413	-0.387773	0.136556	-0.267161	-0.290176	-0.0467567	-0.419044	-0.14026	-0.279652	-0.163204	0.0221072
MKS1	-0.153485	-0.260491	-0.0874077	-0.164186	-0.262378	-0.0765281	-0.0771266	-0.0488965	-0.206988	-0.171324	-0.0675171	-0.119421	-0.163204	0.00205253
NRSN2	-0.269002	-0.215063	-0.204418	-0.143056	-0.14555	0.0953576	-0.0660578	-0.040475	-0.242033	-0.164341	-0.00372507	-0.0840332	-0.163033	0.0199906
HIST1H2BE	-0.0827631	-0.0200131	-0.328934	-0.423511	-0.365073	-0.13846	-0.168082	-0.221719	-0.0513881	-0.372506	-0.176087	-0.274296	-0.162842	0.00342511
C20orf194	-0.149347	-0.235794	-0.26015	-0.251662	-0.0786711	-0.178809	-0.0136861	-0.0136155	-0.19257	-0.196828	-0.0687036	-0.132766	-0.162668	0.00460499
SEMA4F	-0.122245	-0.36255	0.049224	0.0159895	-0.160659	-0.0261779	-0.180769	-0.192649	-0.242397	-0.0318152	-0.133199	-0.0825069	-0.162452	0.0360046
WDR77	0.154452	-0.113101	-0.334555	-0.425023	-0.469403	-0.430374	-0.110936	-0.302151	0.0206758	-0.40966	-0.281154	-0.345407	-0.162366	0.0123444
FBXO9	-0.201583	-0.173409	-0.116585	-0.159582	-0.226838	-0.199233	-0.0801473	-0.040258	-0.187496	-0.167669	-0.106546	-0.137107	-0.162302	0.000332831
IQCA1	0.000425378	-0.37781	-0.1068	-0.173854	-0.084908	-0.123907	-0.192119	-0.131342	-0.188692	-0.121854	-0.149123	-0.135488	-0.16209	0.00635817
CRIPAK	-0.234388	-0.112096	-0.219101	-0.271613	-0.19233	-0.168261	0.0478963	-0.101449	-0.173242	-0.227681	-0.0739379	-0.15081	-0.162026	0.00323688
TIMM23	-0.115088	0.0102002	-0.264408	-0.606648	-0.409759	-0.234719	0.110094	-0.223671	-0.0524439	-0.426938	-0.116098	-0.271518	-0.161981	0.030588
DNAJC2	-0.272416	-0.155254	-0.226376	-0.15484	-0.143379	-0.0729673	0.0841028	-0.146072	-0.213835	-0.174865	-0.0449789	-0.109922	-0.161878	0.00881174
TRIM17	-0.196149	-0.196561	-0.0944696	-0.107505	-0.326928	-0.060232	-0.0381297	-0.135213	-0.196355	-0.176301	-0.0778581	-0.127079	-0.161717	0.00325814
HACL1	-0.271913	-0.183178	-0.125196	-0.075486	-0.0425086	-0.284442	0.101743	-0.14876	-0.227546	-0.0810636	-0.110486	-0.0957749	-0.16166	0.0235002
VHL	-0.120533	-0.00824899	-0.222918	-0.395915	-0.400609	-0.255437	-0.133376	-0.137805	-0.064391	-0.339814	-0.175539	-0.257677	-0.161034	0.00357869
DGAT1	-0.282949	-0.193447	0.0428836	-0.230362	-0.191125	0.0766914	-0.153736	-0.0468896	-0.238198	-0.126201	-0.0413115	-0.0837563	-0.160977	0.0337066
ECT2	-0.272566	-0.0586963	-0.0275554	-0.172627	-0.452253	-0.121819	0.0685597	-0.231613	-0.165631	-0.217478	-0.0949573	-0.156218	-0.160925	0.0280978
EXOC2	-0.294691	-0.232238	-0.0552656	-0.139071	-0.109857	-0.160937	0.0547359	0.0656268	-0.263464	-0.101398	-0.0135246	-0.0574613	-0.160463	0.046044
SH3BGR	-0.112375	-0.142206	-0.0858563	-0.2218	-0.490323	-0.217889	0.0134441	-0.15826	-0.127291	-0.265993	-0.120902	-0.193447	-0.160369	0.0115396
TFRC	-0.159657	-0.258426	-0.18763	-0.236079	-0.292442	0.028104	0.0100521	0.0104399	-0.209042	-0.238717	0.0161987	-0.111259	-0.16015	0.0229018
MLF1IP	-0.276195	-0.0381418	-0.173218	-0.203869	-0.466314	-0.0877821	0.107649	-0.153714	-0.157168	-0.281134	-0.0446155	-0.162875	-0.160021	0.0309156
DHX8	-0.349275	-0.198381	-0.0290955	-0.0431937	-0.0447561	-0.138578	-0.0156757	-0.00578936	-0.273828	-0.0390151	-0.0533478	-0.0461815	-0.160005	0.0452014
HIST1H4F	-0.0893703	-0.198001	-0.284854	-0.3799	-0.334801	-0.0953744	-0.00261369	0.0398179	-0.143686	-0.333185	-0.0193901	-0.176288	-0.159987	0.0183713
KLHDC10	-0.219266	-0.0845968	-0.2134	-0.256921	-0.274081	-0.031625	-0.0717739	-0.158083	-0.151932	-0.248134	-0.0871605	-0.167647	-0.159789	0.00146265
PARP11	-0.0554226	-0.0293475	-0.381348	-0.32549	-0.448076	-0.298489	-0.148878	-0.0541224	-0.0423851	-0.384972	-0.167163	-0.276067	-0.159226	0.00741913
ERP29	0.159017	-0.00171991	-0.403841	-0.286755	-0.685301	-0.269383	-0.299344	-0.433729	0.0786488	-0.458633	-0.334152	-0.396392	-0.158872	0.0194411
HIST1H1E	-0.0494046	-0.268973	-0.272661	-0.348152	-0.25567	0.0529967	-0.0449219	-0.0820902	-0.159189	-0.292161	-0.0246718	-0.158416	-0.158803	0.017174
VAMP3	0.0837452	0.0202748	-0.367197	-0.539258	-0.360343	-0.273382	-0.296524	-0.380299	0.05201	-0.422266	-0.316735	-0.369501	-0.158745	0.00949642
PCGF6	-0.03864	-0.295802	-0.0353393	0.0313514	-0.284925	0.00750334	-0.206788	-0.412906	-0.167221	-0.0963042	-0.204064	-0.150184	-0.158702	0.034511
HIBCH	-0.421288	0.143366	-0.0697219	-0.278283	-0.355433	-0.279778	-0.00920767	-0.0771869	-0.138961	-0.234479	-0.122058	-0.178268	-0.158615	0.0439007
SSRP1	-0.116323	-0.261221	-0.0409496	0.0279026	-0.330178	-0.227599	-0.067211	-0.132517	-0.188772	-0.114408	-0.142442	-0.128425	-0.158599	0.0121368
SGOL1	-0.144194	-0.257878	-0.105167	-0.24151	-0.274123	-0.0522437	0.197177	-0.220836	-0.201036	-0.206933	-0.0253009	-0.116117	-0.158577	0.0419991
WSB2	-0.168248	-0.320521	-0.0694423	-0.0861802	-0.114931	-0.00362248	-0.0854481	-0.0751644	-0.244384	-0.0901844	-0.054745	-0.0724647	-0.158425	0.010747
KRT26	-0.269339	-0.11537	-0.13882	-0.287454	-0.116638	-0.196465	0.136923	-0.144073	-0.192354	-0.180971	-0.067872	-0.124421	-0.158388	0.018296
KCTD20	0.00555663	0.0542771	-0.345942	-0.623033	-0.423019	-0.258037	-0.0931016	-0.336927	0.0299169	-0.463998	-0.229355	-0.346677	-0.15838	0.016996
SENP8	-0.0420039	-0.211409	-0.0350269	-0.308529	-0.223562	-0.403615	-0.0968686	-0.0709502	-0.126707	-0.189039	-0.190478	-0.189759	-0.158233	0.0082911
RABL5	-0.262972	-0.119983	-0.248463	-0.217169	-0.155351	-0.0631345	-0.045317	-0.0177481	-0.191478	-0.206994	-0.0420665	-0.12453	-0.158004	0.0040239
HIST1H3F	-0.154122	-0.0539724	-0.485299	-0.280461	-0.219419	-0.046767	-0.159095	-0.0802247	-0.104047	-0.328393	-0.0953622	-0.211878	-0.157962	0.0089679
MRPS18A	-0.0676195	-0.249044	-0.143967	-0.224453	-0.378116	-0.0789102	-0.0919825	-0.0260326	-0.158332	-0.248845	-0.0656418	-0.157243	-0.157788	0.00694614
POC1A	-0.331589	-0.0275547	-0.0402731	-0.273764	-0.209211	-0.112886	-0.130815	-0.0484321	-0.179572	-0.174416	-0.0973776	-0.135897	-0.157734	0.00822329
C5orf36	-0.167982	-0.099158	-0.385493	-0.34161	-0.230127	0.270355	-0.255756	-0.14824	-0.13357	-0.319077	-0.0445468	-0.181812	-0.157691	0.0492985
SUDS3	-0.313243	-0.0907447	-0.145679	-0.242071	-0.236139	-0.140181	0.149309	-0.0652116	-0.201994	-0.207963	-0.0186944	-0.113329	-0.157661	0.0307387
HIST2H3A	0.0323645	-0.267516	-0.423479	-0.255819	-0.328496	0.183961	-0.179058	-0.182714	-0.117576	-0.335932	-0.0592701	-0.197601	-0.157588	0.0382724
CHKA	-0.328032	-0.126985	-0.159695	-0.232287	-0.164063	0.0600857	-0.0285195	-0.00110331	-0.227508	-0.185348	0.0101543	-0.0875971	-0.157553	0.03008
TRAM1L1	-0.106339	-0.378651	0.0148221	-0.185577	-0.08422	-0.0772179	-0.15115	0.0514563	-0.242495	-0.0849917	-0.0589704	-0.0719811	-0.157238	0.0442784
PLAC8	-0.0699897	-0.351879	-0.171385	0.125594	-0.0198589	-0.103004	-0.216762	-0.234915	-0.210934	-0.0218834	-0.184894	-0.103389	-0.157161	0.0405989
ARHGAP1	-0.231446	-0.267696	-0.13513	-0.162866	-0.0951282	0.00736216	-0.0613101	0.0595072	-0.249571	-0.131041	0.00185307	-0.0645941	-0.157082	0.0267588
DHX35	-0.314381	-0.150869	-0.0438324	0.0812816	-0.206931	-0.173061	-0.14198	-0.00464365	-0.232625	-0.0564941	-0.106562	-0.0815278	-0.157076	0.0305718
TAS2R46	-0.193794	0.0832322	-0.331565	-0.163263	-0.60107	-0.400748	-0.0305639	-0.0255628	-0.0552808	-0.365299	-0.152291	-0.258795	-0.157038	0.035537
C1orf135	-0.317025	-0.06584	-0.222912	-0.0174613	-0.254741	-0.175624	0.0683518	-0.132907	-0.191433	-0.165038	-0.0800599	-0.122549	-0.156991	0.0182519
TBC1D4	-0.080821	-0.127394	-0.0842995	-0.330491	-0.257799	-0.16708	-0.164632	-0.253988	-0.104108	-0.224197	-0.195233	-0.209715	-0.156911	0.000674579
EPB41L4B	-0.262535	0.00757347	-0.400167	-0.0948338	-0.160664	-0.137324	-0.222389	-0.101108	-0.127481	-0.218555	-0.153607	-0.186081	-0.156781	0.00578287
RHOXF2	-0.192744	-0.220056	-0.147199	-0.053345	-0.0109746	-0.137104	-0.25721	-0.0351516	-0.2064	-0.0705062	-0.143155	-0.106831	-0.156615	0.00453008
ENTPD3	-0.22282	-0.201761	-0.0425869	-0.124823	-0.226318	-0.0388851	-0.131973	-0.0395708	-0.212291	-0.131243	-0.0701431	-0.100693	-0.156492	0.00304284
ARF3	-0.286943	-0.2032	-0.0912859	-0.0992197	-0.117074	-0.0566214	0.017663	-0.0600396	-0.245071	-0.102527	-0.0329994	-0.0677629	-0.156417	0.0119942
DEPDC1	0.00887118	-0.160844	-0.10841	-0.189743	-0.625697	-0.308434	0.0757337	-0.258203	-0.0759864	-0.30795	-0.163634	-0.235792	-0.155889	0.0371628
DCAF12	-0.276611	-0.221671	-0.0393922	-0.0748071	-0.135818	0.0193477	-0.112987	-0.0288809	-0.249141	-0.0833391	-0.04084	-0.0620895	-0.155615	0.0180827
KDM4B	-0.151422	-0.298432	-0.0152658	-0.151274	-0.0922562	-0.0641078	-0.036471	-0.157396	-0.224927	-0.0862654	-0.0859916	-0.0861285	-0.155528	0.00683804
AMN1	-0.371088	-0.0444985	-0.122512	-0.103725	-0.157622	-0.205959	0.0615486	-0.0909874	-0.207793	-0.127953	-0.0784658	-0.10321	-0.155501	0.0227742
CCDC21	-0.197139	0.112392	-0.333338	-0.321505	-0.344028	-0.333137	-0.0472365	-0.225432	-0.0423736	-0.332957	-0.201935	-0.267446	-0.15491	0.00861981
ANUBL1	-0.141368	0.0377959	-0.24666	-0.420173	-0.334126	-0.117255	-0.0886508	-0.340433	-0.0517861	-0.333653	-0.182113	-0.257883	-0.154835	0.00693038
MFSD11	-0.192158	-0.344749	-0.0279697	-0.0103828	-0.0440083	-0.0976376	-0.00309725	-0.0627374	-0.268453	-0.0274536	-0.0544907	-0.0409722	-0.154713	0.0496544
HAUS4	-0.183697	-0.225907	-0.0879188	-0.180656	-0.350159	-0.0853451	0.00492212	0.0722366	-0.204802	-0.206245	-0.0027288	-0.104487	-0.154645	0.0292689
OGT	-0.297872	-0.21768	-0.0510378	-0.127446	-0.0681233	-0.104845	0.0840057	-0.0395224	-0.257776	-0.0822023	-0.0201204	-0.0511614	-0.154469	0.0409358
RECK	-0.271982	-0.0199683	-0.253585	-0.285693	-0.329911	-0.00548128	0.0036175	-0.104417	-0.145975	-0.28973	-0.0354269	-0.162578	-0.154277	0.0155643
RAB6C	-0.311664	-0.0858272	-0.0198405	-0.237675	-0.125028	-0.010602	-0.00178911	-0.262295	-0.198745	-0.127514	-0.0915621	-0.109538	-0.154142	0.0194444
IFT20	-0.265401	-0.0480403	-0.195668	-0.268755	-0.419679	-0.000118165	0.045485	-0.0685216	-0.156721	-0.2947	-0.00771823	-0.151209	-0.153965	0.0309873
TTTY10	-0.355301	-0.0364125	-0.0812436	-0.183746	-0.109699	0.0129434	-0.0294352	-0.279311	-0.195857	-0.124896	-0.098601	-0.111749	-0.153803	0.0232237
GYG1	-0.293213	-0.0490754	-0.28452	-0.228269	-0.301439	0.010604	-0.0069241	-0.00515532	-0.171144	-0.271409	-0.000491804	-0.135951	-0.153547	0.0248354
LOC100132178	0.00920896	-0.157964	-0.166985	-0.519339	0.0190432	-0.228679	-0.0741596	-0.425953	-0.0743776	-0.222427	-0.242931	-0.232679	-0.153528	0.0260379
AGBL5	-0.136063	-0.197595	-0.133758	-0.220763	-0.355376	-0.00681395	0.0122195	-0.135129	-0.166829	-0.236632	-0.0432412	-0.139937	-0.153383	0.00964406
RAB1C	-0.240502	-0.0732708	-0.251611	-0.28096	-0.330119	-0.051089	0.0558688	-0.0410532	-0.156887	-0.287563	-0.0120911	-0.149827	-0.153357	0.0184889
GTF2A1	-0.205749	-0.139815	-0.115468	-0.209157	-0.281724	-0.0848981	-0.00397399	-0.1081	-0.172782	-0.202117	-0.0656573	-0.133887	-0.153334	0.00220415
MIR519A2	-0.15545	-0.190887	-0.0609656	-0.386617	-0.117101	0.0302905	-0.201771	-0.0580703	-0.173168	-0.188228	-0.0765168	-0.132372	-0.15277	0.0146857
OSGEPL1	-0.336334	-0.12526	-0.248896	-0.0185742	-0.107037	-0.123599	0.0124194	0.0374192	-0.230797	-0.124836	-0.0245868	-0.0747113	-0.152754	0.0410007
HIST1H4C	-0.153473	-0.134269	-0.173706	-0.252988	-0.45337	-0.100451	0.0591852	-0.0458842	-0.143871	-0.293354	-0.0290501	-0.161202	-0.152537	0.0219149
XPNPEP1	0.15134	0.23578	-0.710883	-0.603659	-0.532953	-0.407646	-0.339729	-0.396907	0.19356	-0.615832	-0.381427	-0.49863	-0.152535	0.0313096
TMEM41B	-0.10495	-0.0987115	-0.280914	-0.376492	-0.355875	-0.148821	0.00325356	-0.0593126	-0.101831	-0.33776	-0.0682932	-0.203027	-0.152429	0.00945228
RTP3	-0.351584	-0.106981	-0.196447	-0.0543511	-0.133687	0.0071422	-0.088921	0.015459	-0.229282	-0.128162	-0.0221066	-0.0751342	-0.152208	0.0306658
HIST1H1B	-0.0098872	-0.129785	-0.304704	-0.496362	-0.344533	0.0783445	-0.151397	-0.186782	-0.0698363	-0.381867	-0.0866113	-0.234239	-0.152038	0.0214731
PPEF1	-0.150463	-0.217708	0.135912	-0.102401	-0.269888	-0.122072	-0.0845651	-0.275651	-0.184086	-0.0787922	-0.160763	-0.119777	-0.151932	0.0227241
FGGY	-0.327943	-0.0588178	0.0319919	-0.272697	-0.0554497	-0.0151064	-0.214004	-0.137571	-0.19338	-0.0987182	-0.122227	-0.110473	-0.151926	0.0238596
ARFIP1	-0.220604	0.19591	-0.419553	-0.506275	-0.445201	-0.116404	-0.152179	-0.108013	-0.012347	-0.457009	-0.125532	-0.291271	-0.151809	0.0300542
MAPKSP1	-0.274674	-0.142443	-0.180071	-0.256598	-0.240036	0.109026	0.0395974	-0.0421713	-0.208558	-0.225568	0.0354839	-0.0950423	-0.1518	0.0457173
KLHL28	-0.123497	0.0988529	-0.280178	-0.404334	-0.465849	-0.276788	-0.118015	-0.199871	-0.0123221	-0.383454	-0.198225	-0.290839	-0.151581	0.00992406
GSN	-0.264502	-0.0841071	-0.215974	-0.27697	-0.146509	0.0109916	-0.102001	-0.0388303	-0.174304	-0.213151	-0.0432799	-0.128215	-0.15126	0.00714954
C6orf129	-0.238628	-0.196983	0.0371588	-0.14174	-0.0877255	-0.168083	-0.224327	0.08091	-0.217805	-0.0641022	-0.103833	-0.0839678	-0.150887	0.0271911
MED15	-0.287536	-0.172959	-0.0591965	-0.145282	-0.0278023	-0.0336768	-0.208135	0.0454602	-0.230248	-0.077427	-0.0654504	-0.0714387	-0.150843	0.0249944
C16orf88	0.0413129	0.149134	-0.472264	-0.448189	-0.381924	-0.372928	-0.410747	-0.292622	0.0952236	-0.434126	-0.358765	-0.396446	-0.150611	0.0134206
C20orf30	-0.179183	-0.290645	-0.02741	-0.0936729	-0.140516	-0.143208	0.00560229	0.00319605	-0.234914	-0.0871996	-0.0448033	-0.0660015	-0.150458	0.0198306
TRAIP	0.0220896	-0.327517	-0.0940696	-0.166463	-0.345624	-0.0242799	-0.095755	-0.161379	-0.152714	-0.202052	-0.0938046	-0.147928	-0.150321	0.01508
SUV39H1	-0.0713071	-0.250474	-0.234318	-0.071035	-0.0763357	-0.0711478	-0.208272	-0.168731	-0.160891	-0.12723	-0.149383	-0.138307	-0.149599	0.00140977
PAK1	-0.257447	-0.0724933	-0.19402	-0.300205	-0.315778	0.0346843	0.0506898	-0.0784387	-0.16497	-0.270001	0.00231176	-0.133845	-0.149407	0.0284851
NRP2	-0.16121	-0.102365	-0.18935	-0.318119	-0.331532	-0.154152	0.01282	-0.0202197	-0.131788	-0.279667	-0.0538506	-0.166759	-0.149273	0.00876439
NAA50	-0.17193	-0.148629	-0.0793506	-0.1052	-0.161642	-0.208041	-0.0660762	-0.203937	-0.16028	-0.115397	-0.159351	-0.137374	-0.148827	0.000140953
MIR26B	-0.0119592	-0.306004	-0.189168	-0.164937	-0.173642	-0.185644	-0.0598783	-0.0578109	-0.158982	-0.175916	-0.101111	-0.138513	-0.148747	0.00368746
C11orf65	0.0996003	-0.222971	-0.252016	0.0141661	-0.262045	-0.45744	-0.30502	-0.143698	-0.0616853	-0.166632	-0.302053	-0.234342	-0.148014	0.0190463
CACNA1E	-0.208994	-0.184048	-0.0824837	-0.0956407	-0.0768297	-0.0255846	-0.145089	-0.16826	-0.196521	-0.0849847	-0.112978	-0.0989812	-0.147751	0.000859886
LOC151009	-0.0882455	-0.243945	0.0247167	-0.228563	-0.138056	0.137917	-0.264985	-0.305804	-0.166095	-0.113967	-0.144291	-0.129129	-0.147612	0.0397893
COX17	-0.151702	-0.154526	-0.146286	-0.192238	-0.22958	-0.0629377	-0.124116	-0.0936966	-0.153114	-0.189368	-0.0935833	-0.141476	-0.147295	0.000109485
FAM54B	-0.302608	-0.140706	-0.0661339	-0.211248	-0.159528	0.0391974	-0.082744	0.0456421	-0.221657	-0.145637	0.00069852	-0.072469	-0.147063	0.0354824
MAPK6	-0.196097	-0.0608043	-0.0948308	-0.280971	-0.0620687	-0.145909	-0.0123012	-0.397225	-0.128451	-0.145957	-0.185145	-0.165551	-0.147001	0.0113273
TRIM25	-0.188524	-0.103574	-0.151975	-0.405165	-0.091702	-0.0754884	-0.0433657	-0.118659	-0.146049	-0.216281	-0.0791712	-0.147726	-0.146887	0.00791693
SCAMP3	-0.184488	-0.140917	-0.191135	-0.243536	-0.213832	0.00493917	-0.0976343	-0.0429164	-0.162703	-0.216168	-0.0452038	-0.130686	-0.146694	0.00276815
CCDC104	-0.260233	-0.0213295	-0.255237	-0.195112	-0.272643	-0.329883	0.112081	0.0257105	-0.140781	-0.240997	-0.0640307	-0.152514	-0.146648	0.0366694
IL22RA1	-0.232793	-0.202104	-0.107063	-0.0494029	-0.147707	-0.0249471	-0.0360512	-0.0878069	-0.217448	-0.101391	-0.0496017	-0.0754964	-0.146472	0.00481087
MRPS28	0.0863879	0.257942	-0.466926	-0.825945	-0.610422	-0.299652	-0.164594	-0.419735	0.172165	-0.634431	-0.29466	-0.464546	-0.14619	0.0462952
ARRDC1	-0.193358	-0.239291	-0.124554	-0.282298	-0.00377057	0.0755882	-0.109668	-0.00868024	-0.216325	-0.136874	-0.0142534	-0.0755638	-0.145944	0.04075
KCND1	-0.122352	-0.188309	-0.108644	-0.0410205	-0.21708	-0.259992	-0.0540898	-0.136912	-0.15533	-0.122248	-0.150331	-0.13629	-0.14581	0.00124808
ARAF	-0.141205	-0.176216	-0.0211503	-0.260055	-0.185814	-0.079005	-0.156928	-0.0935959	-0.15871	-0.155673	-0.109843	-0.132758	-0.145734	0.00107806
PTPN21	-0.36237	0.017374	-0.127081	-0.244725	-0.12116	-0.0857938	-0.0513051	-0.0825634	-0.172498	-0.164322	-0.0732208	-0.118771	-0.145635	0.0163985
OTUD4	-0.238758	0.113023	-0.266644	-0.236762	-0.30996	-0.0202925	-0.134973	-0.399114	-0.0628676	-0.271122	-0.184793	-0.227957	-0.145413	0.0153352
GAPT	0.000685317	-0.259495	0.0631998	-0.0377157	-0.180421	-0.145003	-0.389558	-0.273512	-0.129405	-0.0516457	-0.269358	-0.160502	-0.144953	0.0264217
SRPR	-0.0901348	-0.0376759	-0.265445	-0.408395	-0.291499	-0.147134	-0.113304	-0.129601	-0.0639054	-0.32178	-0.130013	-0.225896	-0.144901	0.00393441
OR9A2	0.115087	-0.349077	-0.171413	-0.127657	-0.123993	-0.217406	-0.315652	-0.0801474	-0.116995	-0.141021	-0.204402	-0.172711	-0.144853	0.0175452
C11orf49	-0.0332656	-0.301604	-0.172184	-0.223882	-0.147524	-0.134472	-0.0382529	-0.0129385	-0.167435	-0.181196	-0.0618879	-0.121542	-0.144488	0.00750075
UBXN11	-0.384771	-0.0263425	-0.0877807	-0.191084	-0.103668	-0.0175424	-0.116829	0.0169741	-0.205557	-0.127511	-0.0391324	-0.0833215	-0.144439	0.0397082
TUBA1C	-0.0395116	-0.0987878	-0.277853	-0.459681	-0.268335	-0.189841	0.0271439	-0.148904	-0.0691497	-0.33529	-0.103867	-0.219578	-0.144364	0.0123594
DTWD2	-0.299436	-0.0150658	-0.0658905	-0.176216	-0.338683	-0.113292	-0.0801843	-0.0119386	-0.157251	-0.193596	-0.0684715	-0.131034	-0.144142	0.0165234
NFS1	-0.192023	-0.23413	-0.170244	0.075504	-0.231756	-0.106603	-0.0980559	0.0810111	-0.213076	-0.108832	-0.0412159	-0.0750241	-0.14405	0.0438958
SEL1L2	-0.206243	-0.191628	-0.0595647	0.0693808	0.02839	-0.19203	-0.101798	-0.277952	-0.198935	0.0127353	-0.190593	-0.088929	-0.143932	0.0308331
TGOLN2	-0.100907	-0.095133	-0.167489	-0.411867	-0.167812	-0.159199	-0.104439	-0.126222	-0.0980198	-0.249056	-0.129954	-0.189505	-0.143762	0.00263818
P4HB	0.0171763	0.170901	-0.35215	-0.48452	-0.551442	-0.216829	-0.229791	-0.452757	0.0940385	-0.462704	-0.299792	-0.381248	-0.143605	0.0217181
C21orf15	-0.0731583	-0.366942	-0.11732	-0.133107	0.0726871	-0.0257104	-0.10621	-0.0921937	-0.22005	-0.0592466	-0.0747048	-0.0669757	-0.143513	0.0481719
SNORD38A	0.0310569	0.0438294	-0.460353	-0.272271	-0.467336	-0.576465	-0.129797	-0.0401009	0.0374432	-0.399987	-0.248788	-0.324387	-0.143472	0.0306331
H2BFWT	-0.151178	-0.176988	-0.142149	0.160661	-0.201999	-0.302543	-0.260793	0.0103628	-0.164083	-0.061162	-0.184324	-0.122743	-0.143413	0.0411322
GDF9	-0.353907	0.109255	-0.197767	-0.0787065	-0.213879	-0.127224	-0.242766	-0.123106	-0.122326	-0.163451	-0.164365	-0.163908	-0.143117	0.0153547
OR5I1	-0.240679	-0.112209	-0.00467699	-0.00188226	-0.347936	-0.168538	0.0233009	-0.158478	-0.176444	-0.118165	-0.101238	-0.109702	-0.143073	0.0283084
COMMD9	-0.107379	-0.18068	-0.234132	-0.235448	-0.181869	0.0809259	-0.165282	-0.116429	-0.14403	-0.21715	-0.0669283	-0.142039	-0.143034	0.00543168
PSMD7	-0.267745	-0.107349	-0.12246	-0.152787	-0.201151	-0.116486	0.0374493	-0.0340746	-0.187547	-0.158799	-0.0377038	-0.0982515	-0.142899	0.0084149
TMEM179B	-0.0110661	-0.311524	-0.182761	-0.198524	-0.18351	0.0750758	-0.0899305	-0.164323	-0.161295	-0.188265	-0.059726	-0.123995	-0.142645	0.0168215
UBXN10	-0.238189	-0.0577437	0.083437	-0.218184	-0.125213	-0.0294798	-0.138305	-0.395866	-0.147966	-0.0866533	-0.187884	-0.137268	-0.142617	0.0306023
RRAGC	-0.0141983	0.0551125	-0.318402	-0.436857	-0.591128	-0.14938	-0.192135	-0.142939	0.0204571	-0.448795	-0.161485	-0.30514	-0.142341	0.0216782
CYB561	-0.298025	-0.125118	-0.106437	-0.00420646	-0.147053	0.0144225	-0.175544	-0.0179476	-0.211571	-0.085899	-0.0596898	-0.0727944	-0.142183	0.0226323
GRB14	-0.21992	-0.0884645	-0.164763	-0.236589	-0.330419	-0.0597539	0.0503449	-0.0396771	-0.154192	-0.243924	-0.016362	-0.130143	-0.142168	0.0172648
CCDC106	-0.129135	-0.266418	-0.0968765	-0.0210726	0.0465011	-0.00482481	-0.300573	-0.142174	-0.197776	-0.023816	-0.149191	-0.0865034	-0.14214	0.0338267
ACAD8	-0.187328	0.0530336	-0.156384	-0.300495	-0.414407	-0.219573	-0.0880716	-0.118931	-0.0671474	-0.290429	-0.142192	-0.21631	-0.141729	0.00868563
C20orf132	-0.115274	-0.158744	-0.0925976	-0.233421	-0.371628	0.0240186	-0.271987	0.0672112	-0.137009	-0.232549	-0.0602522	-0.146401	-0.141705	0.0281569
SNRNP35	-0.18222	-0.114355	-0.143902	-0.28776	-0.327307	-0.179386	0.0509482	0.0794652	-0.148287	-0.25299	-0.016324	-0.134657	-0.141472	0.0302684
NUB1	-0.243835	-0.0798447	-0.208336	-0.190847	-0.227303	-0.133794	0.0855273	-0.0492417	-0.16184	-0.208829	-0.0325028	-0.120666	-0.141253	0.0129755
METT10D	-0.167009	-0.0703915	-0.354138	-0.23346	-0.284577	-0.0796274	0.0548001	-0.0851739	-0.1187	-0.290725	-0.0366671	-0.163696	-0.141198	0.0143692
NPHP1	0.001554	-0.161248	-0.230161	-0.297013	-0.291906	-0.332997	-0.0473503	-0.0150504	-0.0798468	-0.273027	-0.131799	-0.202413	-0.14113	0.00910883
SLC15A4	-0.190387	0.0236659	-0.181584	-0.366706	-0.0772323	-0.223833	-0.185231	-0.158574	-0.0833608	-0.208507	-0.189213	-0.19886	-0.14111	0.0036863
CCNB1	-0.033801	-0.271791	0.00490868	-0.257306	-0.40471	-0.128809	0.0502927	-0.0406526	-0.152796	-0.219036	-0.039723	-0.129379	-0.141088	0.048268
CALN1	-0.178909	-0.132639	-0.180627	-0.241732	-0.378909	0.0996946	-0.0589475	0.00228167	-0.155774	-0.267089	0.0143429	-0.126373	-0.141074	0.0383786
GDE1	-0.232288	-0.158393	-0.131509	-0.209277	-0.13269	0.0607153	-0.0806602	-0.0269336	-0.195341	-0.157825	-0.0156262	-0.0867258	-0.141033	0.0123382
ZNF131	-0.114755	0.0738797	-0.418192	-0.377947	-0.402985	-0.262751	-0.0820736	-0.0254036	-0.0204376	-0.399708	-0.123409	-0.261559	-0.140998	0.0197723
TDRD7	-0.286057	-0.0786965	-0.138942	-0.129149	-0.209944	-0.0947566	0.0273884	-0.0520186	-0.182377	-0.159345	-0.0397956	-0.0995703	-0.140974	0.00952334
SLC1A1	-0.110412	-0.268391	-0.0833357	-0.318459	-0.0118947	0.0120818	0.0125867	-0.16564	-0.189402	-0.137896	-0.0469906	-0.0924435	-0.140923	0.0346913
KCNJ14	-0.0123111	-0.331844	-0.00588918	-0.0218857	-0.0302364	-0.327461	-0.089088	-0.180572	-0.172077	-0.0193371	-0.19904	-0.109189	-0.140633	0.0382512
IPPK	-0.23572	-0.185932	-0.140206	-0.0904277	-0.170147	-0.00545491	-0.0142355	-0.000234279	-0.210826	-0.133594	-0.00664158	-0.0701176	-0.140472	0.0138835
DRD1	-0.109117	-0.181037	-0.205511	0.0900772	0.00663603	-0.0313083	-0.385244	-0.288461	-0.145077	-0.0362659	-0.235004	-0.135635	-0.140356	0.043073
KIDINS220	-0.296373	-0.153159	0.0323403	-0.0871429	-0.0801896	-0.141392	0.0418549	-0.097981	-0.224766	-0.0449974	-0.0658394	-0.0554184	-0.140092	0.0372116
LRRC48	-0.259243	-0.0531756	-0.0983505	-0.0805516	-0.0148598	-0.406356	-0.18523	0.0428543	-0.156209	-0.0645873	-0.18291	-0.123749	-0.139979	0.0375532
SLC9A5	-0.171849	-0.0929392	0.00817127	-0.154506	-0.25253	-0.198001	-0.214428	-0.073966	-0.132394	-0.132955	-0.162132	-0.147543	-0.139969	0.00207412
GAB2	-0.279952	-0.0842893	-0.170274	-0.057278	0.0495969	-0.0529789	-0.22714	-0.125697	-0.18212	-0.0593184	-0.135272	-0.0972952	-0.139708	0.0156254
UBE2E1	-0.189539	-0.14362	-0.208281	-0.200835	-0.262554	0.067576	0.0760564	-0.148961	-0.16658	-0.22389	-0.00177629	-0.112833	-0.139706	0.0266669
HIST1H2BM	0.0252315	-0.202805	-0.306935	-0.346267	-0.211232	-0.0384957	-0.181188	-0.058176	-0.0887867	-0.288145	-0.0926199	-0.190382	-0.139584	0.00924895
ZBTB3	-0.292098	-0.011571	-0.0710717	-0.292724	-0.295212	-0.00566149	-0.0877357	-0.0114988	-0.151834	-0.219669	-0.0349653	-0.127317	-0.139576	0.0271735
KCTD11	-0.29502	-0.134168	-0.0844107	-0.164278	-0.0763432	-0.108612	-0.0523928	0.0995633	-0.214594	-0.108344	-0.0204805	-0.0644123	-0.139503	0.0355455
KBTBD2	-0.184186	0.0879548	-0.167547	-0.328375	-0.40408	-0.251769	-0.021701	-0.211107	-0.0481154	-0.300001	-0.161526	-0.230763	-0.139439	0.0129486
FAM168B	0.184413	0.0800617	-0.363238	-0.559014	-0.547815	-0.293562	-0.311375	-0.387718	0.132237	-0.490022	-0.330885	-0.410454	-0.139108	0.0240926
C21orf122	-0.0432234	-0.309224	0.0557952	-0.263586	-0.208506	-0.0843174	0.0263481	-0.135926	-0.176224	-0.138765	-0.0646318	-0.101699	-0.138961	0.0377069
SKP2	0.235934	0.132407	-0.592393	-0.646651	-0.625978	-0.386705	-0.163133	-0.355958	0.184171	-0.621674	-0.301932	-0.461803	-0.138816	0.0416837
NT5DC1	-0.317534	0.0547517	-0.337668	-0.0816959	-0.106314	-0.141743	-0.181354	-0.0269941	-0.131391	-0.175226	-0.116697	-0.145962	-0.138676	0.020436
TMEM129	-0.209274	-0.225216	-0.0282856	-0.0051086	-0.156534	0.00146465	-0.121576	-0.0504229	-0.217245	-0.0633094	-0.0568449	-0.0600772	-0.138661	0.0177422
GNRH1	-0.250682	-0.0670669	-0.3815	-0.115341	-0.0569514	-0.00683398	-0.0796809	-0.0672011	-0.158874	-0.184598	-0.0512387	-0.117918	-0.138396	0.0228042
RHOXF1	-0.234122	-0.166004	-0.133391	-0.147811	-0.0243141	-0.0240889	-0.132917	0.00223428	-0.200063	-0.101839	-0.0515907	-0.0767146	-0.138389	0.00805374
ANKRD30B	-0.106465	-0.30842	-0.185639	-0.209434	0.0164714	-0.0821773	0.0253466	0.0218371	-0.207442	-0.1262	-0.0116645	-0.0689325	-0.138187	0.0497715
RBPJ	-0.147304	-0.213111	0.0160395	0.028708	-0.100922	-0.124075	-0.0837752	-0.311961	-0.180207	-0.0187248	-0.17327	-0.0959975	-0.138102	0.0215826
KRTAP2-4	-0.313932	0.0262847	-0.23059	0.0199635	-0.247646	-0.192034	0.0321616	-0.176019	-0.143824	-0.152757	-0.111964	-0.132361	-0.138092	0.0290647
FOXM1	-0.0503698	-0.205531	0.0595678	-0.206331	-0.341343	-0.187057	-0.114269	-0.0996988	-0.12795	-0.162702	-0.133675	-0.148189	-0.138069	0.0120569
DNAJC19	-0.0939674	-0.154773	-0.260126	-0.183366	-0.405088	-0.141527	0.155945	-0.0762612	-0.12437	-0.28286	-0.0206143	-0.151737	-0.138054	0.0379345
NSUN7	-0.182711	-0.143378	-0.110794	-0.137377	-0.311108	-0.103194	-0.0770501	0.0631764	-0.163044	-0.186426	-0.0390227	-0.112725	-0.137884	0.0117164
MORF4L1	-0.119465	-0.271266	-0.0176709	-0.163276	-0.244843	-0.0477775	-0.0257545	0.0169779	-0.195365	-0.14193	-0.0188514	-0.0803907	-0.137878	0.0250657
TPM3	-0.184879	-0.158772	-0.0344623	-0.196397	-0.185245	-0.177163	0.062491	-0.0917962	-0.171825	-0.138702	-0.0688227	-0.103762	-0.137794	0.00791137
SNORD73A	-0.0482127	-0.209396	-0.0382355	-0.288103	-0.164441	-0.306352	0.167779	-0.245929	-0.128804	-0.163593	-0.128167	-0.14588	-0.137342	0.0410124
KLC4	-0.241647	-0.0953508	-0.137463	-0.201721	-0.237585	-0.0174501	-0.0398135	-0.00297184	-0.168499	-0.192257	-0.0200785	-0.106168	-0.137333	0.00967191
HIST1H1A	-0.19126	-0.0347591	-0.183686	-0.268743	-0.344861	-0.0877008	-0.0526303	-0.0307944	-0.11301	-0.265763	-0.0570418	-0.161403	-0.137206	0.00861699
MOBP	0.0398707	-0.363331	0.0145408	-0.0128229	-0.0526043	-0.130393	-0.268454	-0.222315	-0.16173	-0.0169621	-0.207054	-0.112008	-0.136869	0.0479156
YES1	-0.0900923	-0.0782642	-0.192432	-0.367054	-0.35169	-0.16365	0.0922968	-0.149501	-0.0841783	-0.303725	-0.0736182	-0.188672	-0.136425	0.0178123
PPP2R5E	-0.180242	-0.238564	-0.0865899	-0.00570286	-0.141333	-0.0506103	-0.0359318	-0.0604986	-0.209403	-0.0778754	-0.0490136	-0.0634445	-0.136424	0.00941711
LGTN	-0.322275	-0.118553	-0.0661536	-0.13721	-0.0388034	-0.0279938	-0.0478	0.00595121	-0.220414	-0.0807222	-0.0232809	-0.0520015	-0.136208	0.0368229
JKAMP	-0.0574177	-0.0747301	-0.26638	-0.306415	-0.359089	-0.215127	0.0459203	-0.128808	-0.0660739	-0.310628	-0.0993383	-0.204983	-0.135528	0.0105775
LRSAM1	-0.0728735	-0.182606	-0.0974568	-0.30522	-0.258361	-0.102692	-0.045535	-0.0501496	-0.12774	-0.220346	-0.0661255	-0.143236	-0.135488	0.00516031
SCARNA10	-0.0646717	-0.242203	-0.314376	-0.0695046	-0.147177	-0.0776895	0.00249304	-0.0963808	-0.153437	-0.177019	-0.0571924	-0.117106	-0.135272	0.0110922
HYAL3	-0.126511	-0.103854	-0.259154	-0.191032	0.0270595	-0.150993	-0.123553	-0.234211	-0.115182	-0.141042	-0.169586	-0.155314	-0.135248	0.00241031
UBE4B	-0.249943	-0.0340297	-0.102679	-0.107479	-0.167098	-0.226826	-0.0673383	-0.0994875	-0.141986	-0.125752	-0.131217	-0.128485	-0.135235	0.00173849
UNC50	-0.194445	-0.177831	-0.0378061	-0.188417	-0.260142	-0.12603	0.101312	0.00940674	-0.186138	-0.162122	-0.0051038	-0.0836127	-0.134875	0.0395033
JUB	-0.126213	-0.0266678	-0.163395	-0.279974	-0.162666	-0.388447	-0.00318415	-0.162032	-0.0764406	-0.202012	-0.184554	-0.193283	-0.134862	0.00763208
ST8SIA5	-0.0796602	-0.141533	-0.144454	-0.339648	-0.196379	-0.0801428	-0.0520028	-0.14201	-0.110596	-0.226827	-0.0913851	-0.159106	-0.134851	0.00254013
LOC100129884	-0.213961	-0.0386662	-0.0656418	0.0972267	-0.0336708	-0.386914	-0.346791	-0.124382	-0.126313	-0.000695333	-0.286029	-0.143362	-0.134838	0.0495663
MSH5	-0.124141	-0.0657328	0.00364351	-0.218041	-0.231325	-0.363831	-0.0479372	-0.185663	-0.0949367	-0.148574	-0.199144	-0.173859	-0.134398	0.00818599
C20orf152	-0.00339478	-0.23719	-0.180454	0.0727538	-0.171197	-0.168653	-0.209753	-0.224185	-0.120293	-0.0929658	-0.200864	-0.146915	-0.133604	0.00968651
IGBP1	-0.0854252	-0.0209587	-0.0766374	-0.213167	-0.454977	-0.249782	-0.0334517	-0.253846	-0.053192	-0.248261	-0.179026	-0.213643	-0.133418	0.0127857
KIF5B	-0.239478	-0.109106	-0.0888677	-0.143599	-0.191046	-0.0830619	0.00109697	-0.0476778	-0.174292	-0.141171	-0.0432142	-0.0921927	-0.133242	0.00442851
ERP27	-0.188512	-0.0954126	-0.165387	-0.13153	-0.229618	0.108225	-0.0663829	-0.262057	-0.141962	-0.175512	-0.0734052	-0.124458	-0.13321	0.0162843
GNA12	-0.144614	-0.103773	-0.161911	-0.0737117	-0.124281	-0.15869	-0.196867	-0.137192	-0.124194	-0.119968	-0.16425	-0.142109	-0.133151	1.76148e-05
FBXL4	-0.256206	-0.185465	-0.0815447	-0.0930714	-0.0859719	-0.0849601	0.0990915	-0.0203073	-0.220835	-0.0868627	-0.00205866	-0.0444607	-0.132648	0.0488041
MED17	0.0391734	0.0902407	-0.317938	-0.518519	-0.363036	-0.405006	-0.106097	-0.267368	0.064707	-0.399831	-0.25949	-0.329661	-0.132477	0.0197931
ADAM17	-0.22136	-0.0420793	-0.181671	-0.212577	-0.269933	-0.132153	0.0817642	-0.0841313	-0.13172	-0.221394	-0.0448399	-0.133117	-0.132418	0.0135817
C9orf21	-0.00952788	-0.275964	-0.109288	-0.221849	-0.242096	-0.0501939	0.0885517	-0.191164	-0.142746	-0.191078	-0.0509355	-0.121007	-0.131876	0.0269117
CCDC87	0.00600034	-0.179611	-0.275603	-0.231587	-0.0739171	-0.120921	-0.238407	-0.121177	-0.0868056	-0.193703	-0.160169	-0.176936	-0.131871	0.00244978
CCNG2	-0.250334	-0.120661	-0.0454151	0.057245	-0.324251	-0.0802413	-0.0659245	-0.0108247	-0.185498	-0.10414	-0.0523302	-0.0782353	-0.131866	0.0498391
PCDH12	-0.168611	-0.174456	0.0410005	-0.064267	-0.206937	-0.0895719	-0.0164182	-0.216958	-0.171534	-0.0767346	-0.107649	-0.092192	-0.131863	0.0121775
NLRX1	-0.138712	-0.238328	-0.0272907	-0.126563	-0.164835	-0.106101	-0.0847699	0.0584464	-0.18852	-0.10623	-0.0441416	-0.0751856	-0.131853	0.0136646
PRAMEF3	-0.107295	-0.12552	-0.274154	-0.392071	-0.0153354	-0.0801523	0.0434864	-0.165182	-0.116408	-0.227187	-0.0672827	-0.147235	-0.131821	0.0254494
GALNT10	-0.00410114	0.0860182	-0.346441	-0.369574	-0.349318	-0.323892	-0.205984	-0.229397	0.0409585	-0.355111	-0.253091	-0.304101	-0.131571	0.00887743
CCDC71	-0.0305723	-0.255943	-0.201874	-0.257662	-0.0344057	-0.0669437	-0.0486706	-0.107239	-0.143257	-0.164647	-0.0742844	-0.119466	-0.131362	0.00853314
SUMO3	-0.186405	-0.218652	-0.057865	-0.0493775	-0.178761	0.021877	-0.0836798	-0.0108732	-0.202528	-0.0953343	-0.0242253	-0.0597798	-0.131154	0.0186705
GINS4	-0.265844	-0.00247377	-0.0626239	-0.0662967	-0.321368	-0.327075	0.0557645	-0.0463722	-0.134159	-0.150096	-0.105894	-0.127995	-0.131077	0.0460029
TTC25	0.0834355	-0.12801	-0.435893	-0.0835146	-0.129405	-0.340413	-0.241173	-0.208219	-0.022287	-0.216271	-0.263268	-0.23977	-0.131028	0.0135845
HIST1H3D	0.0846133	-0.211567	-0.190665	-0.223735	-0.376465	-0.164149	-0.0632386	-0.172663	-0.0634771	-0.263622	-0.13335	-0.198486	-0.130981	0.00992854
ADRA2C	0.0255703	-0.290406	-0.0609952	-0.105314	-0.343034	-0.0713214	-0.11549	-0.0799104	-0.132418	-0.169781	-0.0889072	-0.129344	-0.130881	0.0205525
THUMPD1	-0.211183	-0.101141	-0.092131	-0.217483	-0.21394	-0.166262	0.0954203	-0.0334733	-0.156162	-0.174518	-0.0347715	-0.104645	-0.130403	0.0188779
EIF1AY	-0.159246	0.0688954	-0.370041	-0.302635	-0.194045	-0.0825117	-0.384788	0.0411273	-0.0451752	-0.288907	-0.142058	-0.215482	-0.130329	0.0265551
EGLN2	-0.194085	-0.204027	-0.065665	-0.135054	-0.119012	0.0590623	-0.00321769	-0.099536	-0.199056	-0.106577	-0.0145638	-0.0605703	-0.129813	0.0203512
HERPUD1	-0.124774	-0.101055	-0.218314	-0.312142	-0.215045	-0.0300846	-0.0710755	-0.0280228	-0.112914	-0.2485	-0.043061	-0.145781	-0.129347	0.00650809
NKAP	-0.0636417	0.108627	-0.399944	-0.590046	-0.326738	-0.0751123	-0.035459	-0.258476	0.0224927	-0.438909	-0.123016	-0.280963	-0.129235	0.0392095
C1orf212	-0.247203	-0.124169	-0.0895298	-0.212216	-0.029882	-0.0388963	0.00904638	-0.0738803	-0.185686	-0.110543	-0.0345767	-0.0725597	-0.129123	0.0154053
AAAS	-0.169475	-0.08855	-0.0302784	-0.156265	-0.262728	-0.108862	-0.111192	-0.104905	-0.129012	-0.149757	-0.10832	-0.129039	-0.129025	0.00109999
ARL2	-0.122073	-0.243607	-0.168394	-0.159889	-0.167842	0.0249374	0.00265293	0.0203768	-0.18284	-0.165375	0.015989	-0.074693	-0.128766	0.0270091
CRTC3	0.0164952	-0.114017	-0.252131	-0.507401	-0.16974	-0.0790023	-0.152756	-0.0889698	-0.048761	-0.309757	-0.106909	-0.208333	-0.128547	0.0192481
SFRS2IP	-0.246489	0.0483277	-0.195004	-0.401261	-0.2332	-0.0456715	0.0535045	-0.120954	-0.0990807	-0.276489	-0.0377069	-0.157098	-0.128089	0.0374243
DYNLRB1	-0.154992	-0.187526	-0.164759	-0.25149	-0.0218053	-0.0710699	0.0185016	-0.0187165	-0.171259	-0.146018	-0.0237616	-0.0848899	-0.128075	0.0167676
FTSJ3	-0.187968	-0.135872	-0.0593564	-0.185618	-0.221899	-0.125071	-0.00546633	0.0328133	-0.16192	-0.155625	-0.0325747	-0.0940996	-0.12801	0.0111552
FASN	-0.126639	-0.157425	-0.0948223	-0.347047	-0.16152	0.152168	-0.163696	-0.0688268	-0.142032	-0.20113	-0.0267849	-0.113957	-0.127995	0.0426095
C6orf134	0.00679717	-0.307688	-0.0810769	-0.0457093	-0.163453	-0.167669	-0.172185	-0.00278757	-0.150445	-0.0967465	-0.114214	-0.10548	-0.127963	0.0170786
BAT5	-0.114975	-0.165503	-0.117452	-0.173774	-0.202677	-0.23775	0.0147885	0.0247074	-0.140239	-0.164635	-0.0660846	-0.11536	-0.127799	0.00904143
DLK2	-0.106105	-0.241855	-0.13681	-0.151297	0.0807918	-0.014704	-0.124144	-0.14353	-0.17398	-0.0691049	-0.0941261	-0.0816155	-0.127798	0.0188313
SORBS2	-0.285559	-0.0861703	-0.136535	-0.111564	-0.134405	-0.0762319	0.0153934	0.0266262	-0.185864	-0.127501	-0.0114041	-0.0694527	-0.127659	0.0248439
PALM3	-0.0982274	-0.149507	0.0166104	-0.0385724	-0.390933	-0.0165556	-0.185313	-0.17382	-0.123867	-0.137632	-0.125229	-0.131431	-0.127649	0.0253377
TBX4	-0.177952	-0.215821	0.0281563	-0.0410842	-0.0326247	-0.138133	-0.115844	-0.0509081	-0.196887	-0.0151842	-0.101628	-0.0584062	-0.127646	0.0152969
CCDC113	-0.204143	-0.143281	-0.167104	-0.0422005	-0.0156636	-0.0668026	-0.134381	-0.0573667	-0.173712	-0.0749893	-0.0861836	-0.0805864	-0.127149	0.00327986
STX2	-0.128084	-0.144803	-0.035677	-0.380418	-0.231358	0.00981527	0.0668239	-0.134248	-0.136444	-0.215818	-0.0192029	-0.11751	-0.126977	0.0443986
POLDIP3	-0.223929	-0.0307824	-0.109755	-0.249997	-0.207611	-0.117507	-0.0554969	-0.0152756	-0.127356	-0.189121	-0.0627597	-0.12594	-0.126648	0.00578159
DLAT	0.0184551	0.187791	-0.330404	-0.459747	-0.448052	-0.243555	-0.3018	-0.354872	0.103123	-0.412735	-0.300076	-0.356405	-0.126641	0.0203631
YIPF3	-0.172953	-0.11859	-0.166336	-0.0920507	-0.191341	0.0255478	-0.119544	-0.0992469	-0.145772	-0.149909	-0.0644145	-0.107162	-0.126467	0.00183597
TSPYL1	0.02283	0.0682823	-0.317006	-0.310149	-0.477881	-0.190198	-0.273566	-0.220871	0.0455562	-0.368346	-0.228211	-0.298279	-0.126361	0.0128119
PPP1R11	-0.109007	-0.202374	-0.0481778	-0.0827641	-0.0662037	0.0392079	-0.230123	-0.193924	-0.15569	-0.0657152	-0.12828	-0.0969975	-0.126344	0.0107159
GEM	-0.0774152	-0.101531	0.128537	-0.355403	-0.362825	-0.206932	-0.0372579	-0.142823	-0.0894728	-0.196564	-0.129004	-0.162784	-0.126128	0.0415824
SLC34A1	-0.281047	-0.0966261	0.0135545	-0.0720336	-0.0643976	-0.167972	-0.0639463	-0.0242283	-0.188837	-0.0409589	-0.0853822	-0.0631705	-0.126004	0.0226572
LOC503543	-0.152867	-0.144693	-0.0663991	-0.0237523	-0.146707	-0.347627	-0.098749	0.0660155	-0.14878	-0.078953	-0.126787	-0.10287	-0.125825	0.0310631
AURKB	0.0205247	-0.199489	-0.0681592	-0.0857332	-0.41866	-0.138158	-0.0571136	-0.20462	-0.0894822	-0.190851	-0.133297	-0.162074	-0.125778	0.0189979
PLEKHM2	-0.241167	-0.0880872	-0.072312	-0.0816518	0.021515	-0.0711429	-0.157195	-0.157376	-0.164627	-0.0441496	-0.128571	-0.0863605	-0.125494	0.00654001
RUFY3	-0.162236	-0.0809432	-0.270526	-0.209869	-0.193979	-0.115491	0.156993	-0.143439	-0.12159	-0.224791	-0.0339791	-0.129385	-0.125487	0.0266942
IRGQ	-0.120029	0.0497474	-0.147739	-0.315389	-0.346941	-0.379937	-0.122981	0.0203192	-0.0351407	-0.270023	-0.160866	-0.215445	-0.125293	0.0212762
E2F5	-0.0587939	-0.0536591	-0.304046	-0.457644	-0.154559	-0.117227	-0.110385	-0.0193764	-0.0562265	-0.305416	-0.0823296	-0.193873	-0.12505	0.0190843
GPR182	-0.255362	-0.146387	-0.0250855	-0.0558563	-0.0366028	-0.182087	-0.0201592	0.0254294	-0.200875	-0.0391815	-0.0589388	-0.0490602	-0.124967	0.0382775
RNF5	-0.0502744	-0.116089	-0.235152	-0.142956	-0.332979	-0.00329658	-0.106083	-0.176366	-0.0831815	-0.237029	-0.0952485	-0.166139	-0.12466	0.00552734
RBM38	-0.128619	-0.201107	0.00380092	-0.0969027	-0.149549	-0.0101935	-0.0910667	-0.158428	-0.164863	-0.0808836	-0.0865628	-0.0837232	-0.124293	0.00446694
REPS1	-0.161053	-0.161987	-0.00572335	-0.107192	-0.0976808	-0.0711514	-0.0448741	-0.195424	-0.16152	-0.0701987	-0.103816	-0.0870075	-0.124264	0.00241731
URM1	-0.0729398	-0.187689	-0.126103	-0.276079	-0.103847	-0.109377	0.0104258	-0.103649	-0.130314	-0.168676	-0.0675336	-0.118105	-0.12421	0.00455724
UBXN6	-0.197529	-0.0440498	-0.0695364	-0.383924	-0.248671	0.0839466	-0.148974	0.003646	-0.120789	-0.234044	-0.0204605	-0.127252	-0.124021	0.0499555
SNX10	-0.264741	0.071035	-0.231904	-0.150406	-0.197597	-0.203943	-0.130212	0.00705049	-0.0968531	-0.193302	-0.109035	-0.151168	-0.124011	0.0132375
CNNM3	-0.200412	-0.108414	-0.202741	-0.122833	-0.0989547	-0.041483	-0.141111	0.0502747	-0.154413	-0.14151	-0.0441064	-0.092808	-0.12361	0.00784772
CIRBP	-0.193702	-0.00657026	-0.0936216	-0.00360035	-0.405779	-0.276919	-0.0694507	-0.0328808	-0.100136	-0.167667	-0.126417	-0.147042	-0.123589	0.0334163
CSF2RA	-0.109368	-0.214728	-0.111815	-0.225983	-0.00651042	-0.202163	0.0236385	0.0133817	-0.162048	-0.114769	-0.0550476	-0.0849086	-0.123478	0.0257676
LSM2	-0.214119	-0.166615	-0.00386771	-0.0546043	-0.0765089	-0.0669402	0.0159114	-0.152479	-0.190367	-0.0449936	-0.0678359	-0.0564147	-0.123391	0.0162814
HIST1H4B	0.0015872	-0.285296	-0.185519	-0.0733377	-0.260918	-0.0659149	-0.0137133	-0.0292923	-0.141854	-0.173258	-0.0363069	-0.104782	-0.123318	0.0252078
MED10	6.53782e-05	0.0183036	-0.3571	-0.352234	-0.405036	-0.207787	0.045088	-0.257115	0.00918451	-0.371457	-0.139938	-0.255697	-0.123256	0.0231899
GCGR	0.0204219	-0.305444	-0.16593	-0.0475802	-0.0895468	0.0438336	-0.151694	-0.212901	-0.142511	-0.101019	-0.106921	-0.10397	-0.12324	0.0302756
VCL	-0.0859168	0.0291679	-0.34387	-0.391305	-0.114199	-0.0206828	-0.141388	-0.295799	-0.0283745	-0.283125	-0.152623	-0.217874	-0.123124	0.0170117
BTN2A1	-0.25256	-0.147725	-0.077535	-0.0341642	0.00262449	-0.04962	-0.0773628	-0.0346255	-0.200143	-0.0363583	-0.0538694	-0.0451138	-0.122628	0.0223058
TMEM143	-0.221655	-0.146928	0.00601403	0.0750855	-0.112154	-0.00799645	-0.176845	-0.147399	-0.184292	-0.0103514	-0.110747	-0.0605491	-0.12242	0.0410821
C20orf4	-0.138886	-0.126963	-0.127259	-0.220245	-0.187179	-0.141553	0.0185692	-0.0105269	-0.132925	-0.178227	-0.0445037	-0.111366	-0.122145	0.00488299
SLC13A3	-0.246429	0.112429	0.0048246	-0.310385	-0.33684	-0.138539	-0.164378	-0.118261	-0.0670002	-0.214133	-0.140393	-0.177263	-0.122132	0.0278844
SLC5A6	-0.0931393	-0.0795361	-0.101406	-0.133327	-0.275776	-0.191996	-0.0914363	-0.150001	-0.0863377	-0.17017	-0.144478	-0.157324	-0.121831	0.000579227
P4HA3	-0.0924656	-0.214739	-0.0176373	-0.145647	-0.0233807	0.00304618	-0.0664096	-0.286022	-0.153602	-0.0622216	-0.116462	-0.0893417	-0.121472	0.0230464
NFATC3	-0.222927	-0.097552	0.105484	-0.236778	-0.10815	-0.138023	-0.0539637	-0.0646608	-0.16024	-0.0798146	-0.0855493	-0.082682	-0.121461	0.0312856
CACYBP	-0.0958411	0.0523547	-0.218913	-0.247793	-0.420466	-0.179486	-0.0381332	-0.219112	-0.0217432	-0.295724	-0.145577	-0.220651	-0.121197	0.0122933
CHAF1B	-0.0984433	0.0795603	-0.342081	-0.308239	-0.116378	-0.0147958	-0.200479	-0.413903	-0.00944152	-0.255566	-0.209726	-0.232646	-0.121044	0.0218277
RPL36AL	-0.211607	-0.0641045	-0.110176	-0.241496	-0.0671988	-0.153771	0.0169977	-0.0630814	-0.137856	-0.139624	-0.0666182	-0.103121	-0.120488	0.00789021
SLK	-0.260748	0.0357244	-0.0860893	-0.267174	-0.0649848	-0.141605	-0.0673825	-0.141357	-0.112512	-0.139416	-0.116781	-0.128099	-0.120305	0.0109921
MIR182	-0.206926	0.0498093	-0.175895	-0.124034	-0.0869297	-0.121556	-0.156955	-0.306755	-0.0785583	-0.128953	-0.195088	-0.162021	-0.120289	0.00588513
CDCA5	-0.162493	-0.142528	-0.0442451	-0.081922	-0.197903	-0.0251327	-0.0244062	-0.154041	-0.152511	-0.108023	-0.0678599	-0.0879416	-0.120226	0.00357524
REG4	-0.0209995	-0.168816	-0.224663	-0.164419	-0.219348	-0.0983806	-0.0591909	-0.105083	-0.0949078	-0.20281	-0.0875516	-0.145181	-0.120044	0.0014241
DNAL4	0.018855	-0.184753	-0.130945	-0.442097	-0.213563	-0.130432	0.093076	-0.11206	-0.0829488	-0.262202	-0.0498055	-0.156004	-0.119476	0.045071
ZNF180	-0.159958	-0.0285281	-0.163463	-0.208148	-0.236632	-0.0174756	-0.030566	-0.211426	-0.0942431	-0.202748	-0.0864893	-0.144619	-0.119431	0.00475158
AP2B1	-0.25424	-0.0983545	-0.0648527	-0.123598	-0.0833068	-0.0546193	0.0674833	-0.115008	-0.176297	-0.0905857	-0.034048	-0.0623168	-0.119307	0.0235161
SSBP3	-0.0782002	-0.129369	0.0514244	-0.0695348	-0.385439	-0.0574054	-0.212598	-0.134568	-0.103785	-0.134517	-0.134857	-0.134687	-0.119236	0.0271784
ZNF498	-0.170776	-0.156406	-0.0511548	0.00168651	-0.258245	-0.120425	-0.0842124	0.0652751	-0.163591	-0.102571	-0.0464541	-0.0745127	-0.119052	0.0322342
MTA3	-0.292217	-0.0879792	-0.0308942	-0.0156893	-0.0702344	-0.07005	0.00235573	-0.100051	-0.190098	-0.0389393	-0.0559151	-0.0474272	-0.118763	0.0374906
KIAA0556	-0.0866119	-0.173926	-0.0698379	-0.319234	0.0141215	-0.166145	-0.0842882	-0.0169394	-0.130269	-0.124983	-0.0891242	-0.107054	-0.118661	0.0191935
CASC4	0.0659368	0.111864	-0.328666	-0.549387	-0.427588	-0.175899	-0.186924	-0.288472	0.0889004	-0.435214	-0.217098	-0.326156	-0.118628	0.0280016
GOLGA4	-0.116502	-0.191264	-0.144126	-0.0458406	0.116454	0.00753746	-0.206566	-0.225254	-0.153883	-0.024504	-0.141428	-0.0829658	-0.118425	0.0477728
MDC1	0.0217954	-0.0939092	-0.18854	-0.340373	-0.140858	-0.218385	-0.10883	-0.207735	-0.0360569	-0.223257	-0.178317	-0.200787	-0.118422	0.00385144
ERH	-0.142199	-0.174366	-0.0437385	-0.119113	-0.258453	0.0324206	0.0384617	-0.12038	-0.158282	-0.140435	-0.0164991	-0.0784669	-0.118375	0.0295512
FAIM	-0.260947	0.0482414	0.0502551	-0.182669	-0.308613	-0.14507	-0.200006	0.00612135	-0.106353	-0.147009	-0.112985	-0.129997	-0.118175	0.0418106
SNORD104	0.193224	-0.288999	-0.254258	-0.212172	-0.27809	-0.0346418	-0.221862	-0.127534	-0.0478873	-0.248173	-0.128013	-0.188093	-0.11799	0.0330757
ABHD4	-0.0836406	-0.0651915	-0.277995	-0.137707	0.00432499	-0.328682	-0.132342	-0.0963437	-0.0744161	-0.137126	-0.185789	-0.161458	-0.117937	0.0092154
SLC25A13	0.0112689	0.160784	-0.270663	-0.466573	-0.340687	-0.357762	-0.166521	-0.328991	0.0860262	-0.359308	-0.284425	-0.321866	-0.11792	0.0212601
SNORD115-11	-0.0477117	-0.0446928	-0.406038	-0.096179	-0.218385	-0.149244	-0.110205	-0.157383	-0.0462023	-0.240201	-0.138944	-0.189572	-0.117887	0.00756578
RAB1B	-0.0692792	-0.229034	-0.010811	0.0359286	-0.152783	-0.0674478	-0.299914	-0.0225856	-0.149157	-0.0425551	-0.129982	-0.0862687	-0.117713	0.041471
TADA2B	-0.147698	-0.073436	-0.0426886	-0.344817	-0.243598	-0.0543308	-0.0858304	0.0257657	-0.110567	-0.210368	-0.0381318	-0.12425	-0.117408	0.0250884
KIF18B	-0.110759	-0.142914	0.059393	-0.123553	-0.224023	0.0440497	-0.216181	-0.184458	-0.126836	-0.0960608	-0.118863	-0.107462	-0.117149	0.0226958
ZFYVE1	-0.177768	0.0923001	-0.323018	-0.152716	-0.26763	-0.317647	0.0399299	-0.126773	-0.042734	-0.247788	-0.13483	-0.191309	-0.117022	0.0259215
SMYD2	-0.0293519	-0.182084	-0.33254	-0.151111	-0.272479	-0.111621	0.0670793	0.0315962	-0.105718	-0.252043	-0.00431503	-0.128179	-0.116949	0.0437198
HHLA3	0.0169684	-0.322082	-0.00591223	-0.19381	-0.100767	-0.141159	-0.0454134	0.000687336	-0.152557	-0.100163	-0.0619617	-0.0810623	-0.116809	0.0477246
SDSL	-0.270148	-0.0823622	-0.0329105	-0.186818	-0.0782889	-0.0796764	-0.0407859	0.0744681	-0.176255	-0.0993391	-0.0153314	-0.0573353	-0.116795	0.0487103
CCNE1	-0.165306	0.16227	-0.240929	-0.15158	-0.363144	-0.231832	-0.110983	-0.293219	-0.00151793	-0.251884	-0.212011	-0.231948	-0.116733	0.0169669
PRKCZ	-0.156878	-0.0539657	-0.320024	-0.11055	-0.0377125	-0.111329	-0.133455	-0.0514069	-0.105422	-0.156096	-0.0987305	-0.127413	-0.116417	0.00668047
GYS1	-0.134584	-0.144262	-0.146479	-0.0979108	-0.144208	-0.096952	-0.0953274	0.0221232	-0.139423	-0.129533	-0.0567187	-0.0931257	-0.116274	0.00115148
PATZ1	-0.164895	-0.192326	-0.00182154	-0.00276417	-0.0688889	-0.15653	-0.0838693	-0.00881184	-0.178611	-0.0244915	-0.0830704	-0.053781	-0.116196	0.01793
ULK1	-0.0197015	-0.0940323	-0.29875	-0.333454	-0.0793262	-0.0300221	-0.174672	-0.13527	-0.0568669	-0.237177	-0.113321	-0.175249	-0.116058	0.00974504
AS3MT	0.0189512	-0.196584	-0.0884232	-0.0832184	-0.212069	-0.402891	-0.103644	0.0334759	-0.0888164	-0.127903	-0.157686	-0.142795	-0.115806	0.0357449
TBX3	-0.218801	-0.142981	0.0138763	-0.0744572	-0.0698085	-0.0648969	-0.10436	-0.00363446	-0.180891	-0.0434631	-0.0576304	-0.0505468	-0.115719	0.0159252
PBX2	-0.188981	-0.0744173	-0.00763781	-0.192279	-0.221241	0.123883	-0.10452	-0.193209	-0.131699	-0.140386	-0.0579487	-0.0991673	-0.115433	0.0377958
FERMT2	-0.228152	-0.116781	-0.0424338	-0.117212	-0.128753	-0.057479	0.0828707	-0.086065	-0.172466	-0.0961327	-0.0202244	-0.0581786	-0.115323	0.0279515
RHOC	-0.131135	-0.0285155	-0.223296	-0.254951	-0.031958	0.0250335	-0.303187	-0.115949	-0.079825	-0.170068	-0.131367	-0.150718	-0.115271	0.0156431
C21orf59	-0.185283	-0.0729583	-0.0590808	-0.267411	-0.194408	-0.0873622	0.00959706	-0.00933614	-0.129121	-0.173633	-0.0290338	-0.101334	-0.115227	0.0163081
MSI2	0.00669208	-0.163005	-0.182873	-0.269129	-0.25767	-0.0644798	-0.0286248	-0.108006	-0.0781566	-0.236557	-0.0670369	-0.151797	-0.114977	0.00775994
E2F6	-0.179869	0.0746477	-0.253127	-0.197914	-0.190138	-0.06861	-0.173568	-0.178606	-0.0526109	-0.213726	-0.140261	-0.176994	-0.114802	0.00505992
TMEM184B	-0.1852	-0.108684	-0.133566	-0.10062	-0.196773	0.104309	-0.172272	0.00600893	-0.146942	-0.143653	-0.0206514	-0.0821521	-0.114547	0.0320209
ALG8	-0.12867	-0.225806	0.0260122	0.0146284	-0.136301	-0.140108	0.0393869	-0.113582	-0.177238	-0.0318868	-0.0714343	-0.0516605	-0.114449	0.0460292
GNG11	-0.0796231	0.0246193	-0.29679	-0.359545	-0.274827	-0.168465	0.0916061	-0.198829	-0.0275019	-0.310387	-0.0918961	-0.201142	-0.114322	0.0263425
AKT2	-0.116798	-0.0404507	-0.167407	-0.236316	-0.216627	-0.0620319	-0.0935445	-0.123	-0.0786244	-0.206783	-0.0928588	-0.149821	-0.114223	0.00108809
ESD	-0.186814	-0.160409	-0.11105	-0.0618548	-0.167942	0.111261	-0.00187031	-0.0965048	-0.173612	-0.113616	0.0042952	-0.0546602	-0.114136	0.048014
PPT2	-0.1775	-0.0541833	-0.156965	-0.0908965	-0.129419	-0.200935	0.0636712	-0.158826	-0.115842	-0.12576	-0.0986965	-0.112228	-0.114035	0.00730292
PC	-0.199828	-0.0177359	-0.192122	-0.13679	-0.259527	0.043316	-0.0427153	-0.12638	-0.108782	-0.196146	-0.0419265	-0.119036	-0.113909	0.0151469
TMEM43	0.0917359	-0.0139083	-0.370078	-0.506207	-0.270328	-0.148911	-0.147733	-0.154569	0.0389138	-0.382204	-0.150404	-0.266304	-0.113695	0.0257259
XPO4	-0.221845	-0.0699211	-0.0421238	-0.0250441	-0.0864094	-0.276933	0.0512986	-0.108022	-0.145883	-0.0511924	-0.111219	-0.0812056	-0.113544	0.0359049
FEN1	0.0135102	0.100488	-0.439705	-0.31151	-0.435142	-0.249779	-0.0787332	-0.189316	0.0569991	-0.395452	-0.172609	-0.284031	-0.113516	0.0257955
C15orf17	-0.0415481	-0.0214724	-0.274286	-0.486236	-0.307997	-0.0257501	-0.115125	0.0370155	-0.0315103	-0.356173	-0.0346198	-0.195396	-0.113453	0.0479619
KCNMB1	-0.139529	-0.211307	0.000619856	-0.0336138	-0.0482135	-0.106416	0.0349468	-0.154733	-0.175418	-0.0270691	-0.0754005	-0.0512348	-0.113326	0.0282433
HMG20A	-0.233073	0.0164446	-0.0989835	-0.170017	-0.130075	-0.0809141	-0.0802327	-0.14644	-0.108314	-0.133025	-0.102529	-0.117777	-0.113045	0.00306122
VPS33A	-0.22351	-0.0192128	-0.20309	-0.117479	-0.184061	-0.151144	0.0368895	-0.0088985	-0.121361	-0.16821	-0.0410511	-0.104631	-0.112996	0.0172223
CACNG1	0.00681767	-0.262325	-0.0982726	-0.0597553	-0.118752	-0.0464249	-0.182313	-0.0835177	-0.127754	-0.0922601	-0.104085	-0.0981727	-0.112963	0.00929059
HINT1	-0.0896924	-0.0487204	-0.206096	-0.115801	-0.181814	-0.349431	-0.167976	0.0853933	-0.0692064	-0.167904	-0.144005	-0.155954	-0.11258	0.02016
GJA10	-0.116898	-0.199391	-0.179552	-0.078925	0.0406176	-0.0775639	-0.191526	0.0856131	-0.158145	-0.0726197	-0.0611588	-0.0668893	-0.112517	0.0484984
AGER	0.0537322	-0.258686	0.0337164	-0.140185	-0.174716	-0.0275104	-0.196979	-0.227048	-0.102477	-0.093728	-0.150512	-0.12212	-0.112298	0.0288346
ENSAP3	-0.171936	0.0388727	-0.29325	-0.185712	-0.127524	-0.12286	0.0182386	-0.237129	-0.0665318	-0.202162	-0.113917	-0.158039	-0.112286	0.0129252
PLK1	0.0804995	-0.17618	-0.00779355	-0.256127	-0.38162	-0.162056	-0.00894757	-0.243646	-0.0478404	-0.21518	-0.138216	-0.176698	-0.112269	0.0333407
MOCS2	-0.138552	-0.128138	-0.134429	-0.1746	-0.103333	-0.0882126	0.0293743	-0.0759349	-0.133345	-0.137454	-0.0449244	-0.0911892	-0.112267	0.00226368
HIST2H2AA3	-0.0385852	-0.171473	-0.1578	-0.184131	-0.216455	-0.00266949	-0.0854864	-0.0684341	-0.105029	-0.186129	-0.0521967	-0.119163	-0.112096	0.00382561
SCRN1	-0.292848	-0.0488363	-0.0898365	-0.0751606	-0.0340621	0.00109849	-0.025012	-0.0946968	-0.170842	-0.0663531	-0.0395368	-0.0529449	-0.111894	0.0378306
OGG1	-0.0891274	-0.220995	-0.100948	0.00320571	-0.117791	-0.102228	-0.0701323	-0.0233287	-0.155061	-0.0718444	-0.0652297	-0.0685371	-0.111799	0.00681998
SNORA44	-0.128142	-0.19418	-0.0277782	-0.0742529	0.0326925	-0.239719	-0.112724	0.0490879	-0.161161	-0.0231129	-0.101118	-0.0621155	-0.111638	0.04781
OR10G7	-0.0650025	-0.177004	-0.0738704	0.0540368	-0.164624	-0.251177	-0.146994	-0.0303134	-0.121003	-0.0614859	-0.142828	-0.102157	-0.11158	0.0166095
EIF4EBP2	-0.131561	-0.170875	-0.0411309	-0.0499802	0.00497833	-0.162369	-0.0889999	-0.0886885	-0.151218	-0.0287109	-0.113352	-0.0710316	-0.111125	0.00410598
USP5	0.0109867	-0.00171033	-0.234387	-0.373116	-0.40372	-0.104262	-0.0931711	-0.15251	0.00463818	-0.337074	-0.116647	-0.226861	-0.111111	0.0185183
SLC38A2	-0.119139	0.0798786	-0.183558	-0.308287	-0.27195	-0.14572	-0.0605067	-0.244107	-0.0196304	-0.254599	-0.150111	-0.202355	-0.110993	0.00981805
AMMECR1L	0.0138517	0.0258696	-0.454782	-0.434353	-0.292554	-0.259626	0.0697621	-0.0795203	0.0198606	-0.393897	-0.0897946	-0.241846	-0.110992	0.0499532
NAMPT	-0.258118	0.16368	-0.251001	-0.206245	-0.094622	-0.21799	-0.015311	-0.260702	-0.0472192	-0.183956	-0.164668	-0.174312	-0.110766	0.0325794
MAPK13	-0.133661	-0.132605	-0.104383	-0.0194533	-0.0206672	-0.174026	-0.226166	0.0187511	-0.133133	-0.0481677	-0.127147	-0.0876574	-0.110395	0.0131574
COPE	-0.0547931	-0.128156	-0.256989	-0.231685	-0.179873	-0.0179804	-0.148493	0.0592817	-0.0914745	-0.222849	-0.0357306	-0.12929	-0.110382	0.0167949
ADAMTS12	-0.0317282	-0.0776051	-0.308714	0.0901106	-0.413531	-0.113454	-0.116645	-0.132366	-0.0546666	-0.210711	-0.120822	-0.165767	-0.110217	0.0420997
HIST1H2AM	0.0276478	-0.0346355	-0.317864	-0.244687	-0.172994	0.0553008	-0.132533	-0.487805	-0.00349387	-0.245182	-0.188346	-0.216764	-0.110129	0.0404593
RANGAP1	-0.158654	-0.168184	-0.0147303	0.0223561	-0.182577	-0.0208257	-0.071906	-0.0731279	-0.163419	-0.0583171	-0.0552865	-0.0568018	-0.110111	0.0193626
EMP3	0.052131	-0.246937	-0.00458611	-0.0587793	-0.247747	-0.1468	-0.0107777	-0.266712	-0.0974029	-0.103704	-0.14143	-0.122567	-0.109985	0.0361393
MAP4K4	-0.0472565	-0.0683005	-0.0408401	-0.284192	-0.172108	-0.201793	-0.0418327	-0.228683	-0.0577785	-0.165713	-0.157436	-0.161575	-0.109677	0.00564776
ITFG3	-0.167372	-0.162689	-0.00919645	-0.111709	-0.0943692	-0.112957	-0.0331642	0.0376008	-0.165031	-0.0717582	-0.0361734	-0.0539658	-0.109498	0.0162287
ZNF705D	-0.166046	-0.130973	-0.0797215	-0.0145208	-0.133272	-0.177118	0.0873463	-0.10473	-0.14851	-0.0758381	-0.0648339	-0.070336	-0.109423	0.0235215
SYAP1	-0.135498	-0.161185	-0.206176	-0.176047	0.0380298	-0.059397	0.0389565	-0.0571518	-0.148342	-0.114731	-0.0258641	-0.0702976	-0.10932	0.0317234
SNORA42	-0.0296406	-0.138838	-0.174421	-0.0522308	0.00557075	-0.356497	-0.0590704	-0.169693	-0.0842391	-0.0736935	-0.195087	-0.13439	-0.109315	0.0206516
ZNF687	-0.15244	-0.111917	-0.135404	-0.223189	-0.0946846	0.0824108	-0.11323	-0.0317725	-0.132178	-0.151092	-0.020864	-0.0859782	-0.109078	0.0186839
FUT10	-0.143939	-0.00323722	-0.202259	-0.251647	-0.297442	-0.0890311	0.0718869	-0.0959513	-0.0735883	-0.250449	-0.0376985	-0.144074	-0.108831	0.0235867
SLC6A8	0.0475624	-0.131073	-0.186357	-0.209467	-0.272841	0.0971864	-0.176163	-0.307315	-0.0417552	-0.222889	-0.128764	-0.175826	-0.108791	0.0267986
CLK2P	-0.125098	-0.159999	-0.0852853	-0.0514075	-0.0558769	-0.184153	-0.106561	0.0362499	-0.142548	-0.0641899	-0.0848215	-0.0745057	-0.108527	0.00744276
WDR34	-0.0892821	-0.161518	-0.114759	-0.143568	-0.175477	0.0130576	-0.0352234	-0.0918916	-0.1254	-0.144601	-0.0380191	-0.0913103	-0.108355	0.00313549
C2orf18	-0.158384	-0.0974668	-0.191314	-0.228043	-0.0123667	0.0501069	-0.0512665	-0.098992	-0.127925	-0.143908	-0.0333839	-0.0886458	-0.108286	0.020216
TADA2A	-0.0795575	0.12787	-0.228721	-0.321421	-0.489516	-0.1965	0.00908845	-0.216487	0.0241562	-0.346553	-0.134633	-0.240593	-0.108218	0.0376167
PKMYT1	-0.252923	0.0111389	-0.0235772	-0.0739968	-0.138392	-0.0839876	-0.129037	-0.123271	-0.120892	-0.0786553	-0.112099	-0.0953769	-0.108134	0.00902485
C19orf34	-0.221747	-0.0734017	0.0974841	-0.10681	-0.177926	-0.0589121	-0.079852	-0.0808034	-0.147574	-0.0624174	-0.0731892	-0.0678033	-0.107689	0.0334715
VPS37C	0.075427	-0.131032	-0.0670854	-0.275749	-0.226905	-0.0755982	-0.196158	-0.282434	-0.0278023	-0.189913	-0.18473	-0.187322	-0.107562	0.0113474
UBE2S	0.12721	-0.14523	-0.420512	-0.356635	-0.229473	-0.00971019	-0.0878912	-0.131246	-0.00901003	-0.33554	-0.0762826	-0.205911	-0.107461	0.0418869
LCE1E	-0.276083	0.00288245	-0.0920353	-0.115426	-0.0915861	0.0959463	-0.152495	-0.113058	-0.1366	-0.0996823	-0.0565358	-0.078109	-0.107355	0.046724
ASB1	-0.230008	-0.0534495	0.0062664	-0.135131	-0.0916314	-0.221041	0.0681623	-0.0638421	-0.141729	-0.0734988	-0.0722403	-0.0728695	-0.107299	0.0434864
RNF111	-0.0337781	-0.0857698	-0.100754	-0.218434	-0.116065	-0.205844	-0.124025	-0.16352	-0.0597739	-0.145084	-0.164463	-0.154774	-0.107274	0.000559655
ANKFY1	-0.225599	-0.0758179	-0.0237571	-0.19377	0.0340909	-0.163161	0.00382024	-0.0391985	-0.150708	-0.0611454	-0.0661796	-0.0636625	-0.107185	0.0413683
ARHGEF11	-0.258612	0.0194826	-0.159241	-0.0985074	-0.0918593	-0.0332504	-0.1145	-0.068567	-0.119565	-0.116536	-0.0721058	-0.0943209	-0.106943	0.0112303
SCMH1	-0.179871	-0.162094	0.00635059	-0.0318523	-0.111422	-0.0504963	-0.0683735	-0.000121235	-0.170983	-0.0456411	-0.0396637	-0.0426524	-0.106818	0.0198048
ATF6	-0.189165	-0.00670562	-0.113202	-0.214614	-0.206165	-0.177837	0.0811889	-0.0609732	-0.0979354	-0.177994	-0.0525405	-0.115267	-0.106601	0.0222621
TMPO	-0.188693	-0.101148	-0.0110445	-0.0954517	-0.224786	-0.0515063	0.0552382	-0.0798234	-0.14492	-0.110427	-0.0253639	-0.0678956	-0.106408	0.0291757
SYPL2	-0.00566204	-0.162852	-0.0812904	-0.169109	-0.222424	-0.101621	-0.147108	-0.0497921	-0.0842568	-0.157608	-0.0995071	-0.128557	-0.106407	0.00225593
KPNA3	-0.0926826	-0.124718	0.0244886	-0.0925976	-0.123253	-0.170389	-0.0185411	-0.240252	-0.1087	-0.0637873	-0.143061	-0.103424	-0.106062	0.00893189
NDUFA2	-0.121613	-0.0296691	-0.129979	-0.223213	-0.300233	-0.166646	-0.0388753	0.0415906	-0.0756408	-0.217808	-0.0546436	-0.136226	-0.105933	0.0176889
TMEM109	-0.20131	-0.0521801	-0.138157	-0.0465348	-0.13969	-0.141133	-0.0790036	0.0355133	-0.126745	-0.108127	-0.0615412	-0.0848343	-0.10579	0.00847867
KCTD13	0.0112246	-0.222376	-0.0515841	-0.184215	-0.202881	0.0210895	-0.079704	-0.136022	-0.105576	-0.146227	-0.0648788	-0.105553	-0.105564	0.016496
IP6K2	-0.215265	-0.0733372	-0.192322	-0.0848081	-0.0520205	-0.0526225	-0.0365139	0.0180118	-0.144301	-0.109717	-0.0237082	-0.0667126	-0.105507	0.0177627
TXN2	-0.0524779	-0.0791158	-0.237183	-0.198406	-0.269864	0.0329783	-0.243343	0.0460515	-0.0657969	-0.235151	-0.0547712	-0.144961	-0.105379	0.027789
GAS2L3	0.10727	0.0681596	-0.309809	-0.358006	-0.496816	-0.281768	-0.131839	-0.210838	0.0877146	-0.38821	-0.208148	-0.298179	-0.105232	0.0288049
UBE2MP1	-0.0905171	0.0644737	-0.29201	-0.322296	-0.311081	-0.210104	0.112981	-0.160901	-0.0130217	-0.308462	-0.086008	-0.197235	-0.105128	0.0386011
ZNF629	0.0496321	-0.270171	-0.104268	-0.0295778	-0.187452	-0.0155463	-0.157438	-0.101958	-0.11027	-0.107099	-0.0916474	-0.0993733	-0.104821	0.0264649
LOC203510	-0.159495	-0.0392878	-0.0965977	-0.26044	-0.190913	-0.0331869	-0.0900673	0.0100203	-0.0993915	-0.18265	-0.0377447	-0.110197	-0.104794	0.0121534
PARVB	0.0113387	-0.106138	-0.161528	-0.350775	-0.267095	-0.168606	-0.0307667	0.00580151	-0.0473996	-0.259799	-0.0645238	-0.162161	-0.104781	0.0230412
CTAGEP	-0.145733	-0.0487386	-0.0944068	-0.162726	-0.279266	-0.143465	0.029441	-0.0224825	-0.0972358	-0.1788	-0.0455022	-0.112151	-0.104693	0.0153901
SUZ12P	-0.200272	-0.0444263	-0.0348802	-0.194425	-0.104166	-0.0807331	-0.0301851	-0.0760404	-0.122349	-0.111157	-0.0623195	-0.0867383	-0.104544	0.00517714
NTF4	-0.109517	-0.142478	-0.204257	-0.171177	-0.0959084	-0.0406487	-0.0695105	0.0831918	-0.125997	-0.157114	-0.00898912	-0.0830517	-0.104524	0.0205782
IDS	-0.182344	-0.155201	-0.038385	-0.0154792	0.0413505	-0.115991	-0.0236235	-0.0891883	-0.168773	-0.00417123	-0.0762675	-0.0402194	-0.104496	0.0315688
DDX47	-0.0709336	0.0544244	-0.088894	-0.335065	-0.310234	-0.284081	-0.0133839	-0.168225	-0.0082546	-0.244731	-0.15523	-0.19998	-0.104117	0.0213678
USP36	-0.114599	-0.0500731	-0.236572	-0.116476	-0.00368186	-0.0961355	-0.178302	-0.122898	-0.0823362	-0.11891	-0.132445	-0.125678	-0.104007	0.00266402
PSMA6	-0.0995882	-0.156978	0.0364579	-0.119418	-0.266891	-0.0586386	0.0352422	-0.103527	-0.128283	-0.116617	-0.0423079	-0.0794624	-0.103873	0.0353723
PSMC6	-0.128611	-0.0578239	-0.0394075	-0.118774	-0.326134	-0.0870507	0.00855754	-0.120026	-0.0932174	-0.161439	-0.0661731	-0.113806	-0.103512	0.0177128
TRIAP1	-0.0785607	0.0465336	-0.124868	-0.155495	-0.498445	-0.0645558	-0.082655	-0.212897	-0.0160136	-0.259603	-0.120036	-0.189819	-0.102916	0.0369509
PSMC1	-0.139178	0.0280764	-0.202469	-0.146015	-0.312155	-0.15828	0.0168309	-0.0967429	-0.0555509	-0.220213	-0.0793973	-0.149805	-0.102678	0.0150497
CNDP1	-0.107093	-0.107232	-0.0887206	-0.0655131	-0.0578655	-0.131371	-0.17655	-0.0683685	-0.107163	-0.0706997	-0.12543	-0.0980647	-0.102614	0.000185865
ACTG1	-0.151091	-0.130629	-0.0241861	-0.0296681	0.0184959	-0.115758	-0.107529	-0.127193	-0.14086	-0.0117861	-0.116827	-0.0643066	-0.102583	0.00679654
ZMYM1	-0.131898	-0.0950423	0.0360177	-0.175031	-0.185946	-0.177904	0.0644731	-0.108133	-0.11347	-0.10832	-0.0738546	-0.0910873	-0.102279	0.0256411
C17orf95	-0.082072	0.0232064	-0.133757	-0.215961	-0.386841	-0.164151	0.0253966	-0.172888	-0.0294328	-0.24552	-0.103881	-0.1747	-0.102066	0.0223245
HMGB3	0.0255646	-0.235834	-0.0148936	-0.0827474	-0.150747	0.0146612	-0.0630622	-0.288274	-0.105135	-0.0827961	-0.112225	-0.0975105	-0.101323	0.0459015
CPD	0.0109495	0.0196366	-0.191218	-0.397564	-0.36025	-0.198569	-0.00376936	-0.155353	0.0152931	-0.316344	-0.11923	-0.217787	-0.101247	0.0274583
UBE4A	-0.194698	0.285662	-0.26796	-0.278411	-0.237317	-0.310094	-0.205811	-0.187815	0.0454821	-0.261229	-0.234573	-0.247901	-0.10121	0.0361622
ASAP3	-0.0689943	-0.128024	-0.191455	-0.178841	-0.176806	0.0454013	-0.0598771	-0.059213	-0.0985093	-0.182367	-0.0245629	-0.103465	-0.100987	0.00942288
SGK2	-0.165192	-0.116893	0.0621465	0.00767553	-0.204964	-0.103579	-0.0119911	-0.11472	-0.141042	-0.0450473	-0.0767634	-0.0609053	-0.100974	0.0407471
ZBTB48	-0.1179	-0.155646	-0.0694636	-0.00259241	-0.0185871	-0.201986	-0.0628507	-0.0305877	-0.136773	-0.0302144	-0.0984747	-0.0643445	-0.100559	0.0128175
OR10R2	-0.0466001	-0.115891	-0.0727446	-0.180248	-0.252631	-0.168386	-0.062612	0.0189393	-0.0812455	-0.168541	-0.0706863	-0.119614	-0.10043	0.00902082
WBP11P1	-0.134483	-0.0282919	-0.109702	-0.178974	0.0204234	-0.203816	-0.00779982	-0.234869	-0.0813876	-0.0894177	-0.148828	-0.119123	-0.100255	0.0141027
MRPL41	-0.0818764	-0.0990478	-0.0955016	-0.219724	-0.143539	0.0926306	-0.179513	-0.114363	-0.0904621	-0.152921	-0.0670819	-0.110002	-0.100232	0.0148325
CDK5RAP1	-0.14268	-0.107923	-0.131072	-0.108485	-0.0655819	-0.105332	0.0105927	-0.0504189	-0.125302	-0.101713	-0.0483859	-0.0750494	-0.100176	0.00167034
FAM116A	-0.0896525	0.00206194	-0.15049	-0.344214	-0.338756	-0.106923	0.101194	-0.100058	-0.0437953	-0.27782	-0.0352621	-0.156541	-0.100168	0.0493744
KIF2C	-0.0666453	0.00345412	-0.0194343	-0.229598	-0.371143	-0.220525	-0.0815021	-0.0901115	-0.0315956	-0.206725	-0.130713	-0.168719	-0.100157	0.0205628
SERPINB6	-0.164585	-0.111555	-0.208957	-0.0571482	-0.0142282	-0.0131298	-0.0401032	-0.0345538	-0.13807	-0.0934445	-0.0292623	-0.0613534	-0.0997118	0.0172847
POLR3B	-0.189747	0.0345524	-0.0598304	-0.281049	-0.142739	-0.15169	0.0309801	-0.126053	-0.0775972	-0.161206	-0.0822544	-0.12173	-0.0996637	0.023204
ARL6IP4	0.0187259	-0.248754	-0.122821	-0.185761	-0.0123316	-0.016368	-0.0768274	-0.0907128	-0.115014	-0.106971	-0.0613027	-0.084137	-0.0995756	0.0252969
OR6X1	-0.0113214	-0.191865	-0.220738	-0.091918	-0.172707	0.0635217	-0.0709899	-0.0914118	-0.101593	-0.161787	-0.03296	-0.0973737	-0.0994835	0.022513
FBXO34	-0.0958014	0.0108254	-0.155713	-0.217682	-0.285594	-0.173311	-0.091879	-0.00638268	-0.042488	-0.219663	-0.0905241	-0.155093	-0.0987907	0.00949654
NPTN	-0.165333	-0.0340365	-0.0107588	-0.16676	-0.238301	-0.0719089	-0.13044	0.0322318	-0.0996847	-0.138607	-0.0567058	-0.0976562	-0.0986704	0.0195091
SFRS2	-0.0628171	-0.141028	-0.0730754	-0.156879	-0.158141	-0.0572875	0.0349443	-0.161752	-0.101923	-0.129365	-0.061365	-0.0953651	-0.0986438	0.00570257
LCN1	-0.0814266	0.168534	-0.294205	-0.124285	-0.383962	-0.202959	-0.303126	-0.136124	0.0435539	-0.267484	-0.21407	-0.240777	-0.0986115	0.0265285
C10orf26	-0.094941	-0.205144	-0.0735154	-0.0626945	-0.0707516	-0.0639147	0.0506316	-0.061705	-0.150042	-0.0689872	-0.024996	-0.0469916	-0.098517	0.0207363
TXNL1	-0.159018	-0.0918503	0.0452868	-0.167116	-0.164503	-0.11574	0.0233976	-0.0490666	-0.125434	-0.0954441	-0.0471365	-0.0712903	-0.0983623	0.0246288
DNAJA1	-0.254042	0.0503503	-0.149948	-0.168644	-0.199189	-0.0114523	0.011733	-0.0501149	-0.101846	-0.172594	-0.0166114	-0.0946026	-0.0982243	0.0435304
RNF2	-0.211955	0.0538367	-0.0964447	-0.0929677	-0.274656	-0.100059	-0.0793195	-0.0556483	-0.0790591	-0.15469	-0.0783423	-0.116516	-0.0977875	0.0183728
DNAL1	-0.00358002	-0.0734907	-0.14438	-0.267699	-0.304582	-0.174054	0.0707606	-0.12153	-0.0385354	-0.238887	-0.0749412	-0.156914	-0.0977247	0.0243832
THG1L	-0.223743	0.0948626	-0.146378	-0.0258769	-0.0652073	-0.291396	-0.0737388	-0.179028	-0.0644404	-0.0791541	-0.181388	-0.130271	-0.0973556	0.0334857
SLC36A1	-0.197219	-0.0473894	-0.189587	-0.123957	-0.0883068	0.0336979	-0.140358	0.0751532	-0.122304	-0.13395	-0.0105022	-0.0722263	-0.0972651	0.0468118
ATP5G1	-0.0918541	-0.204864	-0.126698	0.00474772	-0.0781321	-0.0338703	-0.108188	0.0672425	-0.148359	-0.066694	-0.0249387	-0.0458163	-0.0970876	0.0465916
NCAPG2	-0.102692	-0.00909176	-0.0473912	-0.143909	-0.303861	-0.20484	0.00452119	-0.133188	-0.055892	-0.165054	-0.111169	-0.138111	-0.0970016	0.0148461
OTUB1	-0.0316735	-0.141686	-0.209705	-0.131444	-0.166216	0.152981	-0.204028	-0.0847322	-0.0866797	-0.169122	-0.0452595	-0.107191	-0.0969352	0.0454578
GNB4	-0.256614	0.0933614	-0.0240966	-0.135131	-0.227926	-0.147431	-0.0248253	-0.112652	-0.0816264	-0.129051	-0.0949694	-0.11201	-0.0968184	0.0375686
WDTC1	-0.168415	0.110066	-0.176556	-0.207305	-0.304753	0.0175645	-0.238382	-0.0767315	-0.0291748	-0.229538	-0.0991829	-0.16436	-0.0967676	0.0321091
IPO8	-0.200187	0.00400988	-0.0809504	-0.167694	-0.17685	-0.117078	0.0749802	-0.104935	-0.0980886	-0.141832	-0.0490109	-0.0954213	-0.0967549	0.0237938
ZNF740	-0.0325386	0.0139776	-0.242585	-0.253095	-0.228507	-0.0910845	-0.130628	-0.159147	-0.00928049	-0.241396	-0.126953	-0.184175	-0.0967275	0.00522972
NSFL1C	-0.217415	0.0495725	-0.060492	-0.126302	-0.169627	-0.136358	-0.0878061	-0.0749158	-0.0839211	-0.118807	-0.0996931	-0.10925	-0.0965856	0.0085222
PIAS3	-0.0348331	-0.134198	-0.0935993	-0.26846	-0.0242018	-0.133673	-0.0667505	-0.0631401	-0.0845155	-0.128754	-0.0878545	-0.108304	-0.0964098	0.0077766
AMDHD2	0.0805971	-0.227425	-0.137047	0.0345146	-0.130628	-0.0309291	-0.15554	-0.296743	-0.0734141	-0.0777201	-0.161071	-0.119395	-0.0964048	0.0490461
PSMA5	-0.167015	0.0727015	-0.0993157	-0.315107	-0.258251	-0.172246	0.0381526	-0.067026	-0.0471567	-0.224225	-0.0670398	-0.145632	-0.0963945	0.0388785
VPS33B	-0.0983262	-0.0785846	-0.1822	-0.0785382	-0.306064	-0.124162	-0.00331916	0.0690185	-0.0884554	-0.188934	-0.0194876	-0.104211	-0.096333	0.0397899
HIST1H2BJ	0.0468146	-0.101381	0.046543	-0.135904	-0.388864	-0.0276405	-0.202585	-0.283795	-0.0272834	-0.159408	-0.17134	-0.165374	-0.0963288	0.0490913
RBM34	-0.148614	-0.0061516	-0.199188	-0.0964718	-0.267398	-0.0572994	-0.017873	-0.0523356	-0.0773829	-0.187686	-0.0425027	-0.115094	-0.0962386	0.0142876
TMCO1	-0.111942	-0.0981656	-0.126435	-0.10283	-0.154707	-0.134851	0.11108	-0.1137	-0.105054	-0.127991	-0.0458238	-0.0869072	-0.0959806	0.017702
BRF2	-0.101611	-0.134175	-0.0871338	-0.0569237	-0.120103	-0.117855	0.0951832	-0.156816	-0.117893	-0.0880533	-0.0598293	-0.0739413	-0.0959171	0.0185839
MED18	-0.149059	-0.0450082	-0.0137199	-0.115959	-0.0225424	-0.171021	0.00283377	-0.245812	-0.0970335	-0.0507404	-0.138	-0.0943701	-0.0957018	0.0196524
PSMD11	-0.182005	0.000613511	-0.0304218	-0.0366295	-0.197274	-0.199525	-0.0040542	-0.1356	-0.0906957	-0.0881083	-0.11306	-0.100584	-0.0956398	0.0169372
LOC440957	-0.100058	-0.0483054	-0.248238	-0.277721	-0.191676	-0.0465028	-0.0117264	0.0735995	-0.0741815	-0.239212	0.00512344	-0.117044	-0.0956129	0.0438298
PER2	-0.224982	-0.0693145	-0.0514664	0.0229192	-0.0610954	-0.121246	-0.0132745	-0.0378175	-0.147148	-0.0298809	-0.0574459	-0.0436634	-0.0954058	0.0352592
DTX3	-0.0704907	-0.15745	-0.0730592	-0.11998	-0.101809	-0.0823623	-0.0298434	-0.0539023	-0.11397	-0.0982826	-0.0553693	-0.0768259	-0.0953981	0.000485126
KLF1	-0.0347105	-0.180202	-0.147045	-0.0677372	-0.0609925	-0.0205543	-0.0434775	-0.157964	-0.107456	-0.0919249	-0.0739987	-0.0829618	-0.0952089	0.00500478
REXO1	-0.176792	-0.11779	0.00505903	-0.107993	0.00213056	0.0320152	-0.15891	-0.0298655	-0.147291	-0.033601	-0.0522533	-0.0429272	-0.095109	0.0466936
TAZ	-0.0378346	-0.172206	-0.163734	-0.215639	-0.0433786	0.0840421	-0.0754857	-0.0962066	-0.10502	-0.140917	-0.0292167	-0.085067	-0.0950437	0.0317159
BSDC1	-0.142657	-0.0294654	-0.204488	-0.124598	-0.106556	-0.125487	-0.0334658	-0.0292997	-0.0860612	-0.145214	-0.0627507	-0.103982	-0.0950218	0.00309693
IFI27L1	-0.187467	-0.0408044	-0.11557	-0.0364283	-0.175959	-0.0865249	-0.0210528	-0.0186517	-0.114136	-0.109319	-0.0420765	-0.0756977	-0.0949166	0.00946479
WDR54	0.00170539	-0.0405274	-0.317603	-0.216818	-0.215064	-0.127475	-0.0823328	-0.0630008	-0.019411	-0.249828	-0.0909362	-0.170382	-0.0948966	0.0104682
DNAJC15	0.0149526	0.00704706	-0.234494	-0.281901	-0.0804448	-0.144286	0.00556731	-0.467132	0.0109998	-0.198947	-0.20195	-0.200448	-0.0947243	0.0452003
IRAK3	-0.255176	0.0954762	-0.144339	-0.173236	0.028812	-0.21745	-0.0888836	-0.0616772	-0.0798497	-0.0962545	-0.12267	-0.109462	-0.094656	0.0477123
CBLL1	-0.0460097	-0.11959	-0.129016	-0.182795	-0.0938729	-0.15938	-0.0310186	-0.0416602	-0.0827998	-0.135228	-0.0773529	-0.10629	-0.0945451	0.0015912
CLASP1	-0.196348	-0.034231	-0.0870601	-0.0276242	-0.0796493	-0.132663	-0.0477875	-0.067697	-0.11529	-0.0647779	-0.0827158	-0.0737468	-0.0945182	0.00393309
GTF2I	-0.0460456	-0.0799343	-0.155564	-0.223533	-0.108635	-0.0537151	-0.105396	-0.108773	-0.06299	-0.162577	-0.0892948	-0.125936	-0.094463	0.000987401
HIST1H2AL	0.0300749	-0.0587775	-0.265079	-0.263359	-0.173257	-0.0727478	-0.176687	-0.0961563	-0.0143513	-0.233898	-0.115197	-0.174548	-0.0944494	0.00791984
OCEL1	-0.083342	-0.160421	-0.028689	-0.0699469	0.0108592	-0.0267803	-0.155696	-0.131229	-0.121882	-0.0292589	-0.104569	-0.0669137	-0.0943977	0.00914815
CLK2	-0.0600327	-0.118838	-0.0532215	-0.167102	-0.172843	-0.132361	-0.000960195	-0.0674799	-0.0894354	-0.131056	-0.0669338	-0.0989947	-0.0942151	0.00278736
HIST1H4I	-0.0844325	-0.0900897	-0.0452049	-0.197801	-0.10633	-0.148493	-0.105983	-0.00026552	-0.0872611	-0.116445	-0.0849137	-0.100679	-0.0939702	0.00252678
ZHX3	-0.197617	-0.0920027	-0.0566567	-0.0472169	0.0228012	-0.084177	-0.0722659	-0.0172859	-0.14481	-0.0270241	-0.0579096	-0.0424669	-0.0936384	0.020263
TIMM17B	0.0978637	-0.0996048	-0.12361	-0.246627	-0.42597	-0.000708215	-0.155414	-0.165286	-0.000870554	-0.265402	-0.107136	-0.186269	-0.0935698	0.0394991
EIF4H	-0.0689201	-0.116862	-0.191347	-0.116674	-0.112097	-0.00421644	-0.0768108	-0.0614314	-0.0928911	-0.140039	-0.0474862	-0.0937626	-0.0933269	0.0018694
BLMH	-0.0736481	0.175479	-0.172413	-0.328699	-0.401712	-0.162921	-0.15276	-0.205598	0.0509155	-0.300941	-0.173759	-0.23735	-0.0932174	0.030383
SPEF1	-0.0838153	-0.176297	-0.0463342	0.0780802	-0.0822348	-0.0792331	-0.165288	-0.0410695	-0.130056	-0.0168296	-0.0951969	-0.0560133	-0.0930346	0.0324811
WISP3	-0.0155261	-0.193873	-0.100518	0.0449156	-0.131265	-0.0382286	-0.0863615	-0.174283	-0.1047	-0.0622889	-0.0996245	-0.0809567	-0.0928281	0.0191302
PSMB1	-0.114954	-0.0695723	-0.115714	-0.0884329	-0.230035	-0.111806	0.0721039	-0.0838826	-0.092263	-0.144727	-0.0411949	-0.0929612	-0.0926121	0.0157543
ALG1L	-0.0382702	-0.1075	0.0149521	-0.0254236	-0.103064	-0.13283	-0.217793	-0.209877	-0.0728849	-0.0378451	-0.186833	-0.112339	-0.0926121	0.0108035
TP53AIP1	-0.0555409	-0.102777	0.0152815	0.00833561	-0.102062	-0.339238	-0.116541	-0.101623	-0.0791588	-0.0261483	-0.185801	-0.105975	-0.0925667	0.0378137
RPP21	-0.127399	0.0354644	-0.327164	-0.151779	-0.14756	-0.179303	-0.0220667	-0.00458316	-0.0459673	-0.208835	-0.0686509	-0.138743	-0.092355	0.0264194
PHF11	-0.0725973	0.0287164	-0.28557	-0.144066	-0.00506895	-0.238562	-0.118516	-0.184458	-0.0219404	-0.144902	-0.180512	-0.162707	-0.0923236	0.0130185
ZMYND11	-0.0238785	0.059098	-0.224673	-0.227702	-0.357014	-0.161203	-0.12291	-0.119641	0.0176097	-0.269797	-0.134585	-0.202191	-0.0922904	0.0142987
FAM35B	-0.108089	0.0133034	-0.10086	-0.0400619	-0.248441	-0.216761	-0.00920346	-0.205575	-0.0473927	-0.129788	-0.143846	-0.136817	-0.0921049	0.0142493
LMF1	-0.212835	0.0361442	-0.0620721	-0.0975743	-0.0490996	-0.0776866	-0.25203	-0.0277806	-0.0883454	-0.069582	-0.119166	-0.0943738	-0.0913596	0.0283799
PSMB6	-0.0435226	-0.0604105	-0.139895	-0.230811	-0.19319	-0.023684	-0.0431252	-0.152861	-0.0519665	-0.187966	-0.0732235	-0.130595	-0.0912805	0.00517944
FHL5	-0.187146	-0.0125629	0.0833716	-0.109865	-0.0410833	-0.0651111	-0.188156	-0.174727	-0.0998543	-0.0225257	-0.142665	-0.0825953	-0.0912248	0.0387429
CYTH2	-0.107619	-0.124655	-0.117726	-0.0223734	-0.123503	-0.163349	-0.0229199	0.0533355	-0.116137	-0.0878673	-0.044311	-0.0660891	-0.0911132	0.0187655
HIST1H4K	0.0201112	-0.182747	-0.0757876	-0.0606078	-0.113737	-0.125803	-0.037147	-0.19152	-0.081318	-0.0833775	-0.118156	-0.100767	-0.0910425	0.00708715
OR4D5	-0.0308718	-0.23105	-0.0294799	-0.0906268	-0.0362854	0.0423645	-0.0631311	-0.128099	-0.130961	-0.0521307	-0.049622	-0.0508764	-0.0909185	0.0438035
MED13L	-0.0810144	-0.130058	-0.0115274	-0.0624223	0.0471959	-0.265872	-0.0431727	-0.121999	-0.105536	-0.0089179	-0.143681	-0.0762996	-0.0909178	0.0393396
TP53RK	-0.109828	-0.137732	-0.100693	-0.0947846	-0.0650866	-0.0956782	0.0354418	-0.0255576	-0.12378	-0.0868546	-0.028598	-0.0577263	-0.0907532	0.00670596
MAGEA2	-0.0579062	-0.0629514	-0.13072	-0.170331	-0.160382	-0.0577567	-0.0938441	-0.112847	-0.0604288	-0.153811	-0.0881494	-0.12098	-0.0907045	0.000303862
PTBP1	-0.203921	-0.0810793	0.00673174	-0.0563763	0.0115825	-0.0426992	-0.127324	-0.0226973	-0.1425	-0.0126874	-0.0642402	-0.0384638	-0.090482	0.040122
C3orf75	-0.0958691	0.0870915	-0.332254	-0.173406	-0.370887	-0.053509	-0.00198661	-0.125148	-0.00438881	-0.292182	-0.0602145	-0.176198	-0.0902936	0.0468246
SYT4	-0.0385336	-0.143327	-0.0963479	-0.0449099	-0.0974482	-0.0295573	-0.113906	-0.155422	-0.0909303	-0.0795687	-0.0996284	-0.0895985	-0.0902644	0.00112392
CERCAM	-0.145451	-0.012537	-0.277401	0.0225563	-0.18582	0.0528081	-0.136341	-0.078897	-0.0789938	-0.146888	-0.0541433	-0.100516	-0.0897548	0.0479474
KCNK7	-0.134377	-0.113445	-0.0552552	-0.173098	0.0848473	-0.130549	-0.062347	0.00363007	-0.123911	-0.0478354	-0.0630886	-0.055462	-0.0896867	0.0454184
LYRM1	-0.135872	0.042557	-0.291728	-0.254001	-0.0598816	0.0200618	-0.0502666	-0.159401	-0.0466576	-0.20187	-0.0632019	-0.132536	-0.0895969	0.0360446
FOXA2	-0.00200267	-0.163127	-0.0525521	-0.184808	0.0368927	0.0434148	-0.21266	-0.205527	-0.082565	-0.0668223	-0.124924	-0.0958734	-0.0892192	0.0499436
ZDHHC16	-0.0970796	-0.188477	0.0203846	-0.0242808	-0.0788821	-0.115576	-0.0473659	0.0319368	-0.142778	-0.0275928	-0.0436682	-0.0356305	-0.0892045	0.0469189
LASS5	-0.107059	-0.105405	-0.0930423	-0.00379707	-0.16038	-0.0786432	-0.0262538	-0.0694613	-0.106232	-0.0857399	-0.0581194	-0.0719297	-0.0890809	0.00235324
FLJ10213	-0.137861	0.14178	-0.223113	-0.0337549	-0.153273	-0.343666	-0.10373	-0.222001	0.00195937	-0.136714	-0.223132	-0.179923	-0.0889818	0.0342196
HOXD4	-0.084755	0.0780409	-0.139987	-0.0542027	-0.17366	-0.154982	-0.199635	-0.322078	-0.00335702	-0.122617	-0.225565	-0.174091	-0.0887239	0.0154209
ZNF134	-0.093423	0.0280452	-0.217048	-0.175806	-0.249706	-0.268894	0.0186247	0.0264439	-0.0326889	-0.214187	-0.0746085	-0.144398	-0.0885432	0.0368258
WDFY2	-0.06711	-0.119958	-0.102009	-0.24256	-0.0769081	0.0127685	-0.0868314	-0.00471237	-0.0935338	-0.140492	-0.0262584	-0.0833754	-0.0884546	0.0170692
NDUFS7	0.0394141	-0.0682644	0.0294244	-0.111722	-0.217361	-0.339609	-0.122707	-0.210203	-0.0144251	-0.0998861	-0.224173	-0.16203	-0.0882274	0.0285948
PPP1R12C	-0.224305	-0.00293077	-0.161237	-0.0369343	0.0477523	-0.0954709	-0.0893364	-0.0415352	-0.113618	-0.0501396	-0.0754475	-0.0627935	-0.0882058	0.0441114
GGCX	0.0237315	-0.149619	-0.162682	-0.15108	-0.303682	0.00938339	0.0269649	-0.0978458	-0.0629437	-0.205815	-0.0204992	-0.113157	-0.0880503	0.0436533
MYBL2	-0.0925691	0.0116143	-0.101356	-0.161689	-0.309718	-0.0329068	-0.134246	-0.0732644	-0.0404774	-0.190921	-0.080139	-0.13553	-0.0880036	0.0137509
CRIP2	0.109953	-0.128475	-0.212075	-0.10806	-0.250696	-0.140906	-0.172227	-0.115851	-0.00926097	-0.190277	-0.142995	-0.166636	-0.0879484	0.0124439
MIR451	-0.101029	-0.0901294	-0.100215	0.0613789	-0.184877	-0.0386465	-0.0544457	-0.164431	-0.0955794	-0.0745712	-0.085841	-0.0802061	-0.0878927	0.0174466
CENPT	-0.0807376	-0.139846	-0.136841	-0.0312918	0.0680776	-0.0778425	-0.190686	-0.0241829	-0.110292	-0.0333516	-0.0975704	-0.065461	-0.0878763	0.0322961
XRCC6BP1	-0.0745834	-0.121048	-0.191734	0.0912149	-0.104757	-0.087129	-0.0131208	-0.157554	-0.0978159	-0.0684253	-0.0859345	-0.0771799	-0.0874979	0.033596
GDF11	-0.0661721	-0.0605921	-0.151786	-0.216347	-0.246008	0.0820027	-0.117185	-0.0177382	-0.0633821	-0.204714	-0.0176402	-0.111177	-0.0872796	0.0344832
C7orf42	-0.0223212	-0.0529149	-0.165346	-0.246773	-0.247485	-0.00076989	-0.0780154	-0.0831071	-0.0376181	-0.219868	-0.0539641	-0.136916	-0.087267	0.0134217
FIBP	0.0099067	-0.164258	-0.170262	-0.214487	-0.0158203	0.036083	-0.0839938	-0.135122	-0.0771757	-0.133523	-0.0610108	-0.0972669	-0.0872213	0.0266011
ABCF1	-0.147378	-0.0165253	-0.0674844	-0.160772	-0.123017	-0.138719	0.0117974	-0.0767017	-0.0819516	-0.117091	-0.0678743	-0.0924827	-0.0872171	0.00516834
CPSF4	-0.00646273	-0.146077	-0.103335	-0.0185073	-0.103785	-0.269335	-0.06271	-0.0293538	-0.0762697	-0.0752088	-0.120466	-0.0978376	-0.0870536	0.0191221
OTOL1	-0.0519481	-0.155763	-0.107413	-0.0862118	-0.101187	0.00913944	-0.124615	-0.00995941	-0.103856	-0.0982706	-0.0418115	-0.0700411	-0.0869483	0.00583682
SUCNR1	0.0350829	-0.0779146	-0.233563	-0.165451	-0.242181	0.0400138	-0.118664	-0.194173	-0.0214158	-0.213731	-0.0909408	-0.152336	-0.0868759	0.018909
UBFD1	-0.0031601	-0.103957	-0.105052	-0.132147	-0.330639	-0.158714	-0.0108616	0.0171968	-0.0535588	-0.189279	-0.0507929	-0.120036	-0.0867975	0.0354884
NCBP2L	-0.132217	-0.0135521	-0.0976575	-0.183357	-0.1456	0.0157727	-0.221883	0.0289354	-0.0728845	-0.142205	-0.0590581	-0.100632	-0.086758	0.0260188
KCMF1	-0.129708	0.0162899	-0.133124	-0.134718	-0.192225	-0.0666246	-0.0960121	-0.0774505	-0.0567092	-0.153355	-0.0800291	-0.116692	-0.0867007	0.0023524
RBM14	-0.0952389	-0.019142	0.00302705	-0.114533	-0.225786	-0.0745285	-0.227186	-0.0567512	-0.0571905	-0.112431	-0.119489	-0.11596	-0.086575	0.0126479
ATP6V0C	-0.0527917	-0.0807155	-0.108181	-0.0837587	-0.0696523	-0.04099	-0.243252	-0.089245	-0.0667536	-0.0871974	-0.124496	-0.105847	-0.0863001	0.00353068
NDN	-0.111556	0.106841	-0.352477	-0.137356	-0.251403	-0.176553	-0.070348	-0.033238	-0.00235746	-0.247079	-0.0933797	-0.170229	-0.0862933	0.0351828
ELP2	-0.137819	-0.148626	0.0240099	-0.0193426	-0.0719733	-0.102044	0.0164711	-0.0220981	-0.143223	-0.0224353	-0.0358905	-0.0291629	-0.0861928	0.0459959
TMEM47	0.00603416	-0.0662908	-0.227108	-0.24212	-0.325305	-0.026434	-0.0360354	0.00906445	-0.0301283	-0.264844	-0.0178016	-0.141323	-0.0857256	0.043578
ROGDI	-0.00818121	-0.114459	-0.246632	-0.12482	-0.209954	-0.0986516	-0.0175287	0.0376012	-0.0613202	-0.193802	-0.026193	-0.109998	-0.0856589	0.0266701
FBXW4P1	-0.100773	-0.0339441	-0.207078	0.0211746	-0.0852723	-0.203108	0.00857765	-0.157579	-0.0673584	-0.0903918	-0.11737	-0.103881	-0.0856196	0.0202341
RFNG	-0.000707914	-0.20351	-0.0334287	0.00405504	-0.107946	-0.0236254	-0.119944	-0.133199	-0.102109	-0.0457733	-0.092256	-0.0690147	-0.0855618	0.0221853
RALBP1	-0.0488585	-0.029939	-0.390942	-0.111764	-0.157963	-0.0977161	0.0145897	-0.04391	-0.0393987	-0.220223	-0.0423455	-0.131284	-0.0853415	0.0455223
TMEM48	-0.0215413	0.0363047	-0.171833	-0.300965	-0.168268	-0.289887	0.0602969	-0.194097	0.0073817	-0.213689	-0.141229	-0.177459	-0.0850386	0.0331117
ERICH1	-0.126829	-0.16889	-0.02961	-0.00944616	-0.0555026	-0.00214499	0.00666099	-0.037581	-0.147859	-0.0315196	-0.0110217	-0.0212706	-0.084565	0.0489755
NRBP1	0.0214191	0.0410175	-0.250828	-0.326222	-0.412426	-0.0734004	-0.0742589	-0.0648665	0.0312183	-0.329826	-0.0708419	-0.200334	-0.0845577	0.046232
TACC3	0.0126422	-0.173375	0.0618785	-0.0882909	-0.192821	-0.0825505	-0.105021	-0.125242	-0.0803666	-0.0730779	-0.104271	-0.0886746	-0.0845206	0.0255281
UBAC2	-0.114225	-0.116349	-0.138283	-0.0286431	-0.13816	0.000135074	-0.0459928	0.0294613	-0.115287	-0.101695	-0.0054655	-0.0535804	-0.0844337	0.0212019
SIDT2	0.0344602	-0.051152	-0.155326	-0.270527	-0.126318	-0.108494	-0.234233	-0.0680078	-0.00834592	-0.184057	-0.136912	-0.160484	-0.0844152	0.0099372
FOXRED2	-0.221859	-0.0374853	-0.0658438	0.0232114	-0.0180605	-0.0692448	-0.0323012	-0.0704253	-0.129672	-0.0202309	-0.0573238	-0.0387774	-0.0842247	0.0465407
TRPV3	-0.069538	-0.149568	-0.0731178	-0.0179643	-0.0549216	0.0741879	-0.126807	-0.153819	-0.109553	-0.0486679	-0.0688127	-0.0587403	-0.0841466	0.0323201
TMEM138	-0.237524	-0.00946735	-0.0230581	0.00277276	-0.0786337	-0.0416345	-0.0425346	-0.0812465	-0.123495	-0.032973	-0.0551385	-0.0440558	-0.0837756	0.0495263
NAP1L4	-0.0362638	0.036735	-0.156284	-0.114893	-0.293447	-0.1483	-0.103389	-0.189381	0.000235591	-0.188208	-0.147023	-0.167616	-0.08369	0.00886825
CEACAM21	-0.0730873	-0.0508667	0.0685419	-0.0570138	-0.180129	-0.0256825	-0.257937	-0.179934	-0.061977	-0.0562002	-0.154518	-0.105359	-0.083668	0.0376425
POP1	-0.118809	0.0628891	-0.198265	-0.219958	-0.305388	-0.137509	0.0259516	-0.000199227	-0.02796	-0.241204	-0.0372523	-0.139228	-0.083594	0.0465177
ARHGAP33	-0.12513	-0.0128353	-0.00698736	-0.193415	-0.262083	-0.0314681	-0.129128	0.0363632	-0.0689825	-0.154162	-0.0414108	-0.0977863	-0.0833844	0.0428214
KIF24	-0.116147	-0.0112077	-0.0947177	-0.0409758	-0.165449	-0.195607	0.0531897	-0.172045	-0.0636775	-0.100381	-0.104821	-0.102601	-0.0831391	0.0196795
DEFB106A	-0.0802206	-0.0454865	-0.206613	-0.232472	-0.10622	-0.11247	-0.0847225	0.121987	-0.0628536	-0.181768	-0.0250686	-0.103418	-0.083136	0.0445471
FNDC3B	-0.106857	-0.133227	0.0123235	-0.171542	-0.0255819	-0.0105543	-0.0108101	-0.0680139	-0.120042	-0.0616	-0.0297928	-0.0456964	-0.0828692	0.0296134
ARL13A	0.05968	-0.145516	-0.0714562	-0.0532125	0.0258984	-0.242792	-0.202463	-0.190121	-0.0429182	-0.0329234	-0.211792	-0.122358	-0.082638	0.0341625
MED16	-0.0901161	-0.120432	-0.118468	-0.0194635	-0.084163	0.0127716	-0.111394	-0.0343255	-0.105274	-0.0740315	-0.0443159	-0.0591737	-0.0822239	0.00548942
HOXD9	0.0463145	-0.199613	-0.201404	0.0174633	-0.015671	-0.0618949	-0.168285	-0.0962935	-0.0766492	-0.0665373	-0.108825	-0.0876809	-0.0821651	0.0435773
ITGB1	-0.128469	0.00503871	-0.160343	-0.240475	-0.0425686	-0.108695	0.0273026	-0.0886343	-0.0617149	-0.147795	-0.0566756	-0.102236	-0.0819752	0.0212742
DNAJC11	-0.145678	0.0730054	-0.163203	-0.109299	-0.143689	-0.128309	-0.116599	-0.101576	-0.0363364	-0.13873	-0.115495	-0.127112	-0.0817244	0.00545965
RANBP10	-0.105082	-0.0314688	-0.123715	-0.193266	-0.0583467	-0.0732726	-0.0562978	-0.0657092	-0.0682755	-0.125109	-0.0650932	-0.0951012	-0.0816884	0.00181193
MPV17L2	-0.115308	-0.0806483	-0.176118	-0.132934	-0.115065	-0.0476693	-0.0176826	0.0994961	-0.0979782	-0.141372	0.0113814	-0.0649955	-0.0814868	0.0461007
SLC9A11	0.0861083	-0.0722867	-0.205318	-0.237834	-0.167726	0.0737179	-0.324194	-0.157743	0.00691082	-0.203626	-0.136073	-0.169849	-0.0814693	0.0447937
HSPBP1	-0.101521	-0.0695075	-0.000496021	0.000918542	-0.0164629	-0.137948	-0.244569	-0.0610177	-0.0855143	-0.00534679	-0.147845	-0.0765958	-0.0810551	0.0313169
NOSIP	0.0714871	-0.214191	-0.0957088	-0.145307	-0.1225	-0.0318529	-0.166902	0.021073	-0.071352	-0.121172	-0.0592271	-0.0901995	-0.0807758	0.0428761
B9D1	0.0650733	-0.0574362	-0.156808	-0.266115	-0.0994862	-0.197031	-0.0855127	-0.181687	0.00381853	-0.174136	-0.154743	-0.16444	-0.0803107	0.0113071
RBPMS2	-0.0821328	-0.0212669	-0.21294	-0.133438	0.017645	-0.0793285	-0.186513	-0.0529774	-0.0516998	-0.109578	-0.106273	-0.107925	-0.0798126	0.0123056
YRDC	-0.207079	0.065047	-0.0183275	0.00292557	-0.156746	-0.118843	-0.161422	-0.0775682	-0.0710162	-0.0573826	-0.119277	-0.08833	-0.0796731	0.0392803
TECPR2	-0.0414365	-0.154552	-0.139499	-0.143692	-0.137839	0.00982916	0.0357699	0.00771875	-0.0979942	-0.140343	0.0177726	-0.0612852	-0.0796397	0.0442881
IVD	-0.12343	0.05815	-0.133283	-0.248759	-0.24106	-0.0859332	-0.0535558	0.00280523	-0.0326398	-0.207701	-0.0455613	-0.126631	-0.0796354	0.0305174
EIF3I	-0.0402346	-0.0981332	-0.220422	-0.161274	-0.0792623	-0.0936754	-0.00484425	0.0196336	-0.0691839	-0.153653	-0.0262953	-0.0899741	-0.079579	0.0190921
LOC646853	-0.0329747	-0.0264761	-0.178763	-0.123423	-0.118068	-0.0853941	0.00895339	-0.277136	-0.0297254	-0.140085	-0.117859	-0.128972	-0.0793487	0.0156156
ZFPL1	-0.0802036	-0.00951189	-0.144421	-0.149199	-0.168379	-0.0549013	-0.194875	0.0306642	-0.0448578	-0.154	-0.0730372	-0.113518	-0.0791881	0.0118442
UBE2E3	-0.0919774	-0.102654	-0.00265944	-0.113143	-0.15285	0.0648102	-0.0234159	-0.138088	-0.0973156	-0.0895508	-0.0322311	-0.060891	-0.0791033	0.0341114
KLHL26	-0.0156549	0.00276	-0.0291117	-0.215174	-0.233714	-0.0545794	-0.208378	-0.167045	-0.00644744	-0.159333	-0.143334	-0.151334	-0.0788906	0.0140876
AK7	-0.101536	-0.0719342	0.0132939	-0.1861	-0.192447	0.0206957	-0.109529	0.0283488	-0.0867349	-0.121751	-0.0201614	-0.0709562	-0.0788455	0.0492115
PIAS1	-0.141242	-0.119165	-0.0446741	-0.0136221	-0.0705541	-0.0234719	0.000572843	-0.00691437	-0.130204	-0.0429501	-0.00993781	-0.0264439	-0.0783239	0.0274959
F8A1	-0.0293582	-0.0962354	-0.0162835	-0.204253	-0.00251653	-0.173739	-0.138701	-0.0262913	-0.0627968	-0.074351	-0.11291	-0.0936306	-0.0782137	0.0174509
FAM86D	0.0365813	-0.162575	0.00828853	-0.226989	-0.191397	-0.0860531	-0.021458	-0.0419604	-0.0629968	-0.136699	-0.0498238	-0.0932615	-0.0781292	0.042217
DUOX1	-0.0984606	-0.0814172	-0.0844579	-0.0403784	0.0972393	-0.097237	-0.138917	-0.134134	-0.0899389	-0.00919901	-0.123429	-0.0663142	-0.0781266	0.0298866
C3orf46	-0.120893	-0.00263624	-0.0800353	-0.103094	-0.00824607	-0.107658	-0.166088	-0.0999803	-0.0617647	-0.0637919	-0.124575	-0.0941837	-0.0779742	0.00323059
AQP1	0.0347469	-0.0796107	-0.0465379	-0.0403856	-0.21681	-0.173028	-0.117947	-0.206051	-0.0224319	-0.101245	-0.165675	-0.13346	-0.0779459	0.0120087
C9orf91	-0.209298	0.0499021	-0.022144	-0.157629	-0.171184	-0.0376346	-0.0213164	-0.0460383	-0.0796981	-0.116986	-0.0349964	-0.0759911	-0.0778446	0.0475777
YWHAQ	-0.092846	-0.157666	0.02845	-0.0721997	-0.0854319	0.0115561	-0.00625665	-0.0578996	-0.125256	-0.0430605	-0.0175334	-0.0302969	-0.0777766	0.0433043
TMEM185A	-0.121384	-0.123823	-0.0808012	0.0154821	-0.0803826	0.0309049	0.0183265	-0.100285	-0.122603	-0.0485672	-0.017018	-0.0327926	-0.077698	0.0490363
HIST1H2AC	0.0108262	0.0130215	-0.278959	-0.199872	-0.323796	0.0354292	-0.190375	-0.0432493	0.0119238	-0.267542	-0.0660652	-0.166804	-0.0774399	0.0462921
DENND4B	-0.0918093	-0.0816086	-0.0885893	-0.00534912	0.00677139	-0.0473918	-0.153367	-0.120547	-0.086709	-0.0290557	-0.107102	-0.0680788	-0.0773939	0.00709944
LMNB1	0.111582	0.043516	-0.173634	-0.177307	-0.450222	-0.251758	-0.0876685	-0.252496	0.0775488	-0.267054	-0.197308	-0.232181	-0.0773161	0.0435628
HIST1H2AE	0.0484274	-0.0881543	-0.19999	-0.191391	-0.236062	0.0166344	-0.12927	-0.0642722	-0.0198635	-0.209148	-0.0589693	-0.134058	-0.076961	0.0232436
ERGIC1	0.0201829	-0.0725928	-0.178045	-0.104838	-0.0836962	-0.100385	-0.165219	-0.133985	-0.026205	-0.122193	-0.133196	-0.127695	-0.0769498	0.00230075
SRF	-0.133625	-0.0376302	0.0294054	-0.0827154	-0.0692907	-0.132833	-0.199734	0.0496711	-0.0856275	-0.0408669	-0.0942985	-0.0675827	-0.0766051	0.046925
MRPL54	0.103365	-0.0853035	-0.231299	-0.214314	-0.173248	-0.0350788	-0.301446	-0.0165831	0.0090306	-0.206287	-0.117702	-0.161995	-0.0764821	0.0401974
VEGFA	-0.172769	0.150824	-0.274702	-0.156568	-0.182699	-0.0347792	-0.0922435	-0.106437	-0.0109725	-0.204656	-0.0778199	-0.141238	-0.0761053	0.0457996
HIST1H2BN	-0.0494158	-0.094668	-0.194886	-0.0700705	-0.0988594	0.0233912	-0.135883	-0.00438307	-0.0720419	-0.121272	-0.0389583	-0.0801152	-0.0760785	0.016032
UNC45A	-0.142513	-0.00719607	-0.0737439	-0.214002	-0.11722	-0.0437134	0.00230433	-0.0163482	-0.0748543	-0.134989	-0.0192524	-0.0771206	-0.0759874	0.0249777
USO1	-0.134695	-0.0138015	-0.103595	-0.075939	-0.130292	-0.151474	0.0781419	-0.080823	-0.0742481	-0.103276	-0.0513851	-0.0773303	-0.0757892	0.0247991
PLAGL1	-0.050297	-0.099512	-0.106159	-0.118126	-0.122928	-0.166995	0.112644	-0.0582929	-0.0749045	-0.115738	-0.037548	-0.076643	-0.0757737	0.038477
C19orf35	-0.0314378	-0.0163889	-0.204799	0.0685003	-0.0554602	-0.199521	-0.229542	-0.144455	-0.0239134	-0.0639197	-0.191173	-0.127546	-0.0757298	0.0324149
PML	-0.0963762	-0.0241346	-0.0985197	-0.0912412	-0.0691177	0.0341943	-0.243479	-0.0790337	-0.0602554	-0.0862928	-0.0961062	-0.0911995	-0.0757275	0.0202384
EMD	-0.0587004	-0.100872	-0.114893	-0.139694	-0.120785	0.121127	-0.0852882	-0.086934	-0.079786	-0.125124	-0.0170316	-0.0710779	-0.0754319	0.0400839
CLIC1	-0.11426	-0.0169074	-0.217419	-0.0409428	-0.0879934	-0.0061286	-0.122329	-0.0351739	-0.0655835	-0.115452	-0.054544	-0.0849978	-0.0752907	0.0148371
MLLT11	0.071357	0.0960384	-0.336733	-0.243882	-0.289586	-0.14991	-0.138691	-0.245736	0.0836977	-0.290067	-0.178112	-0.234089	-0.0751959	0.0300274
MRPL33	-0.0187746	-0.0180862	-0.105947	-0.297831	-0.211195	-0.144214	0.0691907	-0.0984124	-0.0184304	-0.204991	-0.057812	-0.131402	-0.074916	0.0409903
EGLN3	0.0411338	-0.000619869	-0.224069	-0.10741	-0.301402	-0.0873305	-0.152323	-0.147658	0.020257	-0.210961	-0.129104	-0.170032	-0.0748876	0.0171296
ADAM28	-0.0245985	-0.0397429	-0.0591427	-0.189619	-0.0146271	-0.0549635	-0.343326	-0.0424214	-0.0321707	-0.0877963	-0.146904	-0.11735	-0.0747603	0.0484282
HLA-H	-0.135766	-0.0835403	-0.0612341	-0.0968388	-0.0395638	0.0417543	-0.110894	0.0284058	-0.109653	-0.0658789	-0.0135778	-0.0397283	-0.0746908	0.039573
TCEA3	-0.101531	0.0214044	-0.179385	-0.264255	-0.165381	-0.0343811	-0.026947	0.0150653	-0.0400631	-0.203007	-0.0154209	-0.109214	-0.0746386	0.0399484
PMF1	-0.0837778	0.0175274	-0.214861	-0.147979	-0.183188	-0.062545	0.0256428	-0.112145	-0.0331252	-0.18201	-0.0496824	-0.115846	-0.0744856	0.0179442
MYO1A	-0.0178794	-0.120152	-0.0979826	-0.163256	-0.0834924	-0.025616	-0.0511073	-0.0572676	-0.0690159	-0.11491	-0.0446636	-0.079787	-0.0744015	0.00305388
DDB1	-0.0567167	-0.0223657	-0.0134086	-0.152472	-0.24867	-0.128764	-0.0994937	-0.0110356	-0.0395412	-0.138183	-0.0797643	-0.108974	-0.0742575	0.0169572
UBE2T	0.0524089	-0.135335	-0.224026	-0.180958	-0.194067	-0.055451	0.0208704	-0.00608256	-0.0414628	-0.199684	-0.0135544	-0.106619	-0.0740409	0.0481003
MAD2L2	0.0702771	-0.00199234	-0.178742	-0.194362	-0.259836	-0.12623	-0.187854	-0.140907	0.0341424	-0.21098	-0.151664	-0.181322	-0.0735898	0.0130366
UNK	-0.0539806	-0.0559626	-0.113933	-0.188141	-0.130274	-0.0294763	-0.0111072	-0.0780787	-0.0549716	-0.144116	-0.0395541	-0.0918351	-0.0734034	0.0051817
POTEF	-0.114092	-0.0969828	0.00753026	-0.00820196	-0.0620348	-0.0931596	-0.0245671	-0.0659267	-0.105537	-0.0209022	-0.0612178	-0.04106	-0.0732986	0.00835835
MIF4GD	-0.0319799	-0.0786071	-0.125307	-0.128044	-0.139362	-0.0757991	-0.043983	-0.0277652	-0.0552935	-0.130904	-0.0491824	-0.0900432	-0.0726684	0.00139141
TUBA1B	-0.00686429	-0.156882	-0.0127784	-0.109549	-0.0647497	-0.0735618	-0.0043786	-0.115042	-0.0818729	-0.062359	-0.0643274	-0.0633432	-0.072608	0.0118375
HYOU1	-0.0174139	-0.108501	-0.0930582	-0.177443	-0.164767	-0.037285	-0.043134	0.0248366	-0.0629575	-0.145089	-0.0185275	-0.0818084	-0.0723829	0.0184792
BCKDHA	-0.0605906	-0.0222179	-0.259393	-0.106672	-0.11633	-0.0190979	-0.06051	-0.0531545	-0.0414042	-0.160799	-0.0442541	-0.102526	-0.0719653	0.0156258
PKD2L2	-0.137687	-0.017987	-0.167654	-0.0770137	-0.0440682	0.0754523	-0.10465	-0.0777265	-0.0778368	-0.0962452	-0.0356415	-0.0659434	-0.0718901	0.0364631
ASB11	-0.101335	0.0109464	-0.0445797	-0.00390683	-0.0620842	-0.228171	-0.16903	-0.0784559	-0.0451944	-0.0368569	-0.158552	-0.0977046	-0.0714495	0.02119
SLC34A2	0.140142	-0.167994	-0.0991923	-0.2463	-0.124446	-0.0189957	-0.113532	-0.171331	-0.0139259	-0.156646	-0.101286	-0.128966	-0.071446	0.0461857
CENPM	-0.0269016	-0.0296974	-0.0653471	0.0380669	-0.188544	-0.129258	-0.211509	-0.125384	-0.0282995	-0.0719413	-0.155384	-0.113663	-0.070981	0.0190072
PSMD3	0.083079	-0.0796696	-0.149139	-0.110256	-0.128434	-0.142141	-0.146665	-0.176754	0.00170469	-0.129277	-0.155187	-0.142232	-0.0702635	0.00790562
RFWD3	-0.101191	-0.0916182	-0.0908544	0.0293822	-0.0773956	-0.0521462	-0.0116204	-0.0579536	-0.0964048	-0.0462893	-0.0405734	-0.0434313	-0.0699181	0.00932103
MED27	0.0524622	0.00253856	-0.271147	-0.140671	-0.255837	-0.24733	-0.0693923	-0.016072	0.0275004	-0.222552	-0.110932	-0.166742	-0.0696206	0.035617
NXF1	-0.102072	-0.0295153	-0.0578513	-0.109261	-0.0415442	-0.188928	-0.00143832	-0.0393797	-0.0657935	-0.069552	-0.0765819	-0.073067	-0.0694302	0.0118162
COASY	-0.0692656	-0.0215997	-0.0439632	-0.117218	-0.211432	-0.0668667	-0.02921	-0.0908345	-0.0454327	-0.124204	-0.0623037	-0.0932541	-0.0693434	0.00718129
PACRGL	-0.141648	0.0749281	-0.11397	-0.166767	-0.083554	-0.179229	-0.0916613	0.00387994	-0.0333597	-0.12143	-0.0890034	-0.105217	-0.0692883	0.0252744
HIST2H2BE	0.142559	-0.128049	-0.203978	-0.23092	-0.1464	-0.0339664	-0.148816	-0.110741	0.00725526	-0.193766	-0.0978411	-0.145804	-0.0692742	0.0356555
PCDH11Y	-0.0854739	0.103474	-0.23283	-0.0677368	-0.102566	-0.0950741	-0.285989	-0.0987818	0.00900013	-0.134378	-0.159948	-0.147163	-0.0690814	0.0337397
RNF40	-0.0712201	-0.0811901	-0.0238684	-0.149196	-0.0344412	-0.0856483	-0.0514381	-0.0223148	-0.0762051	-0.0691685	-0.0531337	-0.0611511	-0.0686781	0.00333835
CMAS	-0.125058	0.0714597	-0.147036	-0.0690304	-0.213796	-0.111907	-0.0433165	-0.0735285	-0.0267992	-0.143287	-0.0762505	-0.109769	-0.0682841	0.0198769
MIR412	-0.0807149	0.0834062	-0.0790429	-0.108632	-0.168794	-0.282714	-0.162902	-0.0249467	0.00134563	-0.118823	-0.156854	-0.137839	-0.0682465	0.031075
EIF3J	-0.148388	0.0620506	-0.10308	-0.190382	-0.0987208	-0.0499578	0.0377786	-0.154717	-0.0431685	-0.130728	-0.0556322	-0.0931799	-0.0681742	0.0409371
CCNJ	-0.0563411	0.0812316	-0.119142	-0.138694	-0.349986	-0.138724	0.0109577	-0.151922	0.0124452	-0.202607	-0.0932295	-0.147918	-0.0677366	0.0490152
ABI2	-0.0954256	0.119396	-0.166528	-0.254108	-0.183767	-0.0653041	-0.0224391	-0.191528	0.011985	-0.201468	-0.0930904	-0.147279	-0.067647	0.0374234
PI4KA	-0.124291	-0.0658978	-0.0266768	-0.0501437	-0.0764328	-0.018261	-0.0695542	0.000340292	-0.0950943	-0.0510844	-0.0291583	-0.0401214	-0.0676078	0.00608984
VTN	-0.0144963	-0.0490967	-0.0133871	0.0114739	-0.121682	-0.105798	-0.119279	-0.271677	-0.0317965	-0.0411984	-0.165585	-0.103392	-0.067594	0.0331704
POGZ	-0.116391	-0.0609807	0.0684341	-0.118631	-0.0283597	-0.00371431	-0.0729986	-0.122664	-0.088686	-0.0261854	-0.0664591	-0.0463222	-0.0675041	0.0469649
GADD45G	-0.138894	0.0766891	-0.183387	-0.0516246	-0.126982	-0.108081	-0.108263	-0.0416759	-0.0311027	-0.120665	-0.0860064	-0.103335	-0.0672191	0.0192963
GDI1	-0.0690824	-0.0336075	-0.0989633	-0.0445682	-0.111464	-0.0941724	-0.0780085	-0.0707036	-0.0513449	-0.0849983	-0.0809615	-0.0829799	-0.0671624	9.36565e-05
RXRB	-0.15652	0.00391179	-0.0703349	-0.00771838	-0.106819	0.0423698	-0.0859578	-0.119303	-0.0763042	-0.0616242	-0.0542969	-0.0579606	-0.0671324	0.036763
PAQR8	-0.0333082	-0.134592	-0.0536289	-0.0833643	-0.0274852	0.00810176	-0.0274059	-0.116115	-0.08395	-0.0548261	-0.0451399	-0.049983	-0.0669665	0.0117425
IRF2BP2	0.0310326	-0.0363873	-0.0926312	-0.173771	-0.11655	0.00796911	-0.251913	-0.160212	-0.00267736	-0.127651	-0.134718	-0.131185	-0.0669309	0.0229868
VTI1A	-0.0765129	0.0751716	-0.156623	-0.231349	-0.154343	-0.134325	-0.156832	0.0348163	-0.00067067	-0.180772	-0.0854467	-0.133109	-0.0668899	0.030963
ZBTB49	-0.00729139	-0.0524429	-0.13489	-0.0303028	-0.0851204	-0.186906	-0.148598	-0.037529	-0.0298671	-0.0834376	-0.124344	-0.103891	-0.066879	0.00730735
TUBB2C	-0.0362916	-0.0945678	-0.0517094	-0.0982032	-0.112952	-0.0480978	-0.0388278	-0.0514582	-0.0654297	-0.0876215	-0.0461279	-0.0668747	-0.0661522	0.000438531
SYNRG	-0.0407967	-0.0383088	-0.108837	-0.1997	-0.0959745	-0.0455664	-0.060105	-0.0447066	-0.0395528	-0.134837	-0.050126	-0.0924815	-0.0660171	0.00491181
MMADHC	-0.0591746	0.0410951	-0.13382	-0.138746	-0.142115	-0.148703	0.0649479	-0.23645	-0.00903973	-0.138227	-0.106735	-0.122481	-0.0657604	0.0359096
ACIN1	-0.00314527	-0.149264	-0.0881401	-0.124013	-0.0393788	-0.0152768	0.0274992	-0.0895659	-0.0762046	-0.083844	-0.0257812	-0.0548126	-0.0655086	0.0290216
PTTG1IP	0.042491	-0.0393359	-0.202028	-0.228761	-0.215507	-0.0261532	0.0102839	-0.133328	0.00157755	-0.215432	-0.0497324	-0.132582	-0.0655024	0.0368952
IFT122	-0.0144992	0.00996294	0.0306018	-0.233097	-0.257678	-0.12213	-0.0693906	-0.120226	-0.00226814	-0.153391	-0.103916	-0.128653	-0.0654608	0.037821
LASS2	-0.0761002	0.013243	-0.1421	-0.170898	-0.081019	-0.00660555	-0.108992	-0.0858411	-0.0314286	-0.131339	-0.0671461	-0.0992425	-0.0653355	0.00722259
AQP8	0.0774507	-0.126283	-0.15626	-0.072893	0.0193579	-0.136445	-0.174388	-0.112615	-0.0244159	-0.0699317	-0.14115	-0.105541	-0.0649783	0.0303912
DOLK	0.00661035	-0.0734674	-0.0650295	-0.145009	-0.137528	-0.041876	-0.0862839	-0.101305	-0.0334285	-0.115855	-0.0764884	-0.0961718	-0.0648002	0.00252563
RRP12	0.0933489	-0.128385	-0.012668	-0.116139	-0.0390514	-0.256761	-0.0998351	-0.145197	-0.0175182	-0.0559529	-0.167264	-0.111609	-0.0645634	0.047285
PSMB3	-0.0979695	-0.00840316	-0.111119	0.00330923	-0.00645251	-0.245953	-0.0642081	-0.0311607	-0.0531863	-0.0380873	-0.113774	-0.0759307	-0.0645585	0.0478301
SLC6A2	0.00933843	-0.109056	-0.211083	-0.127649	-0.0751097	-0.0197375	-0.0929764	0.0518743	-0.0498588	-0.137947	-0.0202799	-0.0791136	-0.0644862	0.0455286
TARBP2	-0.0395318	0.068527	-0.0940428	-0.103031	-0.119699	-0.119827	-0.140319	-0.283065	0.0144976	-0.105591	-0.18107	-0.143331	-0.0644165	0.0204269
ZFR	-0.0831615	-0.0259273	-0.0508326	-0.0642742	-0.0972232	-0.144433	0.0027395	-0.0886908	-0.0545444	-0.0707767	-0.0767948	-0.0737857	-0.0641651	0.00357966
RUVBL2	0.0649788	0.0817346	-0.165365	-0.293499	-0.31598	-0.145495	-0.134062	-0.146935	0.0733567	-0.258282	-0.142164	-0.200223	-0.063433	0.0363462
ABP1	-0.00588106	-0.121736	-0.0882381	-0.138371	0.0304787	0.0248466	-0.154665	-0.0523186	-0.0638084	-0.0653768	-0.0607123	-0.0630445	-0.0634265	0.0455894
ATXN7L3B	-0.00738942	-0.0330355	-0.110059	-0.113781	-0.142586	-0.16272	0.0161592	-0.120624	-0.0202125	-0.122142	-0.0890616	-0.105602	-0.0629072	0.00898774
ZDHHC12	0.103803	-0.0743991	-0.151501	-0.225096	-0.139814	0.0185593	-0.260839	-0.0817577	0.0147021	-0.172137	-0.108012	-0.140075	-0.0626863	0.0494795
OR10G8	-0.0669436	0.0127731	-0.0178944	-0.00928429	-0.263003	-0.089519	-0.166813	-0.0406619	-0.0270853	-0.0967272	-0.0989979	-0.0978625	-0.0624739	0.0445565
BPHL	-0.0234728	0.0315597	-0.213753	-0.137513	-0.134124	-0.0680405	-0.109177	-0.109638	0.00404343	-0.161797	-0.0956185	-0.128708	-0.0623321	0.008894
SSNA1	-0.100021	-0.0554836	-0.0423122	-0.0122096	-0.169742	0.0181491	-0.0122313	-0.0603016	-0.0777525	-0.0747547	-0.0181279	-0.0464413	-0.0620969	0.0354008
FBXW2	-0.136339	-0.061022	-0.0364635	-0.0803947	-0.0288656	-0.0275274	0.0258406	-0.00377471	-0.0986802	-0.0485746	-0.00182053	-0.0251976	-0.0619389	0.0418069
PIP4K2C	-0.0250528	0.0269805	-0.18371	-0.144752	-0.112137	-0.0918104	-0.0999668	-0.113378	0.000963859	-0.146866	-0.101718	-0.124292	-0.0616642	0.00540735
SRP72	-0.113757	0.0131348	-0.136063	-0.0239833	-0.133346	-0.130902	-0.0237474	0.0132523	-0.050311	-0.0977975	-0.0471322	-0.0724649	-0.061388	0.026575
SPDYE1	0.00475776	-0.0305681	-0.163061	-0.101575	-0.221275	-0.126121	-0.059372	0.0188856	-0.0129052	-0.161971	-0.0555358	-0.108753	-0.0608292	0.0242126
HIP1	-0.0891201	0.0850862	-0.210356	-0.128199	-0.0669219	-0.127382	-0.134727	-0.0482	-0.00201693	-0.135159	-0.103436	-0.119298	-0.0606573	0.0215634
PASD1	0.0624434	-0.115414	-0.0363424	-0.0601014	-0.154155	-0.127443	-0.162982	-0.0277612	-0.0264854	-0.0835329	-0.106062	-0.0947973	-0.0606414	0.0241157
TMEM9	-0.0317052	-0.0246341	-0.041991	-0.13213	-0.188872	-0.154792	0.0402681	-0.0808409	-0.0281697	-0.120998	-0.0651215	-0.0930596	-0.0606147	0.0255441
H3F3A	0.00505283	-0.0306182	-0.143178	-0.137491	-0.224312	0.0186024	-0.0706174	-0.0901273	-0.0127827	-0.168327	-0.0473808	-0.107854	-0.0603183	0.0234867
PSMB2	-0.0181986	0.0250063	-0.0882156	-0.0871483	-0.124918	-0.238165	-0.0287664	-0.1741	0.00340386	-0.100094	-0.14701	-0.123552	-0.0600742	0.0198697
UBQLN4	0.039582	-0.0706967	-0.0618958	-0.139716	-0.129954	-0.00460087	-0.168825	-0.121027	-0.0155574	-0.110522	-0.0981508	-0.104336	-0.0599469	0.014256
SAP130	-0.0673479	0.0238331	-0.0227688	-0.138063	-0.0809032	-0.123977	-0.129388	-0.092677	-0.0217574	-0.0805782	-0.115347	-0.0979627	-0.0598601	0.00538492
EXOSC9	-0.120544	-0.0155518	-0.0883491	0.00194724	-0.00518857	-0.133149	0.0164162	-0.100796	-0.0680477	-0.0305301	-0.0725096	-0.0515199	-0.0597838	0.0362984
SH3BP5L	-0.0334573	-0.0158993	-0.0648319	-0.0272072	-0.13757	0.0075164	-0.171185	-0.171448	-0.0246783	-0.0765363	-0.111705	-0.0941208	-0.0593995	0.0201699
CDC42BPB	-0.0672983	-0.0677566	-0.048229	-0.165371	-0.0153621	-0.0578221	-0.0658	0.0482576	-0.0675275	-0.0763207	-0.0251215	-0.0507211	-0.0591243	0.0351857
DBF4B	-0.00483761	-0.122135	-0.012899	-0.00808792	-0.113674	-0.058649	-0.129959	-0.00144619	-0.0634863	-0.044887	-0.0633513	-0.0541191	-0.0588027	0.0268813
SLC25A5	-0.00576856	-0.00300695	-0.0554628	-0.0606766	-0.0145082	-0.117888	-0.180757	-0.24756	-0.00438775	-0.0435492	-0.182068	-0.112809	-0.0585983	0.0303036
MYST2	-0.0883609	-0.0384702	-0.0128314	-0.168308	-0.0836789	-0.0417078	0.0178918	-0.0317753	-0.0634156	-0.0882727	-0.0185304	-0.0534015	-0.0584085	0.0277861
QTRT1	0.057747	-0.164422	-0.0485065	-0.110035	0.00582378	-0.107106	-0.0681818	-0.0499187	-0.0533375	-0.0509058	-0.075069	-0.0629874	-0.0581625	0.0438502
TPD52	-0.12301	0.0628719	-0.142296	-0.124644	-0.0654653	-0.0602155	-0.164848	0.0418199	-0.0300691	-0.110802	-0.0610814	-0.0859415	-0.0580053	0.0472999
AUP1	-0.0478041	-0.0926984	-0.088003	-0.0176795	-0.00818184	-0.055609	0.0357079	-0.136032	-0.0702513	-0.0379548	-0.0519775	-0.0449662	-0.0576087	0.0325053
NPLOC4	-0.00577263	0.070879	-0.137255	-0.166784	-0.0530743	-0.154877	-0.172087	-0.201336	0.0325532	-0.119038	-0.1761	-0.147569	-0.0575079	0.019384
NFYC	-0.102372	0.0109059	-0.0186119	-0.0669718	-0.218488	-0.00729821	-0.0326214	-0.0710403	-0.0457332	-0.101357	-0.0369866	-0.0691719	-0.0574525	0.0438271
TMEM88	-0.0389831	-0.0550387	0.0143044	-0.15244	-0.0547473	-0.14866	-0.0906701	0.0407266	-0.0470109	-0.0642943	-0.0662013	-0.0652478	-0.0561293	0.0421384
MAP6D1	-0.116003	0.00932386	-0.00434028	-0.0693351	-0.0833486	0.0127161	-0.13778	-0.0606457	-0.0533394	-0.0523413	-0.0619032	-0.0571223	-0.0552309	0.027361
TMEM189	-0.144038	0.00174943	-0.107151	0.0134983	-0.0209965	-0.00983486	-0.0642143	-0.0423568	-0.0711443	-0.0382163	-0.038802	-0.0385091	-0.0548267	0.0485412
CCDC102A	0.103224	-0.0999849	-0.213279	-0.131624	-0.0653953	-0.0513525	-0.12104	-0.0761196	0.00161934	-0.136766	-0.0828375	-0.109802	-0.0540913	0.0372104
KCNMA1	0.00250339	-0.0342422	-0.0440073	-0.163828	-0.205134	-0.0166047	-0.0778101	-0.0451243	-0.0158694	-0.137656	-0.046513	-0.0920847	-0.0539771	0.0260169
SNRPC	-0.00398757	-0.124103	-0.0956271	0.0427384	-0.0908212	-0.0532953	-0.0250546	-0.0329093	-0.0640454	-0.0479033	-0.0370864	-0.0424948	-0.0532701	0.0421031
GTF3C2	-0.0343716	-0.00353622	-0.0471672	-0.059508	-0.111137	-0.158524	-0.0418062	-0.103881	-0.0189539	-0.0726042	-0.101404	-0.087004	-0.052979	0.00569809
DCTN3	-0.0658513	-0.031413	0.0384213	0.00470867	-0.156681	-0.0914111	-0.0993002	-0.0395431	-0.0486321	-0.0378505	-0.0767514	-0.057301	-0.0529666	0.0398859
ADAM2	-0.0510478	-0.0883488	0.000978717	-0.0144795	-0.094488	0.0104004	-0.108746	-0.00947518	-0.0696983	-0.0359963	-0.0359402	-0.0359682	-0.0528333	0.0332697
MINA	-0.0368674	-0.0422984	0.0211495	-0.130914	0.0245342	-0.0985486	-0.0853864	-0.115641	-0.0395829	-0.0284101	-0.0998588	-0.0641344	-0.0518587	0.0282672
ZNF264	-0.0353053	-0.0084589	0.0296634	-0.035805	-0.0502484	-0.114358	-0.136618	-0.176307	-0.0218821	-0.0187967	-0.142428	-0.0806121	-0.0512471	0.031841
ALPPL2	0.156503	-0.0277246	-0.227919	-0.226966	-0.196449	-0.0716032	-0.12149	-0.152441	0.0643893	-0.217111	-0.115178	-0.166145	-0.0508777	0.0487603
PSMD6	-0.0739791	0.0838666	-0.0684403	-0.0762067	-0.174935	-0.175654	-0.0109953	-0.124861	0.00494378	-0.106527	-0.103837	-0.105182	-0.0501191	0.0381055
SNRPD2	-0.0159612	-0.0123275	-0.143263	-0.150261	-0.0312584	-0.0127823	-0.106856	-0.0703297	-0.0141444	-0.108261	-0.0633228	-0.0857918	-0.0499681	0.0137024
SEC61A1	0.0528506	0.0225983	-0.1393	-0.169954	-0.196713	-0.0947418	-0.13157	-0.0909055	0.0377244	-0.168655	-0.105739	-0.137197	-0.0497364	0.0204056
FUZ	-0.0200607	-0.013844	-0.209828	-0.0494961	-0.0783734	0.0128862	-0.103574	-0.0648423	-0.0169524	-0.112566	-0.0518433	-0.0822046	-0.0495785	0.0310469
MAP3K3	-0.0849806	-0.000613086	-0.0215444	0.0308467	-0.131671	-0.126433	-0.0391739	-0.048873	-0.0427969	-0.0407895	-0.0714934	-0.0561415	-0.0494692	0.0368166
SSSCA1	0.0403534	-0.0535999	-0.125868	-0.181246	-0.058691	0.00588948	-0.156518	-0.0355194	-0.00662322	-0.121935	-0.0620493	-0.0919921	-0.0493077	0.037306
PLEKHJ1	-0.0470169	0.00145238	-0.00734494	-0.112859	-0.0618457	-0.113493	-0.144619	-0.0135447	-0.0227822	-0.0606831	-0.0905522	-0.0756177	-0.0492	0.0156175
PHB2	0.0449373	0.0288105	-0.167596	-0.143598	-0.101713	-0.197496	-0.0802115	-0.120903	0.0368739	-0.137635	-0.13287	-0.135253	-0.0491895	0.02075
PPIL2	-0.0592209	-0.013837	-0.00214311	-0.0277029	-0.129074	-0.183046	-0.00595973	-0.0225918	-0.0365289	-0.0529735	-0.0705324	-0.061753	-0.0491409	0.0494269
ERI3	0.0727194	-0.0234222	-0.126538	-0.268902	-0.133298	-0.0603461	-0.0840293	-0.0608933	0.0246486	-0.176246	-0.0684229	-0.122334	-0.0488429	0.0434014
SELT	0.0620738	-0.0907466	-0.112171	-0.152134	-0.0804421	0.0171467	-0.121482	-0.050194	-0.0143364	-0.114916	-0.0515097	-0.0832127	-0.0487745	0.0371782
TBL2	-0.0409606	0.0957192	-0.0825318	-0.17557	-0.115186	-0.176932	-0.0945857	-0.102832	0.0273793	-0.124429	-0.124783	-0.124606	-0.0486135	0.0255136
DHX30	0.0308959	0.0744132	-0.193209	-0.260158	-0.130213	-0.125489	-0.119297	-0.0677305	0.0526545	-0.194527	-0.104172	-0.14935	-0.0483476	0.0387022
MEI1	0.0532282	-0.0932508	-0.0525033	-0.123701	-0.0893379	-0.0618005	-0.0406506	-0.0876472	-0.0200113	-0.088514	-0.0633661	-0.07594	-0.0479757	0.0135337
FLJ44674	0.0299742	0.00353849	-0.157648	-0.125549	-0.17411	-0.0124185	-0.110595	-0.0904447	0.0167563	-0.152435	-0.0711526	-0.111794	-0.0475188	0.0223078
UFD1L	-0.130556	0.0315178	-0.0404022	-0.00943702	-0.0122858	-0.0714913	-0.081421	-0.0562302	-0.0495192	-0.0207083	-0.0697141	-0.0452112	-0.0473652	0.0351335
XRCC6	-0.0854935	0.000972897	-0.0135943	0.00334417	-0.120246	-0.0906542	-0.0338923	-0.0488119	-0.0422603	-0.0434986	-0.0577862	-0.0506424	-0.0464513	0.0205095
SLC2A1	0.0142508	-0.095893	-0.03488	-0.104495	-0.094614	-0.0839012	-0.0243614	0.03239	-0.0408211	-0.0779965	-0.0252909	-0.0516437	-0.0462324	0.0359979
VAC14	0.0589266	-0.0906191	-0.0537652	-0.0505333	-0.045264	-0.0780094	-0.149986	-0.0817393	-0.0158463	-0.0498542	-0.103245	-0.0765496	-0.0461979	0.0215317
ELOF1	-0.0120802	-0.0959084	-0.0448266	-0.0778632	0.0533627	-0.0137912	-0.0710882	-0.0760753	-0.0539943	-0.023109	-0.0536516	-0.0383803	-0.0461873	0.0455918
CHD4	-0.0869677	-0.0285173	-0.0374721	-0.0224321	-0.0443457	-0.0413594	-0.0207892	-0.0372981	-0.0577425	-0.03475	-0.0331489	-0.0339494	-0.045846	0.00100166
ROBLD3	-0.00275429	-0.0229046	-0.17773	-0.0556527	-0.0688097	-0.0252172	-0.152902	0.00915686	-0.0128295	-0.100731	-0.0563207	-0.0785257	-0.0456776	0.0380704
MRPL14	-0.121156	0.0411791	-0.0274385	-0.110993	-0.0372072	-0.094841	-0.00176349	-0.0330335	-0.0399884	-0.0585462	-0.0432127	-0.0508794	-0.0454339	0.0468036
HSP90AB2P	-0.0622329	0.112025	-0.0941742	-0.0526798	-0.141748	-0.0711963	-0.140717	-0.18597	0.024896	-0.0962005	-0.132628	-0.114414	-0.0447591	0.0412418
RAB11A	-0.0824716	0.0381952	-0.0994837	-0.119647	-0.112679	0.00198932	-0.0128606	-0.0585872	-0.0221382	-0.110603	-0.0231528	-0.0668781	-0.0445082	0.0309681
FXYD2	-0.0607147	-0.00952007	-0.0290913	-0.124893	0.00749242	-0.0702612	-0.0770801	-0.0267051	-0.0351174	-0.0488306	-0.0580155	-0.0534231	-0.0442702	0.0143853
GGA3	0.058917	-0.0512564	-0.10885	-0.0320764	-0.0444648	-0.202816	-0.101615	-0.0585154	0.00383031	-0.0617972	-0.120982	-0.0913896	-0.0437797	0.0380279
CPT2	-0.0270316	0.0707962	-0.10957	-0.119963	-0.195238	-0.178191	-0.0436506	-0.00762931	0.0218823	-0.14159	-0.0764903	-0.10904	-0.043579	0.0486119
ZNF74	0.0884017	-0.049776	-0.0824096	-0.170056	-0.126024	-0.146646	-0.0720744	-0.0294449	0.0193129	-0.126163	-0.0827219	-0.104443	-0.0425649	0.0376474
BRMS1	-0.037399	0.0495867	-0.0857801	-0.16169	-0.179263	-0.0257554	-0.0354638	-0.0570753	0.00609385	-0.142244	-0.0394315	-0.090838	-0.0423721	0.0399292
PMS2L3	-0.00947617	-0.0457298	-0.104172	-0.0645525	-0.00446273	0.0272541	-0.142449	-0.0530284	-0.027603	-0.0577292	-0.0560744	-0.0569018	-0.0422524	0.038895
PDK4	-0.0442134	-0.0774857	-0.0052633	-0.0428427	-0.0503961	-0.000505859	-0.0015126	-0.0354972	-0.0608495	-0.032834	-0.0125052	-0.0226696	-0.0417596	0.0130402
TUBB8	0.0185335	-0.0933986	-0.0485003	0.00370102	-0.108574	-0.0266957	-0.0352298	-0.0433786	-0.0374325	-0.0511243	-0.0351013	-0.0431128	-0.0402727	0.0297334
GCAT	0.00409614	-0.00873847	-0.0285062	-0.101988	-0.0822693	-0.125741	0.0146389	-0.103486	-0.00232116	-0.0709213	-0.0715293	-0.0712253	-0.0367732	0.0282174
ILK	-0.0172614	0.056849	-0.158063	-0.120141	-0.0100814	-0.0705348	-0.110692	-0.0545943	0.0197938	-0.0960953	-0.0786071	-0.0873512	-0.0337787	0.0433939
LOC100288778	0.0316399	-0.0191101	-0.155615	-0.0760222	-0.0386287	-0.083014	-0.0692622	0.00203327	0.0062649	-0.0900885	-0.050081	-0.0700847	-0.0319099	0.0424068
PRAME	0.000640809	0.0462875	-0.127586	-0.0741071	-0.0722006	-0.100625	-0.104796	-0.0286528	0.0234642	-0.091298	-0.0780245	-0.0846613	-0.0305985	0.0282549
GANAB	0.0134024	0.00533526	-0.0430754	-0.0692394	-0.144081	-0.0340495	-0.0748577	-0.0306071	0.00936881	-0.0854653	-0.0465048	-0.065985	-0.0283081	0.0322611
METTL9	0.00449706	-0.0114125	-0.0122259	-0.0520324	-0.109861	-0.0403684	-0.0434366	-0.0436262	-0.00345772	-0.0580397	-0.0424771	-0.0502584	-0.026858	0.0170571
RPS2P32	0.0319955	-0.0191374	-0.0421053	-0.0895742	-0.060724	0.0163029	-0.0681261	-0.0894235	0.00642909	-0.0641345	-0.0470822	-0.0556083	-0.0245896	0.0436468
MKRN2	0.0194297	0.0175023	-0.0895465	-0.0600974	-0.0324553	-0.0999014	-0.00952946	-0.051331	0.018466	-0.0606997	-0.0535873	-0.0571435	-0.0193388	0.0483902
LRRC57	-0.00558547	-0.0240427	0.040276	0.102586	-0.00309928	0.125745	0.0854473	0.0637219	-0.0148141	0.0465875	0.091638	0.0691128	0.0271494	0.0433495
CAPRIN1	-0.019581	0.0692203	0.0790614	0.0410705	0.0132316	0.0247597	0.0149521	0.0280199	0.0248196	0.0444545	0.0225772	0.0335159	0.0291677	0.0267847
CCDC122	-0.0389853	0.00754117	0.124702	0.117352	0.100249	0.0790087	0.0188421	0.0117007	-0.015722	0.114101	0.0365172	0.0753092	0.0297936	0.0435707
ZHX1	-0.0139416	-0.00424581	0.109951	0.0627689	0.00621218	0.15369	0.0642307	0.0211529	-0.0090937	0.0596441	0.0796911	0.0696676	0.030287	0.0481855
ARPP19	0.00583098	0.0463616	0.0436691	-0.0200091	0.0674877	0.0695784	0.0460056	0.0150899	0.0260963	0.0303826	0.043558	0.0369703	0.0315333	0.0173707
MTFR1	-0.00935603	0.0422229	0.0841092	0.0208315	-0.0221245	0.0479476	0.100571	0.0782926	0.0164334	0.0276054	0.0756038	0.0516046	0.034019	0.0292413
GRLF1	0.0614622	0.000644158	0.0785828	0.0333625	0.0652304	0.0320502	0.000567594	0.0188316	0.0310532	0.0590585	0.0171498	0.0381042	0.0345787	0.0103883
STT3A	0.0334108	-0.0363506	0.111841	0.117302	0.016076	0.0474776	0.0309984	0.126653	-0.00146988	0.0817396	0.0683763	0.075058	0.036794	0.0285963
DAZAP2	0.087958	0.035228	-0.00245528	0.020755	-0.0113048	0.0357401	0.0167244	0.0468707	0.061593	0.00233163	0.0331117	0.0177217	0.0396573	0.0343765
UBTF	0.0492206	0.0092834	0.0337341	-0.0158062	0.125399	0.0944053	-0.00154072	0.0726516	0.029252	0.0477758	0.0551721	0.0514739	0.040363	0.0334426
RPL3	0.0133573	0.00804114	0.00735309	0.0945379	0.15291	0.0669783	-0.00936056	0.109441	0.0106992	0.0849337	0.0556862	0.0703099	0.0405046	0.033269
LIMK2	-9.18066e-05	0.0270341	-0.0166613	0.0940729	0.113659	0.0608961	0.0944059	0.0724393	0.0134711	0.0636903	0.0759137	0.069802	0.0416366	0.0128285
B3GNT1	-0.0470906	0.0604259	0.0725698	0.0975147	0.0340877	0.16087	0.114261	-0.0104779	0.00666764	0.0680574	0.0882177	0.0781376	0.0424026	0.0392585
TCFL5	0.0240608	-0.0634658	0.0292755	0.121891	0.219233	0.0651394	0.0726823	0.122935	-0.0197025	0.123466	0.086919	0.105193	0.0427451	0.0413418
ZFP91-CNTF	0.000455855	0.0575147	0.0521799	0.086698	0.104483	-0.0348529	0.063434	0.0720757	0.0289853	0.0811204	0.0335523	0.0573363	0.0431608	0.0172839
hCG_2011852	-0.0714575	-0.0260901	0.231814	0.115232	0.0667942	0.206881	0.137956	0.0648988	-0.0487738	0.137947	0.136579	0.137263	0.0442445	0.0447051
CUX1	0.00545854	0.00743527	0.108991	0.107163	0.153048	0.0661364	-0.0391968	0.103862	0.00644691	0.123067	0.0436005	0.0833339	0.0448904	0.0289681
NUDT21	-0.0124983	-0.112028	0.217814	0.18366	0.149487	0.139697	0.160712	0.0653606	-0.062263	0.183654	0.121923	0.152788	0.0452627	0.0405929
TPP1	0.0199854	0.0963471	0.0613411	0.07593	-0.0572773	0.0442173	0.0532185	0.0411992	0.0581663	0.0266646	0.0462117	0.0364381	0.0473022	0.0374142
DNAH8	0.00785835	0.0699494	-0.00487848	0.0996708	0.0203782	0.0741771	0.0594195	0.0887772	0.0389039	0.0383902	0.0741246	0.0562574	0.0475806	0.0070753
RYK	0.0960681	-0.0414003	0.0487649	0.0983964	0.0766814	0.0692932	0.0645108	0.0534957	0.0273339	0.0746142	0.0624332	0.0685237	0.0479288	0.00727899
RPL23AP82	-0.0324529	0.014534	0.181167	0.0619603	0.144844	0.0335961	0.155705	0.0521157	-0.00895944	0.129324	0.0804723	0.104898	0.0479693	0.0246619
ACP1	-0.0562778	0.0559655	0.026314	0.18776	0.165815	0.128561	0.0781937	-0.00873469	-0.000156153	0.12663	0.0660068	0.0963182	0.048081	0.0475926
GOLPH3	0.0386246	0.0614468	0.00159033	-0.0039189	0.0899513	0.15537	0.0234099	0.0116653	0.0500357	0.0292076	0.0634819	0.0463447	0.0481902	0.0421511
LRRC8A	0.00287409	0.0152452	0.0911027	0.154367	0.164232	0.00401332	0.044061	0.0674962	0.00905963	0.136567	0.0385235	0.0875454	0.0483025	0.0202946
CISD2	0.0685419	0.0176542	0.0467244	0.0127629	0.0894045	0.127727	-0.000682637	0.0507078	0.043098	0.0496306	0.0592506	0.0544406	0.0487693	0.011503
SMARCA5	0.0947622	0.0386232	0.0324718	0.0706739	-0.0355854	-0.00346467	0.0586929	0.0632555	0.0666927	0.0225201	0.0394946	0.0310073	0.04885	0.0318371
C9orf23	0.0100501	0.101709	-0.0359309	0.0996434	-0.00165898	0.0787376	0.0344306	0.0773725	0.0558796	0.0206845	0.0635136	0.042099	0.0489893	0.0404293
RPL6	0.0635967	-0.0282231	0.116838	0.140046	0.16148	-0.0277175	0.0521247	0.0392475	0.0176868	0.139455	0.0212182	0.0803364	0.0490116	0.0375586
MED23	0.0300219	0.0614558	0.114932	0.105934	-0.00465286	-0.0566639	0.0862876	0.0694323	0.0457389	0.0720713	0.0330187	0.052545	0.0491419	0.0434869
VWA2	0.00697601	0.050552	0.0529092	0.160126	0.0979781	0.040308	-0.0351145	0.105879	0.028764	0.103671	0.0370241	0.0703477	0.0495558	0.027119
SEC11A	0.0172729	-0.0453667	0.135542	0.186513	0.198532	0.0123671	0.105815	0.0462292	-0.0140469	0.173529	0.0548038	0.114166	0.0500597	0.0337799
MAP1S	0.0297513	0.0775313	0.0867458	0.0234616	0.118419	0.0740422	-0.0353152	0.0129112	0.0536413	0.0762087	0.0172127	0.0467107	0.050176	0.0276584
TMUB2	0.0746212	0.0194849	-0.0187207	0.13757	-0.0211255	0.0863946	0.0374756	0.102498	0.0470531	0.0325745	0.075456	0.0540152	0.0505341	0.0370509
C15orf41	0.0255678	0.0273995	0.0352468	0.165815	0.146261	-0.0640572	0.0806389	0.0845911	0.0264836	0.115774	0.0337243	0.0747493	0.0506165	0.0467271
PTPLAD1	-0.0226976	0.0256256	0.0551982	0.169804	0.157564	0.0894281	0.074873	0.0547004	0.00146401	0.127522	0.0730005	0.100261	0.0508627	0.0125542
MARCKS	0.041489	-0.0305108	0.198233	0.125891	0.153502	0.00643053	0.0262808	0.0813009	0.00548911	0.159209	0.0380041	0.0986065	0.0520478	0.0302566
FZD6	-0.0678544	0.0609248	0.071139	0.162251	0.181681	-0.0332931	0.16717	0.0992321	-0.00346477	0.138357	0.0777031	0.10803	0.0522827	0.0444633
ZNF828	-0.0210573	0.0881185	0.129475	0.153678	0.106663	-0.0369373	0.0695522	0.0171155	0.0335306	0.129939	0.0165768	0.0732578	0.0533942	0.0377825
RAD51L3	-0.0451594	-0.00655046	0.145411	0.241088	0.189401	0.0225362	0.148723	0.0636276	-0.0258549	0.191967	0.0782956	0.135131	0.0546381	0.0330114
APEX1	0.0816346	0.0745455	0.0917647	0.0300867	0.03607	-0.0220999	0.0226467	0.0354529	0.0780901	0.0526405	0.0119999	0.0323202	0.0552051	0.0129297
UHRF1	-0.0234241	0.105979	-0.00572958	0.158386	0.0989045	0.106727	0.0461262	0.0194437	0.0412776	0.0838535	0.0574321	0.0706428	0.0559602	0.0263358
OR4N5	0.0267315	0.103451	0.105202	0.0358084	0.0635891	-0.0789274	0.0850098	0.0741902	0.0650914	0.0681999	0.0267575	0.0474787	0.0562851	0.0444996
MOBKL1B	0.0227792	0.0167292	0.0710601	0.0317207	0.020981	0.0959909	0.222175	0.127297	0.0197542	0.0412539	0.148487	0.0948707	0.0573124	0.0196252
ABL1	-0.021652	0.0271229	0.137653	0.149737	0.145856	0.180327	-0.00809201	0.0679519	0.00273544	0.144416	0.0800624	0.112239	0.0574872	0.0186582
ZNF417	0.044898	-0.0360387	0.275702	0.0138879	0.0870951	0.0507413	0.127127	0.112184	0.00442964	0.125562	0.0966842	0.111123	0.0577763	0.0380494
DEFB133	0.138809	-0.0548478	0.175561	0.0287889	0.0545596	0.0767108	0.0874709	0.018491	0.0419807	0.0863033	0.0608909	0.0735971	0.0577889	0.0363779
NAA11	0.0831971	-0.0394346	0.0246718	0.128277	0.148828	0.0381514	0.075295	0.153138	0.0218813	0.100592	0.0888613	0.0947268	0.058304	0.0144559
LRP1	0.101569	0.0137884	0.124073	0.0284775	0.0557152	-0.0341794	0.0496785	0.136167	0.0576789	0.0694221	0.0505554	0.0599887	0.0588338	0.0234986
KIAA0100	0.0297422	0.124894	0.0352857	0.0672282	0.144686	-0.0019596	-0.00716373	0.00682948	0.0773182	0.0823998	-0.000764617	0.0408176	0.0590679	0.0443087
ZADH2	0.0672824	0.117208	0.0466278	0.0799394	0.0605966	-0.0379619	0.0207474	-0.0105688	0.0922453	0.0623879	-0.0092611	0.0265634	0.0594044	0.04626
TRIP10	0.109088	-0.0376286	0.0201704	0.0731827	0.160792	0.0799421	0.0616521	0.112635	0.0357298	0.084715	0.0847429	0.0847289	0.0602293	0.0117955
PSPH	0.148332	0.0105138	0.0270451	0.0432565	0.0401758	-0.0069204	0.050381	0.0940008	0.0794232	0.0368258	0.0458205	0.0413232	0.0603732	0.0225767
C21orf84	0.0473509	0.0620441	0.169958	-0.0303998	0.0419315	0.176194	-0.0176719	0.0578251	0.0546975	0.0604966	0.0721158	0.0663062	0.0605018	0.0498648
INPP5F	-0.0924799	0.138649	0.121243	0.193672	0.0896492	-0.000183851	0.112775	0.0734209	0.0230844	0.134855	0.062004	0.0984294	0.0607569	0.0392669
TTC4	-0.0121494	0.14168	0.0692811	0.154173	0.0248754	0.039294	0.0426884	0.0119703	0.0647655	0.0827765	0.0313176	0.0570471	0.0609063	0.0270584
HM13	0.16041	-0.0270323	0.0484622	0.095344	0.0518094	0.0498822	0.0029944	0.0836927	0.0666891	0.0652052	0.0455231	0.0553641	0.0610266	0.0239247
VASH2	0.0833701	-0.0168241	0.0555416	0.104341	0.143975	0.0969455	-0.0134945	0.152758	0.033273	0.101286	0.0787365	0.0900111	0.061642	0.0124096
ASB13	0.119802	-0.0571141	0.164363	0.0692456	0.191335	0.0552255	0.0498485	0.0270821	0.0313438	0.141648	0.044052	0.0928499	0.0620969	0.0282998
RPL13A	0.088515	0.06	0.0397984	0.0565434	0.181199	-0.0188601	0.0316262	0.00987428	0.0742575	0.0925137	0.00754682	0.0500303	0.0621439	0.0335774
FAM71A	0.0188134	0.0220221	0.0920321	0.0138309	0.156641	0.108465	0.232182	0.0235746	0.0204177	0.0875012	0.121407	0.104454	0.0624359	0.0211607
C10orf71	0.0812992	-0.000888693	0.0537962	0.00509363	0.166854	0.221654	0.0274719	0.0361969	0.0402052	0.075248	0.0951075	0.0851777	0.0626915	0.0347636
CTXN3	0.068141	-0.135012	0.119205	0.0551025	0.175601	0.234192	0.217268	0.155648	-0.0334353	0.116636	0.20237	0.159503	0.0630338	0.0325944
IL11RA	0.0200547	0.00828038	0.103324	-0.0303668	0.216025	0.233771	-0.00499589	0.155404	0.0141676	0.0963273	0.12806	0.112193	0.0631805	0.0489178
ZNF284	-0.121554	5.04568e-05	0.298467	0.105737	0.208783	0.133836	0.189408	0.190301	-0.0607515	0.204329	0.171181	0.187755	0.0635018	0.0311994
TEX10	-0.0159496	0.121748	0.135951	0.107203	0.145765	-0.0760567	0.111852	0.0250939	0.0528992	0.12964	0.0202963	0.0749679	0.0639335	0.0470082
POLR3D	0.0773503	0.0758993	0.140401	0.0590581	0.112441	0.0137788	0.0241193	-0.0386149	0.0766248	0.103967	-0.000238963	0.051864	0.0642444	0.0239365
OAS2	0.0662306	-0.0827963	0.158737	0.112519	0.21938	0.0601648	0.189712	0.0846223	-0.00828285	0.163545	0.1115	0.137523	0.0646199	0.0190921
C17orf39	-0.00770963	0.0385359	0.158448	0.251635	-0.026209	0.0485889	0.162519	0.0888945	0.0154132	0.127958	0.100001	0.113979	0.0646963	0.03278
AGGF1	0.0277311	0.151286	0.00243566	-0.0154414	0.0658569	0.0544522	0.100277	0.0424979	0.0895087	0.017617	0.0657422	0.0416796	0.0655942	0.0252352
SLC30A7	-0.02768	0.0852704	0.0926835	0.0595735	0.176991	0.0626053	0.161187	0.0615563	0.0287952	0.109749	0.0951163	0.102433	0.065614	0.00754779
PRKD3	0.0208989	0.0448137	0.0952821	0.0243375	0.164596	0.0195779	0.200412	0.0965011	0.0328563	0.0947386	0.105497	0.100118	0.066487	0.011394
CDC73	0.0753052	0.118943	0.0297654	0.0248436	0.0171257	-0.0216888	0.149633	0.0197429	0.0971242	0.0239116	0.0492289	0.0365702	0.0668472	0.0394879
HNRNPA3	0.083899	0.0697191	0.136166	0.0573481	-0.0404816	-0.00972845	0.128029	0.0760337	0.076809	0.0510109	0.0647782	0.0578945	0.0673518	0.0232581
CNOT1	0.0264721	0.124781	0.0803444	0.124252	0.127393	-0.0660075	0.0468522	0.041761	0.0756267	0.110663	0.00753525	0.0590993	0.067363	0.0306229
IPO7	0.0539437	0.136208	0.00700271	0.0123367	0.0794642	0.00212248	0.114297	0.0245711	0.0950761	0.0329345	0.046997	0.0399657	0.0675209	0.0213044
MYH10	0.0536532	0.0904229	0.153126	0.0127728	0.00389915	0.00907034	0.127578	0.0759008	0.0720381	0.0565993	0.0708496	0.0637244	0.0678812	0.0129787
ZZZ3	0.00286356	0.079695	0.105085	0.128859	0.190185	-0.100046	0.166512	0.0767793	0.0412793	0.141376	0.0477483	0.0945621	0.0679207	0.0433754
PCDHAC1	0.0260244	0.0732747	-0.0487026	0.188364	0.110371	0.0900372	0.0569159	0.122655	0.0496495	0.0833439	0.0898694	0.0866067	0.0681281	0.0170054
NOMO3	0.146485	0.05904	0.0584772	0.078417	0.0509952	-0.0217333	0.0243956	0.015396	0.102763	0.0626298	0.00601942	0.0343246	0.0685436	0.0220167
RAVER2	0.0521128	0.08817	0.101889	0.0530111	0.151471	0.0252779	0.0733071	0.00471749	0.0701414	0.102124	0.0344342	0.0682789	0.0692102	0.00393151
ADORA2A	0.163964	-0.04341	0.0883279	0.14804	0.120921	0.107749	0.00758015	-0.00206867	0.0602768	0.119096	0.0377534	0.0784249	0.0693508	0.0294558
RPL10	0.0476425	0.041979	0.167691	0.1601	0.154954	-0.0249828	0.107248	-0.000496399	0.0448107	0.160915	0.0272563	0.0940857	0.0694482	0.0187691
SRPRB	0.0618827	0.0906337	0.128339	0.0184197	0.0245723	0.0189709	0.114184	0.0730379	0.0762582	0.0571103	0.0687308	0.0629206	0.0695894	0.00341087
APEH	-0.021926	0.167161	0.0490848	-0.00706526	0.104202	0.160051	-0.00797745	0.105145	0.0726176	0.0487406	0.0857394	0.06724	0.0699288	0.038693
FBL	0.0619064	0.100386	0.0945803	0.153355	0.134668	-0.00501158	-0.0268611	0.00390211	0.0811464	0.127535	-0.00932352	0.0591056	0.070126	0.0302592
TPBG	0.016242	0.0700259	0.0940525	0.101184	0.239047	0.0863625	0.140418	-0.0780183	0.0431339	0.144761	0.0495875	0.0971743	0.0701541	0.0362067
DERL1	0.132694	0.0488276	0.0347345	0.0317929	0.0160021	0.0389888	0.113229	0.065782	0.0907606	0.0275098	0.0726665	0.0500882	0.0704244	0.00456438
METTL13	0.0637409	0.0499179	0.127134	0.164046	0.0271323	-0.0368466	0.0905484	0.137372	0.0568294	0.106104	0.0636913	0.0848978	0.0708636	0.012254
RBMX2	0.0132054	0.0242587	0.217705	0.26843	-0.00312013	0.115739	0.0374144	0.101885	0.018732	0.161005	0.0850127	0.123009	0.0708705	0.02902
AGPS	0.00540901	0.134603	0.0931234	0.125139	0.105919	-0.0330286	0.175173	-0.03584	0.0700062	0.10806	0.0354348	0.0717476	0.0708769	0.0418329
GPATCH8	0.0359639	0.11955	0.160152	0.0596865	0.156796	-0.0612345	0.0622582	0.00909511	0.0777568	0.125545	0.00337293	0.0644588	0.0711078	0.0394793
C10orf2	0.0559954	0.0573575	0.167567	0.130632	0.180767	-0.079463	0.0772691	0.0373196	0.0566764	0.159655	0.0117086	0.085682	0.0711792	0.0325022
SMYD4	0.0450847	0.0981424	0.0750296	0.114766	0.158672	0.094381	-0.00124108	-0.0158813	0.0716136	0.116156	0.0257529	0.0709544	0.071284	0.0112679
XBP1	-0.0629912	0.0768819	0.115389	0.118597	0.300636	-0.0144465	0.132494	0.162182	0.00694535	0.178207	0.0934101	0.135809	0.071377	0.033148
LILRA4	0.0493257	-0.0541323	0.222154	0.102531	0.229321	0.214087	0.0527344	0.0584789	-0.00240332	0.184669	0.108433	0.146551	0.0720738	0.0198887
ATP1A1	0.136027	0.0704156	0.0826236	0.0822372	0.0373884	0.0581536	0.00929752	-0.0228192	0.103221	0.0674164	0.0148773	0.0411468	0.0721839	0.0135537
ZNF692	0.0494314	0.142701	0.0290283	-0.037631	0.183898	0.0398338	0.0650949	0.0127111	0.0960664	0.0584319	0.0392133	0.0488226	0.0724445	0.0468014
YPEL5	0.0209257	0.146338	-0.0688246	0.0602657	0.0813724	0.0446147	0.150717	0.102189	0.083632	0.0242712	0.0991735	0.0617223	0.0726772	0.0326861
MRC1	-0.0353649	0.116534	0.139109	0.170118	0.0275576	0.278049	0.0221849	-0.00796022	0.0405847	0.112262	0.0974245	0.104843	0.0727138	0.0497346
STK32B	0.00815682	0.0810815	0.0218343	0.0974183	0.0783543	0.317102	0.09559	-0.00346042	0.0446192	0.0658689	0.136411	0.10114	0.0728795	0.0455192
SP3P	0.15221	0.0166177	0.0990952	0.00425468	0.0425793	0.187257	0.00344066	0.0336293	0.0844139	0.0486431	0.0747755	0.0617093	0.0730616	0.0308024
APLNR	0.0138539	0.0609006	0.163473	0.187312	0.14094	0.209697	-0.11548	0.0705395	0.0373772	0.163908	0.0549191	0.109414	0.0733955	0.0472529
APOC2	0.0673813	0.130245	0.011346	0.0959502	0.071515	0.140568	-0.0620622	0.0323331	0.0988131	0.0596037	0.0369464	0.048275	0.0735441	0.035855
HSPA9	0.0701275	0.13841	0.0841569	0.109954	0.0219996	0.00727136	0.0430979	-0.00432069	0.104269	0.0720368	0.0153495	0.0436932	0.073981	0.0133967
EHMT2	0.0848292	0.117195	0.0636817	0.016551	0.16308	0.0502743	-0.0404473	0.0287913	0.101012	0.0811044	0.0128728	0.0469886	0.0740003	0.0294932
ZNF639	0.078492	0.163043	0.00512778	0.0394252	0.0421229	0.0837576	0.0216654	-0.0252099	0.120767	0.028892	0.0267377	0.0278148	0.0742912	0.041039
DDX3Y	0.0268698	0.103812	-0.0372673	0.09822	0.102705	0.217482	-0.0300735	0.152001	0.0653408	0.0545527	0.113136	0.0838445	0.0745926	0.0382872
SLC29A1	0.0333218	0.0605745	0.0689507	0.169773	0.188884	0.171075	-0.049188	0.0660293	0.0469482	0.142536	0.0626389	0.102587	0.0747677	0.0184414
SPR	0.139077	0.091957	0.010277	-0.00468322	0.0103739	0.0823204	0.0304094	0.0767115	0.115517	0.00532258	0.0631471	0.0342348	0.0748759	0.0183442
CMTM1	0.00498447	0.181185	0.0741449	0.094496	0.12864	-0.0807632	0.0610252	0.0629199	0.0930849	0.0990936	0.014394	0.0567438	0.0749143	0.0499302
SNRNP40	0.0825325	0.137352	-0.0240125	0.0793573	-0.00781831	0.088368	0.0445274	0.0593741	0.109942	0.0158422	0.0640898	0.039966	0.0749541	0.0178664
YLPM1	-0.117714	0.109233	0.307433	0.0901471	0.201455	0.0570375	0.187133	0.082513	-0.00424052	0.199678	0.108895	0.154286	0.0750229	0.0354432
C21orf58	0.125767	-0.00409264	0.0292898	0.0644924	0.147155	0.151509	-0.0189617	0.161889	0.0608372	0.0803122	0.0981453	0.0892288	0.075033	0.016147
GPR125	0.0610233	0.0921377	0.0938217	0.163532	0.0717387	0.0872612	0.12897	-0.102012	0.0765805	0.109698	0.0380734	0.0738855	0.075233	0.0311772
MRPS7	0.0909732	0.151662	-0.018842	0.10278	0.02752	-0.00325164	0.0840257	-0.0104041	0.121318	0.0371526	0.0234567	0.0303046	0.0758111	0.0482076
GAPVD1	0.0747331	0.12719	0.0524114	0.0875246	0.149393	-0.0243325	0.0628031	-0.0208636	0.100961	0.0964431	0.00586899	0.0511561	0.0760588	0.0232545
MAST4	0.135094	0.102339	0.0642525	-0.0223531	0.020161	0.084797	0.00951786	0.0467599	0.118716	0.0206868	0.0470249	0.0338558	0.0762861	0.0201497
HPGD	0.0458617	0.0856162	0.209573	0.0854495	0.0827514	-0.0129323	-0.0623971	0.21923	0.065739	0.125925	0.0479669	0.0869457	0.0763423	0.0494023
SPG20	-0.0543401	0.211502	0.0366622	0.133174	0.0964738	-0.00507839	0.0516978	0.133895	0.078581	0.0887699	0.0601714	0.0744706	0.0765258	0.041032
RNF125	-0.0215741	0.110134	0.137808	0.188024	0.0314809	0.148366	0.151399	-0.00403753	0.04428	0.119104	0.0985758	0.10884	0.07656	0.0130833
FGL1	0.0067308	0.14404	0.167333	-0.0108356	0.121984	0.0159418	0.081638	0.0909227	0.0753854	0.0928271	0.0628341	0.0778306	0.076608	0.0137196
FLT3LG	-0.0452273	0.137029	0.15127	0.194171	0.0564149	0.10004	0.144338	-0.00191137	0.0459007	0.133952	0.0808223	0.107387	0.0766439	0.0160894
PCP2	0.194941	-0.0316693	0.00642046	0.117626	0.0984654	0.137394	-0.0407637	0.112023	0.0816357	0.0741705	0.0695511	0.0718608	0.0767483	0.0440866
PTRH2	-0.0807249	0.158565	0.0977273	0.149779	0.235233	-0.0619946	0.180196	0.0868247	0.0389199	0.160913	0.0683421	0.114628	0.0767738	0.047955
YIPF6	0.0131175	0.117204	0.0284115	0.0875934	0.069695	0.0494338	0.155209	0.141492	0.0651606	0.0619	0.115378	0.0886391	0.0768999	0.0028174
TRIM22	0.0997238	0.130336	-0.00537008	0.0439698	0.120671	0.0393532	0.0633566	-0.0244043	0.11503	0.0530902	0.0261018	0.039596	0.0773129	0.0220036
HDAC2	0.0756778	0.0723335	0.110184	0.185321	0.00075188	0.0619822	0.156287	-0.0282792	0.0740056	0.0987522	0.0633299	0.081041	0.0775233	0.0169105
PXT1	0.0801169	-0.0312437	0.219565	-0.0785856	0.229408	0.116068	0.173916	0.124236	0.0244366	0.123462	0.138074	0.130768	0.0776023	0.0330634
SLC25A31	0.132155	0.0707013	0.0061445	0.0648963	0.0198476	0.15475	0.0857823	-0.00401324	0.101428	0.0302961	0.0788396	0.0545679	0.0779981	0.0140419
TSPAN3	0.130164	0.0973316	0.0497471	0.0441135	0.0596022	0.0497957	0.0103385	0.0400419	0.113748	0.0511542	0.033392	0.0422731	0.0780106	0.00253419
ZBTB1	-0.157174	0.0876645	0.247408	0.232926	0.210391	0.0744277	0.174615	0.207629	-0.0347548	0.230241	0.152224	0.191233	0.078239	0.0250386
NAA38	0.142483	0.0662594	0.0337402	0.0708244	-0.0040561	0.105442	0.0634823	0.0458823	0.104371	0.0335029	0.0716023	0.0525526	0.078462	0.00416302
SCAI	-0.0744938	0.122332	-0.0137114	0.236288	0.191419	-0.00450314	0.227806	0.16256	0.0239193	0.137999	0.128621	0.13331	0.0786146	0.0418069
GRP	0.0118434	0.10087	0.0657603	0.154243	0.154314	0.169057	0.163315	-0.0986589	0.0563565	0.124773	0.0779046	0.101339	0.0788476	0.0305853
ZNF212	-0.0304463	0.196721	0.0672702	0.0439302	-0.0426548	0.0550939	0.182227	0.143873	0.0831371	0.0228485	0.127064	0.0749565	0.0790468	0.0471212
C1QBP	0.155302	0.0769625	0.0676823	0.111411	0.0241776	0.0121652	0.0369804	0.00354123	0.116132	0.0677571	0.0175623	0.0426597	0.079396	0.0134344
PHB	0.194909	0.0268906	0.0341958	0.103695	0.107249	0.0790833	-0.0254167	-0.00888351	0.1109	0.0817134	0.0149277	0.0483205	0.0796101	0.0404269
EIF2AK4	0.0307426	0.107732	0.200358	0.0908339	0.107185	0.0296283	0.0507769	0.0612121	0.0692371	0.132792	0.0472058	0.0899989	0.079618	0.00370341
ZBTB11	0.0249228	0.179801	0.0300014	0.0573262	0.0916161	0.0641143	0.156128	-0.0546291	0.102362	0.0596479	0.0552044	0.0574261	0.0798941	0.0358276
SULT1C2	0.0507509	0.0970024	0.0128136	0.0585739	0.0714214	0.101327	0.0468279	0.224734	0.0738766	0.047603	0.124296	0.0859496	0.0799131	0.00798486
MS4A13	0.152783	0.0535646	0.0338094	0.00840389	0.0728836	0.0105028	0.0431321	0.173546	0.103174	0.0383656	0.0757271	0.0570464	0.0801101	0.0170447
RPSA	0.0927601	0.152109	0.0121898	0.0625902	0.112221	-0.0305324	-0.000714584	0.0732577	0.122435	0.0623338	0.0140036	0.0381687	0.0803017	0.0299233
OTUD3	0.00895395	-0.0487778	0.133693	0.216891	0.19197	0.0606288	0.283158	0.197075	-0.0199119	0.180851	0.180287	0.180569	0.0803287	0.0142555
ADO	0.157308	-0.0169187	-0.0204806	0.164427	0.101545	0.108317	0.133111	0.0558621	0.0701949	0.0818306	0.0990966	0.0904636	0.0803292	0.0127496
ZDHHC8	0.161912	0.0282425	-0.0116386	0.0466325	0.239142	0.0874676	0.0066535	0.0254217	0.0950771	0.0913788	0.0398476	0.0656132	0.0803452	0.0482195
CCNH	0.0358796	0.177498	0.0602432	0.0275915	0.0439807	-0.059185	0.128907	0.123072	0.106689	0.0439385	0.0642645	0.0541015	0.0803951	0.0367597
PREP	-0.0838691	0.170567	0.23679	0.0674439	0.160388	0.053699	-0.0111245	0.200181	0.0433492	0.154874	0.0809186	0.117896	0.0806228	0.0396821
CAND1	0.0999151	0.128288	0.0229365	0.0641164	0.0105633	0.0375865	0.0869779	0.0626568	0.114101	0.0325387	0.0624071	0.0474729	0.0807871	0.00267939
C13orf27	0.070744	-0.0361224	0.259033	0.184438	0.0473017	0.0368487	0.224586	0.114519	0.0173108	0.163591	0.125318	0.144455	0.0808827	0.0168403
DCBLD2	0.0416512	0.0941309	0.127694	0.0997503	0.165905	0.0183446	0.086179	0.070323	0.0678911	0.131116	0.0582822	0.0946993	0.0812952	0.00106139
BOD1	0.0181291	0.196955	0.00893779	0.0520843	0.146826	0.0240174	0.122383	-0.0225595	0.107542	0.0692825	0.0412803	0.0552814	0.0814119	0.041547
DGCR2	0.0799055	0.0371528	0.125783	0.0689816	0.0946391	0.208529	-0.0273336	0.156681	0.0585291	0.0964679	0.112626	0.104547	0.0815379	0.008418
SLC7A4	0.166613	0.0393306	0.0716282	0.0234269	0.144122	0.0608572	0.00127453	0.0598923	0.102972	0.0797257	0.0406747	0.0602002	0.0815861	0.00985792
CELSR2	0.0346916	0.103246	0.0806505	-0.0208104	0.113182	0.132172	0.117768	0.144384	0.0689687	0.0576739	0.131442	0.0945577	0.0817632	0.00284227
PUS1	0.0488166	0.166779	0.0734984	0.164756	0.029435	0.113242	-0.0406979	-0.00325551	0.107798	0.0892298	0.0230962	0.056163	0.0819803	0.0361265
SUPV3L1	-0.0146494	0.0821344	0.135238	0.225326	0.216804	-0.0431	0.155679	0.0916501	0.0337425	0.192456	0.0680765	0.130266	0.0820043	0.0183421
NARS	0.0664823	0.0968276	0.0866304	0.0902312	0.129279	-0.0780328	0.189114	0.0781226	0.0816549	0.102047	0.063068	0.0825573	0.0821061	0.0176887
NGLY1	-0.0630266	0.114113	0.279097	0.0953883	0.10974	-0.00622277	0.167621	0.19373	0.0255434	0.161408	0.118376	0.139892	0.0827179	0.0230399
COPA	0.112849	0.143646	0.081842	0.0711379	0.0637979	-0.0578721	0.0626682	0.00518012	0.128247	0.0722593	0.0033254	0.0377923	0.0830199	0.0291127
SDC4	-0.00648814	-0.0583094	0.0222071	0.34959	0.383041	0.247178	0.127103	0.062296	-0.0323988	0.251613	0.145526	0.198569	0.0830852	0.0485661
TCERG1	0.102381	0.12606	0.164062	0.00819225	0.0911352	-0.097144	0.0696296	0.0813428	0.114221	0.0877963	0.0179428	0.0528696	0.0835451	0.0476805
SLC33A1	-0.0139892	0.211357	0.00633942	0.169701	0.0123951	0.0694572	0.0646228	0.0941313	0.098684	0.0628119	0.0760705	0.0694412	0.0840626	0.0297723
CAMKK2	0.0559442	0.14995	0.07571	0.159395	0.115667	0.0356347	-0.0988364	0.105447	0.102947	0.116924	0.0140819	0.0655029	0.0842249	0.0369116
MORC2	0.0977178	0.0887345	0.0621392	0.0966878	0.170798	0.049494	-0.0308026	0.110381	0.0932261	0.109875	0.043024	0.0764496	0.0848379	0.00554265
MRPS5	0.0470326	0.150967	0.0258695	0.176083	0.058612	0.0280004	0.0699338	0.0727262	0.0990001	0.0868548	0.0568868	0.0718708	0.0854354	0.00514989
STK32C	0.13798	-0.0281932	0.0515542	0.303488	0.092303	0.140116	0.0144599	0.0955296	0.0548934	0.149115	0.0833686	0.116242	0.0855676	0.024999
RRS1	0.149175	-0.0362151	0.310764	0.171278	0.100336	0.000210331	0.059331	0.0463812	0.0564799	0.194126	0.0353075	0.114717	0.0855983	0.0369333
YOD1	0.00480808	0.108983	0.0488921	0.239117	0.272312	0.158357	-0.0546961	0.0221204	0.0568955	0.186774	0.0419269	0.11435	0.0856229	0.0448998
NLE1	0.0725403	0.124425	0.0112221	0.182884	0.19981	0.0448285	-0.0102732	0.0113775	0.0984828	0.131305	0.0153109	0.0733082	0.0858955	0.0271549
NR2F6	0.211781	0.0504661	0.0663006	-0.0184972	0.0876272	0.0755366	-0.0380686	0.0724828	0.131124	0.0451435	0.0366503	0.0408969	0.0860102	0.0493264
2002-09-01	0.0681484	0.165605	0.152615	-0.0012697	-0.00963014	0.0122671	0.0542585	0.123166	0.116877	0.0472383	0.0632305	0.0552344	0.0860556	0.0237939
TM2D2	0.0345539	0.184072	0.0703769	0.0987797	-0.0192842	0.00887189	0.142434	0.0761492	0.109313	0.0499575	0.0758183	0.0628879	0.0861004	0.0168484
HDLBP	0.139632	0.0715315	0.0740624	0.058857	0.0790211	0.0910542	0.0146004	0.0834178	0.105582	0.0706468	0.0630241	0.0668355	0.0862086	0.000428832
NFIA	0.145149	0.0925863	0.0679656	0.0234047	0.0149743	-0.0142195	0.133516	0.0957699	0.118868	0.0354482	0.0716889	0.0535685	0.0862182	0.0108747
RPS8	0.193785	0.0369594	0.0690849	0.0458768	0.126419	0.0732246	-0.00316759	0.0387218	0.115372	0.0804602	0.0362596	0.0583599	0.0868662	0.0124194
POM121	0.0516626	0.0979815	0.126756	0.0710278	0.0666884	0.0795817	0.16692	0.0853895	0.0748221	0.0881573	0.110631	0.0993939	0.087108	0.000199332
GMPS	0.101463	0.147284	0.0341313	0.0867268	0.0221091	0.0579586	0.173743	-0.0752504	0.124373	0.0476557	0.0521503	0.049903	0.0871382	0.04232
TLCD1	-0.012215	0.170534	0.268125	0.158761	0.068809	-0.0176627	0.0930747	0.00137165	0.0791594	0.165232	0.0255946	0.0954133	0.0872864	0.0395053
USP3	0.0235433	0.115156	0.124711	0.132048	0.132792	-0.0228056	0.140674	0.12501	0.0693497	0.12985	0.0809597	0.105405	0.0873773	0.00290241
TARS	-0.0242554	0.151852	0.168581	0.122489	0.269957	0.017192	0.0877722	0.00170668	0.0637982	0.187009	0.035557	0.111283	0.0875405	0.0252467
NUP153	0.0069472	0.149637	0.148436	0.0902036	0.172723	-0.00975456	0.12546	0.0575946	0.0782922	0.137121	0.0577666	0.0974438	0.087868	0.00652649
ADPGK	0.0563534	0.0135268	0.116213	0.252697	0.222409	0.0056734	0.150894	0.0973762	0.0349401	0.197107	0.0846479	0.140877	0.0879087	0.00920511
TNRC6A	-0.0590057	0.0668274	0.291182	0.185768	0.197821	0.0969516	0.0783985	0.181881	0.00391086	0.224924	0.119077	0.172	0.0879557	0.010806
CDC40	0.0807521	0.0767872	0.123493	0.255506	-0.0512181	0.0564434	0.128229	0.0704742	0.0787697	0.10926	0.0850489	0.0971546	0.0879621	0.0186299
ARHGEF4	0.0178998	0.0913389	0.115608	0.116861	0.237331	0.279667	-0.0770349	0.0564807	0.0546194	0.1566	0.086371	0.121486	0.0880525	0.0358733
PLSCR1	-0.100933	0.151695	0.133627	0.0815488	0.16501	0.0544548	0.120307	0.3497	0.0253809	0.126729	0.17482	0.150775	0.0880777	0.0311867
C20orf3	0.0631925	0.174192	0.0581703	0.0628348	0.0345184	0.00287146	0.0627012	0.124195	0.118692	0.0518412	0.063256	0.0575486	0.0881205	0.00609275
FTSJ2	0.0817574	0.152399	0.0774943	0.0542615	0.172926	-0.0316793	-0.0169699	0.099336	0.117078	0.101561	0.0168956	0.0592281	0.0881532	0.0234086
MFSD10	0.13932	0.140062	0.0619998	-0.00771602	0.10579	0.110825	-0.0518717	0.00521471	0.139691	0.0533579	0.0213892	0.0373736	0.0885325	0.045062
TPO	0.072066	0.0684212	0.161362	0.246011	0.151307	0.161165	-0.0234146	-0.0553419	0.0702436	0.186227	0.0274695	0.106848	0.0885459	0.0300167
ATP6V0A4	0.212479	0.0286703	0.0347372	0.106601	0.134447	0.00387259	0.102288	-0.040874	0.120575	0.0919282	0.0217622	0.0568452	0.0887099	0.039316
GSR	0.0286296	0.237472	0.109556	0.0579441	-0.0100593	0.0408033	0.0563381	0.0140999	0.133051	0.0524804	0.0370804	0.0447804	0.0889156	0.0446253
MAPK8IP2	0.0460662	-0.0790044	0.217726	0.232127	0.214179	0.20093	0.00821563	0.297226	-0.0164691	0.221344	0.168791	0.195067	0.0892991	0.0188729
KCNC1	0.136469	0.0308034	0.140295	0.175735	0.173387	0.117845	-0.0515568	0.0157036	0.0836364	0.163139	0.0273306	0.0952348	0.0894356	0.0166492
SUV39H2	0.0257624	0.090402	0.124722	0.0273655	0.182109	0.0237504	0.117606	0.249352	0.0580822	0.111399	0.130236	0.120818	0.0894499	0.00817394
ESYT1	-0.0313414	-0.0232549	0.252027	0.219979	0.354064	0.10247	0.142662	0.168453	-0.0272981	0.275357	0.137862	0.206609	0.0896555	0.0157624
MAP3K5	-0.0244208	0.126021	0.337084	0.00508076	0.104059	0.0460962	0.0646821	0.214939	0.0507999	0.148741	0.108572	0.128657	0.0897284	0.0349576
ABHD15	0.0630807	0.111014	0.0696927	0.0722194	0.238293	0.0859787	0.026272	0.0650944	0.0870474	0.126735	0.0591151	0.092925	0.0899862	0.00487528
ZNF584	0.111309	0.106005	0.0706112	0.146263	0.0880979	0.191512	-0.0927647	0.0278918	0.108657	0.101657	0.0422131	0.0719352	0.0902962	0.0314052
HBG1	0.00300219	-0.0559663	0.199958	0.110446	0.366878	0.21353	0.132598	0.219177	-0.0264821	0.225761	0.188435	0.207098	0.0903079	0.0159931
RPL18	0.142101	0.14502	0.0388214	0.00647242	0.120901	0.0362522	-0.00667075	0.0279987	0.143561	0.0553982	0.0191934	0.0372958	0.0904283	0.0225474
TPP2	0.0260012	0.176239	0.153582	0.147263	0.13372	-0.0902017	0.155638	-0.0201611	0.10112	0.144855	0.0150917	0.0799732	0.0905466	0.0460837
C10orf88	-0.00556242	0.167782	0.12678	0.08454	-0.0819524	0.076074	0.172366	0.222663	0.0811096	0.0431227	0.157034	0.100078	0.0905941	0.0312085
USP1	0.0473176	0.175859	0.0432209	0.10213	-0.00777937	0.0829297	0.112471	0.0854503	0.111588	0.0458572	0.0936171	0.0697371	0.0906627	0.00428603
YARS	0.024204	0.173494	0.0709232	0.155894	0.143971	-0.0129383	0.0799142	0.0608838	0.0988489	0.123596	0.0426199	0.083108	0.0909784	0.00729925
ZNF527	0.0466975	0.146571	0.0449996	0.0416421	0.0557591	0.0649355	0.0383353	0.266373	0.0966341	0.0474669	0.123215	0.0853408	0.0909874	0.0170691
NEXN	0.126072	0.154363	-0.0644295	0.0457237	0.0579739	-0.0240168	0.106753	0.129685	0.140218	0.0130894	0.0708071	0.0419482	0.091083	0.0468975
LSM6	0.0149732	0.0773791	0.11184	0.0674002	0.185375	0.0912773	0.158967	0.206479	0.0461762	0.121538	0.152241	0.13689	0.0915329	0.00160927
APOA1BP	0.140805	0.132123	0.0403949	0.0734226	0.119462	0.00907307	0.0214918	0.0161044	0.136464	0.07776	0.0155564	0.0466582	0.0915613	0.00928916
TMEM86B	0.209808	0.0792852	0.108963	0.0541827	-0.000374159	0.0170105	0.0863108	-0.0343925	0.144547	0.0542572	0.0229763	0.0386167	0.0915816	0.0453039
TYROBP	0.104071	-0.0006797	0.204338	0.0684874	0.19881	0.0814207	0.150797	0.084968	0.0516959	0.157212	0.105729	0.13147	0.091583	0.00268715
KIAA0528	-0.0201577	0.114593	0.205253	0.176574	0.0649127	-0.0132947	0.24661	0.142831	0.0472178	0.148913	0.125382	0.137148	0.0921828	0.0129695
LYSMD4	0.151061	0.0887302	0.146847	0.106043	0.113519	0.0160503	0.0246223	-0.0202199	0.119896	0.122136	0.00681757	0.0644769	0.0921863	0.010438
C11orf45	0.113746	0.0704159	0.0424935	0.204422	0.066205	0.0216991	0.255784	-0.0357714	0.092081	0.104374	0.0805706	0.0924721	0.0922766	0.0299446
PRPH2	0.0195171	0.0603014	0.204468	0.0853803	0.151378	0.382116	0.0908011	-0.0446281	0.0399092	0.147075	0.142763	0.144919	0.0924142	0.0371421
PSMG3	0.215749	0.0769297	0.0727258	0.0684452	0.025922	0.0783524	-0.0499238	0.0360226	0.146339	0.0556977	0.0214837	0.0385907	0.092465	0.0414137
GC	-0.0236685	0.246199	0.0445884	0.0905352	0.188073	0.0693784	-0.00894541	0.0614678	0.111265	0.107732	0.0406336	0.074183	0.0927241	0.0377582
LOC645332	0.14203	0.0867137	0.0895089	0.0786428	0.083112	0.0707438	-0.0467836	0.152173	0.114372	0.0837546	0.0587112	0.0712329	0.0928024	0.00624097
CLIC4	0.20594	0.0478611	0.0916628	0.0907227	0.160954	-0.000470002	-0.00504872	0.0153627	0.1269	0.114447	0.00328132	0.0588639	0.0928822	0.0269527
C22orf31	0.107312	0.150745	0.102392	0.102854	0.0212853	0.0615517	0.0381765	0.014734	0.129028	0.0755105	0.038154	0.0568323	0.0929302	0.00323122
YWHAB	0.126151	0.185747	0.0886592	0.00073994	0.0382358	0.053209	-0.0240081	0.0234001	0.155949	0.042545	0.0175337	0.0300393	0.092994	0.0399167
SLMAP	0.130578	0.160635	0.102505	-0.0523421	0.0366543	0.0458626	0.0537404	0.0568709	0.145606	0.0289392	0.052158	0.0405486	0.0930775	0.0233613
URB2	0.0998734	0.112356	0.059735	0.129621	0.137264	-0.0371443	0.148991	0.0436212	0.106114	0.108873	0.0518228	0.0803481	0.0932313	0.00552991
SNORD115-10	0.172439	0.0546566	0.0745364	0.0405005	0.0883921	-0.0027777	0.0671556	0.17129	0.113548	0.0678097	0.0785558	0.0731828	0.0933654	0.00624097
PTGR2	-0.0718242	0.215353	0.171412	0.149713	0.0791251	0.019265	0.130168	0.141613	0.0717642	0.133417	0.0970152	0.115216	0.0934902	0.0152307
ZNF549	-0.0167828	0.134153	0.278023	0.0767157	0.15007	0.137433	-0.109175	0.237202	0.058685	0.16827	0.0884869	0.128378	0.0935316	0.0425337
IARS	0.132011	0.101491	0.102041	0.188385	0.11433	-0.045671	0.0843954	-0.0208475	0.116751	0.134918	0.00595899	0.0704387	0.0935947	0.020627
ATP2C1	0.0825225	0.0950748	0.0702734	0.299773	0.0154678	0.0908684	0.0857649	0.0334032	0.0887986	0.128505	0.0700122	0.0992585	0.0940285	0.0162783
ALKBH8	-0.106771	0.109359	0.199938	0.205645	0.159218	0.132322	0.393023	0.0319073	0.00129359	0.188267	0.185751	0.187009	0.0941513	0.0283205
AHI1	0.0970939	0.158805	0.053497	-0.0275525	0.0863643	-0.0684341	0.202831	0.116921	0.12795	0.0374362	0.0837727	0.0606045	0.094277	0.0459476
C12orf57	0.0615895	0.0985259	-0.0178884	0.230802	0.222905	-0.0464362	0.0229653	0.239414	0.0800577	0.145273	0.0719812	0.108627	0.0943423	0.0427109
CT45A6	-0.0101971	0.236164	0.116404	0.148999	0.16648	0.0513098	0.0500936	-0.0759254	0.112984	0.143961	0.00849266	0.0762267	0.0946052	0.0485905
SCD5	-0.0394221	0.116615	0.159888	0.147752	0.135545	0.297435	0.029123	0.135296	0.0385966	0.147728	0.153952	0.15084	0.0947182	0.0096642
MXI1	0.0761813	0.0862314	0.151856	0.0392106	0.21266	0.249735	-0.0746741	0.0709082	0.0812064	0.134576	0.0819898	0.108283	0.0947445	0.0265142
NIP7	0.119802	0.0321257	0.223761	0.212065	0.0355037	0.0137535	0.0556299	0.146087	0.0759641	0.15711	0.0718234	0.114467	0.0952153	0.0091336
GART	0.16671	0.135483	0.0642392	0.0608789	0.110712	0.011436	0.0307793	-0.0405378	0.151096	0.0786099	0.000559148	0.0395845	0.0953404	0.026592
C4orf42	0.0357175	0.108887	0.128572	0.204887	0.145914	0.15677	0.00178535	0.0784184	0.0723022	0.159791	0.0789913	0.119391	0.0958466	0.0025634
MAGEH1	0.116049	0.084545	0.00236047	0.0951592	-0.0446624	0.221021	0.0801612	0.196433	0.100297	0.0176191	0.165871	0.0917453	0.0960211	0.0200789
PHF14	-0.0802003	0.204892	0.251815	0.199356	0.173342	-0.0415148	0.0973523	0.0992167	0.0623456	0.208171	0.0516847	0.129928	0.0961368	0.0320527
LMAN1	0.0631879	0.223912	0.0201718	0.0952244	0.0728059	0.0363863	0.108584	-0.0369554	0.14355	0.062734	0.036005	0.0493695	0.0964598	0.0306568
ACSS3	0.0969348	0.0375063	0.131624	0.152792	0.0469839	0.0491582	0.189798	0.185517	0.0672205	0.110467	0.141491	0.125979	0.0965997	0.00151987
PDCD2	0.149549	-0.0137414	0.115791	0.119495	0.153297	0.0838673	0.0639475	0.216482	0.067904	0.129528	0.121432	0.12548	0.0966919	0.00255703
C9orf86	0.0620679	0.181341	0.151459	0.0753892	0.153842	0.164753	-0.0856349	-0.0282103	0.121704	0.126897	0.0169693	0.0719331	0.0968187	0.0452159
HINFP	0.095741	0.109385	0.0777185	0.132321	0.164348	-0.0103355	0.0788598	0.10389	0.102563	0.124796	0.0574715	0.0911337	0.0968484	0.00122178
LOC641367	0.157292	-0.00112355	0.109097	0.114396	0.288223	0.251921	-0.0637254	-0.00434669	0.0780841	0.170572	0.0612831	0.115927	0.0970058	0.0470589
SNORD115-48	-0.135359	0.156727	0.224211	0.0495206	0.17934	0.408967	0.100556	0.139997	0.010684	0.151024	0.216507	0.183765	0.0972246	0.0367877
SETMAR	0.158651	-0.0206851	0.207537	0.178251	-0.0104779	0.152148	-0.0280683	0.25562	0.068983	0.125103	0.126567	0.125835	0.097409	0.0272222
PLK3	0.11339	0.177965	0.00903457	0.0781719	0.182221	-0.00893384	0.0159927	0.0210213	0.145678	0.0898091	0.00936004	0.0495846	0.0976311	0.0302625
RPL8	0.175818	0.0729157	0.0865321	0.145693	0.180949	-0.0246239	-0.00468049	0.0453254	0.124367	0.137725	0.00534037	0.0715326	0.0979497	0.0182983
TTTY6	0.205272	0.0615044	0.0639753	0.0885768	0.00688611	0.123038	0.044618	0.0481909	0.133388	0.0531461	0.071949	0.0625475	0.0979678	0.00728941
METTL14	-0.0769167	0.227586	0.133839	0.0950319	-0.0037536	0.102756	0.302759	0.0941448	0.0753348	0.0750391	0.166553	0.120796	0.0980655	0.0359341
CDK19	0.0765315	0.122504	0.137614	0.0951129	-0.139022	0.274137	0.0919457	0.121665	0.0995177	0.0312349	0.162583	0.0969088	0.0982132	0.0455741
LASS6	-0.00307541	0.211146	0.0351975	0.0600405	0.146206	0.132308	0.119406	0.0615511	0.104035	0.0804814	0.104422	0.0924515	0.0982433	0.00597121
MGC57346	0.209244	0.00193652	0.14259	0.193392	0.0547696	0.0534864	0.00643511	0.0992288	0.10559	0.130251	0.0530501	0.0916504	0.0986204	0.0120641
RNF157	0.14571	-0.0449673	0.137351	0.28118	0.272409	0.0494491	-0.021297	0.166507	0.0503713	0.230313	0.0648863	0.1476	0.0989856	0.0244961
RPS6	0.217298	0.0543031	0.079096	0.0209687	0.125825	-0.000529905	0.103526	0.0444447	0.1358	0.0752966	0.049147	0.0622218	0.0990111	0.0130994
EXOSC2	0.138931	0.150342	0.042926	0.110876	0.144605	0.0519255	-0.0571408	0.0272851	0.144637	0.0994692	0.00735659	0.0534129	0.0990247	0.0211677
LRRC4C	0.00865381	0.23462	-0.0834845	0.0403841	0.0921326	0.17061	0.0939233	0.14497	0.121637	0.0163441	0.136501	0.0764226	0.0990297	0.0416827
C3orf27	0.139135	0.127882	0.0225498	0.0361335	0.0838192	0.206327	-0.0805763	0.121353	0.133509	0.0475008	0.0823678	0.0649343	0.0992215	0.033801
RP11-410N8.4	0.247902	-0.0526503	-0.016437	0.109974	0.232584	0.119438	0.0559785	0.1045	0.097626	0.108707	0.0933055	0.101006	0.0993162	0.0319538
FAM165B	0.0370236	0.031774	0.140662	0.213266	-0.0159681	0.25499	0.199959	0.19351	0.0343988	0.112653	0.216153	0.164403	0.099401	0.00765483
MAST1	0.0280681	0.0452796	0.155908	0.243642	0.297941	0.1444	-0.091559	0.22542	0.0366739	0.232497	0.0927534	0.162625	0.0996496	0.0243427
LOC100128364	0.126988	0.0479521	-0.0233944	0.321086	0.0937595	0.236515	0.0297883	0.0153375	0.0874699	0.130484	0.0938801	0.112182	0.0998259	0.0390252
USP31	0.000860028	-0.121996	0.31946	0.249147	0.417402	0.0679825	0.276446	0.233233	-0.0605678	0.32867	0.192554	0.260612	0.100022	0.0256831
SLCO5A1	0.136255	-0.264009	0.403935	0.292832	0.405969	0.259956	0.11867	0.105098	-0.0638768	0.367579	0.161241	0.26441	0.100267	0.0488887
ZNF57	-0.0385927	0.163743	0.0969736	0.113679	0.15902	0.244845	0.0853654	0.128461	0.0625751	0.123224	0.15289	0.138057	0.100316	0.00425177
SPATS2L	-0.0658289	0.292616	0.0981113	0.0876552	0.153904	0.0564747	0.0537858	0.0738803	0.113393	0.113224	0.0613803	0.0873019	0.100348	0.0346404
CSRNP2	0.138778	0.0345002	0.108428	0.102156	0.146665	0.0930338	0.173043	0.0616613	0.0866391	0.119083	0.109246	0.114165	0.100402	0.000284537
CSMD3	-0.0260632	-0.0836313	0.270843	0.48455	0.154903	0.218525	0.291084	0.114079	-0.0548473	0.303432	0.207896	0.255664	0.100408	0.0277891
FBXO22	0.0315518	0.188165	0.152893	0.0555986	0.0225893	0.0474535	0.15521	0.113976	0.109859	0.0770269	0.105546	0.0912866	0.100573	0.00399157
LARS	0.197528	0.0245089	0.17523	0.0932686	0.0821376	-0.0812366	0.15249	0.119177	0.111019	0.116879	0.0634769	0.0901778	0.100598	0.0202561
ACTR10	0.0420767	0.145807	0.132073	0.130043	0.134822	0.043071	0.227488	-0.0232967	0.0939418	0.132313	0.0824206	0.107367	0.100654	0.00720262
RNF219	0.04017	0.1111	0.0585448	0.168028	0.1059	0.0415421	0.243937	0.136402	0.0756352	0.110824	0.140627	0.125725	0.10068	0.00253127
UCK2	0.181357	0.081597	0.0530167	0.02031	0.282457	-0.0402465	0.0478744	0.0580484	0.131477	0.118595	0.0218921	0.0702433	0.10086	0.0476123
SMOX	0.100705	0.108194	-0.0302234	0.297743	0.115394	0.0916776	0.0139258	0.0964936	0.104449	0.127638	0.0673657	0.0975018	0.100976	0.0217458
HDX	-0.00801362	0.164642	0.202984	0.204263	0.09223	-0.00643159	0.172201	0.0768342	0.078314	0.166492	0.0808678	0.12368	0.100997	0.00825073
ATG5	0.0547329	0.160172	0.131507	0.24462	0.00809571	0.01058	0.231678	-0.0589628	0.107452	0.128074	0.0610983	0.0945863	0.101019	0.0417666
TMEM106C	0.133734	0.0997614	-0.00889559	0.131171	0.140062	0.111746	0.0734428	0.0648251	0.116748	0.0874457	0.0833379	0.0853918	0.10107	0.00111566
PUS7L	-0.0622361	0.054107	0.272939	0.229324	0.26447	-0.0392156	0.438925	0.0713147	-0.00406459	0.255578	0.157008	0.206293	0.101114	0.041856
GPR149	0.126646	0.00718688	0.364774	0.19213	0.1025	0.115221	0.0479477	-0.010257	0.0669162	0.219802	0.0509707	0.135386	0.101151	0.0267601
UBR7	-0.0213932	0.247912	0.0607623	0.146914	0.0243249	0.0136468	0.22841	0.0611437	0.113259	0.0773336	0.101067	0.0892003	0.10123	0.03212
SI	0.0341495	0.213272	0.0860752	-0.0497709	0.146204	0.0643206	0.131002	0.0962823	0.123711	0.0608361	0.0972016	0.0790188	0.101365	0.0142611
ZNF714	0.165915	0.0051286	0.0204995	0.206949	0.162249	0.182618	-0.0321753	0.164228	0.0855217	0.129899	0.10489	0.117395	0.101458	0.013664
QARS	0.164598	0.115851	0.0598937	0.078325	0.186602	-0.0261912	0.00350457	0.0766058	0.140224	0.108274	0.0179731	0.0631234	0.101674	0.0152254
C22orf46	0.0622378	0.156226	0.129323	0.153517	-0.0150371	-0.026436	0.0910492	0.23289	0.109232	0.0892676	0.0991679	0.0942177	0.101725	0.0168573
RALGPS1	0.0974636	0.12401	0.104406	0.10809	0.171177	0.0305587	0.124272	0.0196887	0.110737	0.127891	0.0581731	0.093032	0.101884	0.000900555
CDCP2	0.104677	-0.00223408	0.0869118	0.298994	0.108788	0.317823	0.0314993	0.0716624	0.0512215	0.164898	0.140328	0.152613	0.101917	0.0185076
C13orf23	0.157008	0.0894694	0.237371	0.00459145	0.0699014	0.0290094	0.125575	0.0178543	0.123239	0.103955	0.0574796	0.0807171	0.101978	0.0139454
RIT1	0.0958322	0.1579	-0.0816511	0.0925986	-0.0282625	0.140579	0.203607	0.136546	0.126866	-0.00577166	0.160244	0.0772363	0.102051	0.034583
RP1L1	0.263237	-0.0495913	-0.0562773	0.114203	0.12564	0.216313	0.126647	0.0652877	0.106823	0.0611886	0.136082	0.0986355	0.102729	0.0401016
KLKB1	0.0438393	0.18511	0.0863312	0.193703	0.211234	-0.0273285	-0.0526615	0.135375	0.114474	0.163756	0.0184615	0.0911087	0.102792	0.0308293
EEA1	-0.160277	0.273284	0.214845	0.0605151	0.260547	0.166047	0.18015	0.0124721	0.0565034	0.178636	0.119556	0.149096	0.1028	0.0459154
TUSC3	0.152508	0.152556	0.0400652	0.0520806	0.0399511	0.0687509	0.0526765	0.0650622	0.152532	0.0440323	0.0621632	0.0530978	0.102815	0.0022707
EPM2AIP1	0.232245	0.100244	0.0466199	-0.0252847	0.00981397	0.0755919	0.0679314	0.0672465	0.166244	0.010383	0.0702566	0.0403198	0.103282	0.032009
PIGX	0.0587607	0.26192	0.0644782	0.128564	0.0391696	0.0336566	0.00849867	0.00467207	0.16034	0.0774039	0.0156091	0.0465065	0.103423	0.0412772
ROCK2	-0.106847	0.239499	0.212713	0.204139	0.194602	0.00309686	0.175975	0.05569	0.0663257	0.203818	0.078254	0.141036	0.103681	0.0269901
SH3KBP1	0.0434391	0.194719	0.0398348	0.151774	0.048136	0.0144656	0.0866626	0.189031	0.119079	0.079915	0.0967198	0.0883174	0.103698	0.00704775
C19orf12	0.2532	-0.0731158	0.156265	0.228183	0.0844953	0.120493	0.070062	0.0454795	0.0900419	0.156314	0.0786782	0.117496	0.103769	0.0202223
UNC5D	0.113287	-0.0583376	0.208906	0.135724	0.35603	0.338817	-0.0265165	0.0680255	0.0274745	0.233553	0.126775	0.180164	0.103819	0.0341749
LCMT2	0.00395109	0.227749	0.147264	0.124801	0.156154	-0.0675108	0.131505	0.0588273	0.11585	0.14274	0.0409406	0.0918401	0.103845	0.0218857
NDUFAF2	0.0825703	0.0418982	0.195637	0.265368	0.205475	0.0542344	0.119553	0.0337131	0.0622342	0.22216	0.0691667	0.145663	0.103949	0.0048862
ZNF124	0.0149083	0.174071	0.234652	0.0960777	0.273029	-0.0656487	0.0969952	0.0470633	0.0944896	0.201253	0.0261366	0.113695	0.104092	0.0302076
TMEM35	0.21353	0.043012	0.0541258	0.223507	-0.00397978	0.0662821	0.186987	-0.0466013	0.128271	0.0912177	0.0688894	0.0800535	0.104162	0.039019
TRIM35	0.137876	0.0294511	0.193172	-0.0123027	0.303622	0.251384	0.000879644	0.0189177	0.0836636	0.161497	0.0903939	0.125946	0.104805	0.0332056
JAGN1	0.127047	0.222507	0.0755833	-0.0327371	0.00842551	0.0514613	0.0167184	0.0910539	0.174777	0.0170906	0.0530779	0.0350842	0.104931	0.0420243
ZNF790	-0.116827	0.214271	0.22604	0.139009	0.0981106	0.0547022	0.267481	0.182578	0.0487217	0.154387	0.168254	0.16132	0.105021	0.0181524
GPR81	0.0636777	0.0319174	0.184605	0.164014	0.112693	0.239837	0.179462	0.0930109	0.0477975	0.153771	0.17077	0.16227	0.105034	0.00100208
ZC3H18	0.163954	0.0896851	0.193572	0.0662337	0.0876968	0.128784	-0.0115916	0.0353161	0.12682	0.115834	0.0508361	0.0833351	0.105077	0.00535221
WHSC1L1	-0.0190547	0.201325	0.173719	0.120941	0.245597	-0.123893	0.233655	0.0645432	0.0911352	0.180085	0.058102	0.119094	0.105114	0.0456958
RBCK1	0.236563	-0.0532581	0.145381	-0.0229435	0.288715	0.153499	-0.0041786	0.154416	0.0916526	0.137051	0.101246	0.119148	0.1054	0.0393077
SP1	0.0387656	0.226516	0.13641	-0.00483459	0.0789217	0.0661962	0.1103	0.0826643	0.132641	0.0701657	0.0863869	0.0782763	0.105459	0.0071305
TNKS1BP1	0.168716	0.109872	0.0931539	0.0975667	0.171002	0.0785018	-0.131793	0.127158	0.139294	0.120574	0.0246224	0.0725982	0.105946	0.0333096
SND1	0.135273	0.142867	0.150972	0.0273594	0.190867	0.000150113	0.035244	0.0327703	0.13907	0.123066	0.0227215	0.0728937	0.105982	0.0102761
PPM1G	0.132101	0.224612	0.0541472	0.0244935	0.0759818	0.0194191	-0.0170325	0.0459231	0.178356	0.0515408	0.0161032	0.033822	0.106089	0.0359084
HIATL1	0.148916	0.164633	0.149254	0.0692673	-0.0601172	0.0540873	0.0968205	0.0232414	0.156774	0.0528013	0.0580498	0.0554255	0.1061	0.0199863
PDZD4	0.132812	0.119086	0.0523853	0.0667117	0.245218	0.0229524	0.0879367	0.0425628	0.125949	0.121438	0.0511506	0.0862944	0.106122	0.00638281
SENP1	0.0960361	0.151023	0.133328	0.130167	0.185346	-0.0702472	0.0847015	0.0705575	0.12353	0.149614	0.0283373	0.0889756	0.106253	0.00914671
ZFAND1	-0.00144321	0.0324837	0.264892	0.302269	0.0913904	0.0388281	0.265703	0.220749	0.0155203	0.219517	0.175093	0.197305	0.106413	0.0104143
SMARCC2	0.144485	0.130801	0.181687	0.0759438	0.125614	0.063715	-0.0786829	0.0852554	0.137643	0.127748	0.0234292	0.0755886	0.106616	0.0138146
ASXL2	-0.0268966	0.229216	0.259765	0.0880974	0.185156	0.0199662	0.109562	0.00993279	0.10116	0.177673	0.0464871	0.11208	0.10662	0.0229895
C6orf125	0.255223	0.0135567	-0.00491105	0.12013	0.105945	0.0632189	0.0544979	0.137732	0.13439	0.0737215	0.0851495	0.0794355	0.106913	0.0150737
MTTP	0.176606	0.151357	-0.0360495	0.131242	0.0742166	0.0761517	-0.084744	0.138604	0.163981	0.0564697	0.0433373	0.0499035	0.106942	0.0493308
S100Z	0.0887081	0.170015	0.161412	0.135417	0.0416263	0.0329692	-0.0861181	0.22336	0.129361	0.112818	0.056737	0.0847777	0.10707	0.0281274
EHF	0.225163	-0.0171568	0.0689481	-0.108185	0.201212	0.163347	0.165212	0.1708	0.104003	0.0539918	0.166453	0.110222	0.107113	0.0346014
KAZ	0.0519043	0.197859	0.322295	0.00277364	0.0669645	-0.0293367	0.0624198	0.118056	0.124882	0.130678	0.0503798	0.0905288	0.107705	0.0429476
LONRF1	0.110781	0.124854	-0.0153201	0.216777	0.1567	0.0245848	0.0839451	0.121063	0.117817	0.119386	0.0765311	0.0979585	0.107888	0.00523596
BCOR	0.0550914	0.2335	0.143882	0.0052461	0.169795	-0.0322405	0.0944453	0.0482483	0.144296	0.106308	0.0368177	0.0715627	0.107929	0.024182
SNRPD1	0.114082	0.148412	0.18095	0.146785	-0.105084	-0.00415493	0.147355	0.142122	0.131247	0.0742171	0.0951074	0.0846622	0.107955	0.0280243
C22orf13	0.0621835	0.165652	0.107861	0.185353	0.179859	0.0248272	-0.00493121	0.119797	0.113918	0.157691	0.0465642	0.102128	0.108023	0.00442405
MIR153-1	0.10818	0.223429	0.0625109	-0.00236072	0.189349	0.0196598	0.0562601	-0.0232041	0.165805	0.0831664	0.0175719	0.0503691	0.108087	0.0396911
CMTM3	0.191075	0.00464324	0.144297	0.0770998	0.12064	0.256832	0.0423058	0.0692605	0.0978591	0.114012	0.1228	0.118406	0.108132	0.00606454
ZFHX3	0.0630674	0.0483831	0.201066	0.0815406	0.462375	0.0388554	0.101587	0.0801579	0.0557252	0.248327	0.0735334	0.16093	0.108328	0.03116
LTK	0.1243	0.0556489	0.314384	0.166791	0.0954108	0.214059	-0.0465522	0.0189741	0.0899746	0.192195	0.0621604	0.127178	0.108576	0.0224601
NUP155	0.0984947	0.0723573	0.281355	0.120248	0.269806	-0.0213485	0.062579	0.0783174	0.085426	0.223803	0.0398493	0.131826	0.108626	0.0138886
ZNF587	0.165995	0.0268992	0.199711	-0.044286	0.367306	0.0966284	0.137367	-0.0310212	0.0964471	0.174244	0.067658	0.120951	0.108699	0.0478209
EXOC3L2	0.0703321	0.155068	0.104871	0.158	0.0816591	0.142427	-0.0238979	0.165139	0.1127	0.114844	0.0945558	0.1047	0.1087	0.00216877
PLCB3	0.120622	0.172633	0.0760877	0.121314	0.0235219	0.137529	-0.0916911	0.16025	0.146628	0.073641	0.0686961	0.0711686	0.108898	0.0226252
COCH	0.246566	0.0523667	0.0783428	0.0868757	0.102004	0.0585745	0.00512909	0.0803799	0.149466	0.089074	0.0480278	0.0685509	0.109009	0.00900807
OR8U1	0.127147	0.188545	0.0361974	0.0954415	-0.0127152	0.07698	-0.0661771	0.232367	0.157846	0.0396412	0.0810566	0.0603489	0.109097	0.0467306
C1orf38	-0.0508949	0.189305	-0.0372553	0.362434	0.148467	0.136128	0.0877213	0.196484	0.0692052	0.157882	0.140111	0.148996	0.109101	0.029194
COQ10A	-0.0261893	0.258287	0.0076429	0.0865286	0.180069	0.137477	0.0707219	0.132844	0.116049	0.0914136	0.113681	0.102547	0.109298	0.0138862
RPS25	0.199437	0.0614007	0.109462	0.077396	0.26794	0.0265398	0.0397951	0.0100116	0.130419	0.151599	0.0254488	0.088524	0.109471	0.0174427
PAQR4	0.246615	-0.0633065	0.0896306	0.150017	0.109875	0.223253	0.0292079	0.162996	0.091654	0.116507	0.138485	0.127496	0.109575	0.0131375
ZSWIM4	0.0834773	0.214605	-0.0631051	0.157318	0.183754	0.131686	0.0635759	-0.0489286	0.149041	0.0926556	0.0487777	0.0707166	0.109879	0.0420325
RIOK1	0.00135121	0.219594	0.16031	0.223827	0.0951039	-0.0620413	0.21871	0.0208005	0.110473	0.159747	0.0591564	0.109452	0.109962	0.0283606
SLC25A16	0.226088	0.0561312	0.208421	0.0551342	-0.0284053	0.00529891	0.142933	0.0910295	0.14111	0.0783832	0.0797538	0.0790685	0.110089	0.0223284
PLAC1	0.174403	0.0654385	0.0238582	0.225845	0.140148	0.107102	-0.00493695	0.110937	0.119921	0.12995	0.0710341	0.100492	0.110206	0.00592332
LRP11	0.137038	0.0764451	0.0799587	0.0243837	0.165546	0.0938259	0.159256	0.161636	0.106741	0.0899627	0.138239	0.114101	0.110421	0.000454721
ZNF473	0.104616	0.207321	0.155158	0.0080667	0.228085	-0.0344558	0.0129409	0.0211311	0.155969	0.130437	-0.000127936	0.0651544	0.110561	0.0420523
MEOX2	0.0714859	0.157649	0.185223	0.0547537	0.2244	0.172735	-0.150214	0.153994	0.114567	0.154792	0.0588379	0.106815	0.110691	0.0362106
SNRNP25	0.150965	0.176036	-0.0311559	0.0370661	0.0709037	0.0208658	0.120327	0.129979	0.163501	0.0256046	0.0903905	0.0579976	0.110749	0.0126373
RPS28	0.210331	0.0252644	0.186752	0.099763	0.237938	0.0723798	-0.0273542	0.0530084	0.117798	0.174818	0.032678	0.103748	0.110773	0.0151527
MIR125A	0.134629	0.0571959	0.269542	-0.0680145	0.171559	0.134253	0.0395654	0.212099	0.0959124	0.124362	0.128639	0.126501	0.111206	0.0161294
KIAA0090	0.197753	0.104422	0.0515164	0.105768	0.0263684	0.0420103	0.162797	0.0400073	0.151088	0.0612176	0.0816047	0.0714112	0.111249	0.00452955
OR5AR1	0.319058	-0.0304986	0.126122	0.0608098	0.155208	0.0540346	0.0700906	0.00454066	0.14428	0.114047	0.0428886	0.0784676	0.111374	0.0423594
NEU3	0.23117	0.0293393	0.104582	0.0319107	0.169098	0.189611	-0.024488	0.0863684	0.130255	0.101863	0.0838303	0.0928468	0.111551	0.0140173
C4BPA	-0.0544151	0.218445	0.249276	0.180283	0.204898	0.0381535	0.123336	0.051316	0.0820152	0.211486	0.070935	0.14121	0.111613	0.0119096
RHOBTB2	0.101626	0.192314	0.0731999	0.210349	0.0640553	-0.0580974	0.126842	0.0413254	0.14697	0.115868	0.0366901	0.076279	0.111624	0.017425
MAMLD1	0.0771059	0.0212683	0.2495	0.161663	0.388462	0.11302	-0.0380424	0.169974	0.0491871	0.266542	0.0816504	0.174096	0.111642	0.0194448
BTF3L4	0.178037	0.177354	0.01956	0.0883311	0.079409	-0.014337	0.13782	-0.0372144	0.177696	0.0624334	0.0287561	0.0455947	0.111645	0.0322855
FAM86C	0.0361555	0.261243	0.134726	0.0161384	0.0727535	0.135172	0.0375195	0.0542472	0.148699	0.0745391	0.0756461	0.0750926	0.111896	0.0137914
EPS15	0.0422032	0.214171	0.20058	0.0582519	0.168172	0.0431111	0.047299	0.0566045	0.128187	0.142335	0.0490049	0.0956697	0.111929	0.00627629
BCL3	0.142891	0.16705	0.0994299	0.0290904	0.203596	0.0577976	-0.0552217	0.078878	0.154971	0.110706	0.0271513	0.0689284	0.11195	0.0173407
KIF2A	0.125623	0.212005	0.161854	0.141643	0.0787874	-0.0113786	0.0560344	-0.0941277	0.168814	0.127428	-0.0164906	0.0554686	0.112141	0.0485164
EIF3A	0.106323	0.113412	0.180263	0.175837	0.223516	0.102486	0.0567132	-0.0522937	0.109867	0.193205	0.0356352	0.11442	0.112144	0.00724703
DPPA2	0.113726	0.17203	0.239404	-0.0169667	0.221541	0.0776939	-0.00915394	-0.0214053	0.142878	0.147993	0.0157116	0.0818521	0.112365	0.0373505
COX4I2	0.26245	-0.0596442	0.117349	0.265441	0.0914474	0.246789	-0.0251692	0.0477986	0.101403	0.158079	0.089806	0.123942	0.112673	0.0359639
CUX2	0.0940521	0.0917127	0.272462	0.307299	0.0691679	-0.0800244	0.0620013	0.164622	0.0928824	0.21631	0.0488661	0.132588	0.112735	0.0266339
XIAP	0.0673536	0.161698	0.0269072	0.0492839	0.0649724	0.0628808	0.294707	0.167121	0.114526	0.0470545	0.174903	0.110979	0.112752	0.00977801
RLN2	0.173799	0.0685037	0.16913	0.258197	0.0919791	0.1884	-0.143757	0.0624829	0.121151	0.173102	0.0357084	0.104405	0.112778	0.0400714
NPVF	0.118537	0.130561	-0.022883	0.0198872	0.273005	0.0755643	0.259034	0.00248232	0.124549	0.0900032	0.11236	0.101182	0.112865	0.0304647
PDE6B	0.0457731	0.170346	0.1763	0.158746	0.243315	0.113418	0.0364009	-0.0171918	0.108059	0.192787	0.0442091	0.118498	0.113279	0.00722049
RAB18	0.0842191	0.234558	0.00696084	0.0491474	0.0170984	0.0752438	0.242163	0.0139002	0.159388	0.0244022	0.110436	0.067419	0.113404	0.0317678
NRBF2	0.163913	0.110894	0.0506611	0.0746925	0.045465	0.235247	0.0376509	0.0951804	0.137404	0.0569395	0.122693	0.0898162	0.11361	0.0039047
MAGI3	0.0753116	0.201047	0.142484	0.0391592	0.176978	-0.112543	0.168819	0.128742	0.138179	0.11954	0.0616727	0.0906066	0.114393	0.0250401
KIAA1949	0.177457	0.113868	0.0751489	0.18036	0.0666603	0.0985215	-0.0700147	0.149791	0.145662	0.10739	0.0594326	0.0834111	0.114537	0.0105122
ZNF26	0.108321	0.169334	0.214109	0.262948	-0.0224107	-0.0435082	0.146441	-0.0153013	0.138828	0.151549	0.0292107	0.0903797	0.114604	0.0420378
MGAT5B	0.216566	0.131324	0.0886754	0.0541903	0.217318	0.0603977	-0.0552963	-0.0298451	0.173945	0.120061	-0.00824791	0.0559066	0.114926	0.0480212
BAG1	-0.00165095	0.14266	-0.0922703	0.269125	0.349919	0.121747	0.131998	0.175923	0.0705046	0.175591	0.143223	0.159407	0.114956	0.027308
CALCOCO2	0.0180064	0.252616	-0.0367033	0.0943651	0.00930537	0.197817	0.0953183	0.208223	0.135311	0.0223224	0.167119	0.0947209	0.115016	0.0261984
KLHL20	0.05081	0.233102	0.138343	0.212897	0.131911	-0.0623597	0.058065	0.0504399	0.141956	0.16105	0.0153817	0.0882161	0.115086	0.0210249
PUS3	-0.136809	0.193989	0.0853053	0.44111	0.105568	0.0997599	0.297576	0.180325	0.0285901	0.210661	0.192554	0.201607	0.115099	0.0328785
TRPM7	-0.0468162	0.302341	-0.0218489	0.116026	0.10273	0.106153	0.207302	0.104509	0.127762	0.0656357	0.139321	0.102479	0.11512	0.0290898
SCN8A	-0.266527	0.143249	0.307313	0.497514	0.328721	0.306904	0.248845	0.0651904	-0.0616391	0.37785	0.20698	0.292415	0.115388	0.0403525
SGCA	0.122092	0.102751	0.338054	0.192691	0.17319	0.147651	-0.0697776	-0.0708383	0.112422	0.234645	0.00234499	0.118495	0.115458	0.044996
PDE4D	0.0863734	0.261598	0.0336519	0.0600545	0.108165	-0.0872577	0.0909659	0.136786	0.173986	0.0672904	0.0468314	0.0570609	0.115523	0.0417148
FAM104A	0.145081	0.116289	0.0087146	0.131957	0.193782	0.124583	0.156957	-0.011512	0.130685	0.111484	0.0900093	0.100747	0.115716	0.00375775
PPA1	0.0611349	0.0864001	0.151727	0.256647	0.30759	0.0556652	0.200639	-0.0262389	0.0737675	0.238655	0.0766883	0.157671	0.11572	0.0110769
HOXB1	0.258078	-0.0534946	0.272141	0.138249	0.245565	0.0824803	0.0651755	-0.0255734	0.102291	0.218652	0.0406942	0.129673	0.115982	0.0296426
SPATA20	0.15234	0.217637	0.0602242	0.097005	0.124406	0.0821137	-0.0504385	-0.0307497	0.184988	0.0938783	0.000308491	0.0470934	0.116041	0.0366201
FMNL3	0.169286	0.124739	0.024932	0.264507	0.0718194	0.0194531	0.146894	-0.0166298	0.147013	0.12042	0.0499057	0.0851626	0.116088	0.0187386
ADK	-0.0139652	0.13768	0.0491507	0.225412	0.28029	-0.0793141	0.38332	0.163307	0.0618572	0.184951	0.155771	0.170361	0.116109	0.0341475
LIMS1	-0.0376741	0.315091	0.0457291	0.129002	0.221356	0.120193	0.0499767	-0.00438566	0.138709	0.132029	0.0552615	0.0936452	0.116177	0.0400283
KDM5A	0.172306	0.117294	0.0950282	0.162313	0.125859	-0.101635	0.217108	0.0268407	0.1448	0.127733	0.0474379	0.0875857	0.116193	0.023449
ACVR1C	0.125864	0.0358329	0.0998106	0.133231	0.287264	0.0609261	0.206626	0.122686	0.0808484	0.173435	0.130079	0.151757	0.116303	0.00215091
YIPF5	0.143406	0.147937	0.124301	0.136822	0.00303097	0.0381481	0.131386	0.090683	0.145672	0.0880511	0.0867389	0.087395	0.116533	0.00107281
WDR3	0.0443488	0.130815	0.251419	0.165895	0.155414	-0.113104	0.250146	0.163467	0.0875819	0.190909	0.100169	0.145539	0.116561	0.0167918
OBFC2B	0.0520584	0.0719566	0.232043	0.174873	0.323662	0.0685199	0.0421051	0.187176	0.0620075	0.243526	0.0992669	0.171396	0.116702	0.0051799
NENF	0.272657	0.0237466	0.079018	0.0299996	0.0735523	0.221381	-0.0604576	0.168117	0.148202	0.0608567	0.10968	0.0852684	0.116735	0.0372357
ASAP2	0.115571	0.149249	0.036288	0.012812	0.243617	0.0723335	0.158575	0.0881913	0.13241	0.0975723	0.106366	0.101969	0.117189	0.0041572
F3	0.0522363	0.147401	0.0910452	0.163182	0.150998	0.377397	0.00964338	0.0170929	0.0998189	0.135075	0.134711	0.134893	0.117356	0.0194099
FOXO3B	0.100917	0.134504	0.053014	0.0847073	0.3858	0.0240699	0.0201602	0.135401	0.11771	0.174507	0.059877	0.117192	0.117451	0.0254403
ZNF479	0.274714	-0.0394419	-0.0958198	0.213051	0.254403	0.120125	0.0825735	0.129357	0.117636	0.123878	0.110685	0.117282	0.117459	0.0413942
DYRK3	0.219283	0.117283	0.140524	0.0343451	-0.136305	0.10688	0.0767805	0.177743	0.168283	0.012855	0.120468	0.0666614	0.117472	0.0475049
PPIB	0.132706	0.109842	0.0574592	0.172073	0.144876	0.125476	0.0606135	0.121915	0.121274	0.124803	0.102668	0.113735	0.117505	7.29984e-05
PYGL	0.152018	0.0605254	0.0212075	0.194067	0.436248	-0.0272875	0.0616195	0.087303	0.106272	0.217174	0.040545	0.12886	0.117566	0.0465114
ABCA4	0.0930537	0.10701	0.252917	0.186799	0.0820335	0.302315	-0.063557	0.0508402	0.100032	0.173917	0.0965327	0.135225	0.117628	0.0184301
BRPF1	0.128824	0.215429	0.159022	-0.00470697	0.132531	0.120838	-0.0104276	-0.0178574	0.172127	0.0956153	0.030851	0.0632331	0.11768	0.0238338
BEX1	0.108099	-0.01061	0.034643	0.194688	0.215674	0.190354	0.224661	0.261321	0.0487443	0.148335	0.225445	0.18689	0.117817	0.00310418
UNC80	-0.00245112	0.00046987	0.160621	0.271882	0.218594	0.222551	0.15326	0.394239	-0.000990626	0.217032	0.256683	0.236858	0.117934	0.00701142
ITGA5	0.058122	0.206954	0.170486	0.0502137	0.243852	0.140816	-0.0586625	0.0737905	0.132538	0.154851	0.0519812	0.103416	0.117977	0.0155345
SLC26A8	-0.0203297	0.236907	0.100872	0.317081	0.0466517	0.0930017	0.101539	0.107386	0.108289	0.154868	0.100642	0.127755	0.118022	0.013682
WASF1	0.294767	0.0132502	0.0664742	-0.0141316	0.0555517	0.169436	0.137647	0.0775456	0.154009	0.0359648	0.128209	0.0820871	0.118048	0.0241727
MAP3K8	0.0859402	0.22488	-0.0236331	0.0984009	0.098837	0.0850385	0.0621656	0.16705	0.15541	0.0578683	0.104751	0.0813097	0.11836	0.0061173
COMMD6	0.0676756	0.201563	0.0288734	0.216302	0.13241	0.194246	0.0109583	0.0307675	0.134619	0.125862	0.0786574	0.10226	0.118439	0.00839469
RELL2	0.0493836	0.148007	0.0748029	0.114594	0.386393	0.196391	-0.0546882	0.111994	0.0986951	0.19193	0.0845656	0.138248	0.118471	0.0251649
PLEKHG4B	0.254488	0.107603	0.110493	0.0669675	0.167348	0.0716319	-0.0613404	-0.0141087	0.181045	0.114936	-0.00127239	0.056832	0.118939	0.0400607
IPMK	0.00889441	0.202238	0.145893	0.124533	0.0675742	0.146564	0.119772	0.190092	0.105566	0.112667	0.152143	0.132405	0.118985	0.000790204
CRLF3	0.0738926	0.135782	0.30672	0.15925	0.0133628	-0.00829974	0.304616	0.0252769	0.104837	0.159778	0.107198	0.133488	0.119162	0.0243806
LOC100132288	0.19753	0.104767	0.130554	0.121852	0.117139	0.0393224	-0.0282256	0.142667	0.151148	0.123182	0.0512546	0.0872182	0.119183	0.00381782
CACNB3	0.164165	0.131031	0.0464272	0.0663058	0.202375	0.0420427	0.0423173	0.146682	0.147598	0.105036	0.0770139	0.091025	0.119312	0.00224744
NAB1	0.13581	0.21864	0.0643047	0.0463206	0.0616387	0.166964	-0.0537476	0.0837506	0.177225	0.0574214	0.0656557	0.0615386	0.119382	0.0180853
AZIN1	0.119093	0.247092	0.0547109	0.0709975	-0.0444187	0.022038	0.198303	0.0368812	0.183093	0.0270966	0.0857409	0.0564187	0.119756	0.035489
PCNX	0.00529179	0.306386	0.0544134	0.11276	0.101107	-0.027128	0.205782	0.0558063	0.155839	0.0894269	0.0781533	0.0837901	0.119814	0.0332804
PCNXL2	0.130029	0.131697	0.286755	0.0852231	0.172935	0.000698443	0.0728474	0.0347071	0.130863	0.181638	0.0360843	0.108861	0.119862	0.00838
LOC389607	0.0280947	0.226255	0.123548	0.240585	0.127682	0.252036	-0.156132	0.0899316	0.127175	0.163938	0.0619455	0.112942	0.120058	0.0454979
CYBRD1	-0.108552	0.167027	0.114678	0.188889	0.319151	0.248518	0.158503	0.235975	0.0292376	0.207573	0.214332	0.210952	0.120095	0.00793704
ERAP2	0.138865	0.148754	0.0844759	0.0542473	0.063904	-0.0608826	0.240434	0.197627	0.14381	0.0675424	0.125726	0.0966342	0.120222	0.0139365
CD109	-0.100098	0.259951	0.246681	0.0962243	0.302172	0.0253195	0.211595	0.0811491	0.0799267	0.215026	0.106021	0.160523	0.120225	0.0237734
RPL12	0.257732	0.0959067	0.080225	0.119848	0.0893085	0.0412336	0.0134792	0.0382382	0.17682	0.0964606	0.0309837	0.0637221	0.120271	0.0108284
KIAA1826	0.0388119	0.302236	0.113285	0.035101	0.000749665	0.0421208	0.126795	0.102057	0.170524	0.049712	0.0903243	0.0700181	0.120271	0.0249748
ICAM3	0.0761968	0.130633	0.122365	0.186402	0.317029	0.268362	-0.0269655	-0.0434862	0.103415	0.208599	0.0659701	0.137284	0.12035	0.0249434
IL1RAP	0.187732	0.151897	0.024965	0.152424	0.0587328	0.102675	0.0317036	0.0564849	0.169815	0.0787073	0.063621	0.0711642	0.120489	0.00326433
ANO10	0.0838833	0.288107	0.014752	0.146158	0.00547511	-0.0469652	0.0757992	0.135077	0.185995	0.0554618	0.0546369	0.0550494	0.120522	0.0488942
B3GALNT2	0.112495	0.219501	0.15748	-0.0737565	0.111812	0.06424	0.068563	0.122447	0.165998	0.0651785	0.0850834	0.0751309	0.120565	0.0140854
ZNF140	-0.0161604	0.276168	0.132674	0.187776	0.0392983	0.0130557	0.0780195	0.216516	0.130004	0.119916	0.10253	0.111223	0.120614	0.0165006
SLC25A25	0.0576519	0.270076	0.189679	0.081947	0.121331	-0.049894	0.0197814	0.10156	0.163864	0.130986	0.0238158	0.0774007	0.120632	0.025321
PSMB9	0.0760595	0.178207	0.0973615	0.255439	0.00400806	0.106758	0.158713	0.0628706	0.127133	0.118936	0.109447	0.114192	0.120662	0.00373812
DUSP4	0.0193575	0.16429	0.169804	0.168327	0.334208	0.139233	-0.00734976	0.0928178	0.091824	0.224113	0.0749003	0.149507	0.120665	0.00859342
FKBP14	0.141927	-0.0450012	0.185538	0.228159	0.368994	-0.00412544	0.186447	0.194261	0.0484627	0.260897	0.125528	0.193212	0.120838	0.011581
C13orf28	0.165524	0.197823	-0.0853127	0.0035595	0.0683829	0.166715	0.0452955	0.162128	0.181673	-0.00445677	0.124713	0.060128	0.120901	0.0366329
LETM2	0.0990973	0.0931827	0.0228189	0.463665	0.13765	0.102591	0.162961	-0.0112259	0.09614	0.208045	0.0847755	0.14641	0.121275	0.0347288
ACTN3	0.275558	0.000663029	-0.0404268	0.108508	0.269645	0.143129	-0.0274537	0.174259	0.13811	0.112576	0.0966448	0.10461	0.12136	0.0391331
POLE	0.088548	0.234633	0.0828774	0.172256	0.199429	-0.044299	0.0454614	0.0326853	0.161591	0.151521	0.0112826	0.0814017	0.121496	0.0185913
CNOT6L	-0.0201849	0.308479	0.140766	0.0146295	0.165154	0.0370013	0.133696	0.102012	0.144147	0.10685	0.0909029	0.0988762	0.121512	0.0198443
C9orf128	0.298734	0.0691884	-0.0181852	0.00914867	-0.0126715	0.0782839	0.133797	0.166952	0.183961	-0.00723601	0.126345	0.0595543	0.121758	0.0483652
KBTBD6	0.10658	0.190993	0.168884	0.0118338	0.0334741	0.131325	0.0224581	0.200403	0.148786	0.0713973	0.118062	0.0947296	0.121758	0.00544742
CALU	0.112577	0.230145	0.0681447	0.131685	0.00710596	0.0106258	0.252107	-0.0351349	0.171361	0.0689786	0.075866	0.0724223	0.121892	0.0344582
FAM48A	0.0419787	0.211604	0.115044	0.175443	0.086881	0.0181654	0.267966	0.0388858	0.126791	0.125789	0.108339	0.117064	0.121928	0.00737161
CDH12	0.125754	0.0111933	0.201624	0.271084	0.181916	0.0338142	0.250273	0.113772	0.0684739	0.218208	0.13262	0.175414	0.121944	0.00304094
UBE3A	0.140175	0.156785	0.156219	0.110583	0.0470251	0.133084	0.091515	0.0354967	0.14848	0.104609	0.0866984	0.0956536	0.122067	0.000328276
COL5A1	0.197932	0.17414	0.0522863	0.075651	0.197993	-0.00401639	-0.0943624	0.122242	0.186036	0.108643	0.00795445	0.0582989	0.122167	0.0440308
C3orf57	0.244763	0.0961207	-0.0482119	0.0892458	0.140421	0.0869404	-0.062489	0.238373	0.170442	0.0604848	0.0876081	0.0740465	0.122244	0.0445613
ZNF256	0.154147	0.236406	0.174784	0.0915342	0.0246936	-0.0374353	0.0341827	0.0081779	0.195276	0.0970041	0.00164176	0.0493229	0.1223	0.0375447
CHSY1	0.223298	0.14956	-0.125814	0.143131	0.080967	0.0646322	0.0555063	0.135299	0.186429	0.0327613	0.0851457	0.0589535	0.122691	0.0417725
LOC100128501	0.169641	0.159995	0.261113	0.00515813	-0.0173083	0.0999905	0.051956	0.0832049	0.164818	0.0829876	0.0783838	0.0806857	0.122752	0.0169718
C21orf29	0.160802	0.0896664	0.0412478	0.173478	0.00688847	0.21162	0.0904477	0.198804	0.125234	0.0738715	0.166957	0.120414	0.122824	0.00261606
CCL14-CCL15	-0.0331843	0.16781	0.104614	0.25318	0.227255	0.21102	0.0423634	0.232016	0.067313	0.195016	0.1618	0.178408	0.122861	0.00441686
DAP	0.200965	0.194725	0.0367785	-0.0197211	0.179618	0.0408295	0.00980646	0.0408777	0.197845	0.0655584	0.0305045	0.0480315	0.122938	0.0318677
FAM59A	-0.0667815	0.199946	0.261954	0.263549	0.319194	0.1266	0.0420256	0.064647	0.0665825	0.281566	0.0777574	0.179662	0.123122	0.0144504
USP51	0.0416035	0.230126	0.0223136	0.217102	0.0635846	0.170955	0.112436	0.0762213	0.135865	0.101	0.119871	0.110435	0.12315	0.00443769
IGHE	-0.140074	0.163362	0.360812	-0.115819	0.401749	0.269048	0.253872	0.239793	0.0116445	0.215581	0.254238	0.234909	0.123277	0.0414279
EEF2	0.159303	0.224965	0.0827717	0.108708	0.157815	0.0541041	-0.0805506	0.0114849	0.192134	0.116431	-0.00498719	0.0557221	0.123928	0.0331569
BRIX1	0.0912951	0.220916	0.0832407	0.203094	-0.0139607	0.0706675	0.204833	0.00371686	0.156106	0.0907914	0.0930726	0.091932	0.124019	0.0127513
ADD2	0.164004	-0.147708	0.182757	0.437774	0.461253	-0.0309474	0.305869	0.0831945	0.00814791	0.360594	0.119372	0.239983	0.124066	0.047664
BZW2	0.125676	0.198757	0.164358	0.0671683	0.0939714	-0.0129582	0.122	0.0820924	0.162217	0.108499	0.0637115	0.0861054	0.124161	0.00243136
FAM49B	0.00990374	0.159782	0.208741	0.160607	0.238857	0.0674117	0.207682	0.0979936	0.0848429	0.202735	0.124362	0.163549	0.124196	0.00132649
CA6	0.309456	0.0354254	0.0739935	0.125659	0.122321	0.145206	0.0142679	-0.0244443	0.172441	0.107324	0.0450098	0.0761671	0.124304	0.0287743
RAD50	0.0764138	0.113345	0.0963284	0.149623	0.267733	-0.0718737	0.288367	0.198482	0.0948796	0.171228	0.138325	0.154777	0.124828	0.0110847
OR4A16	0.00861496	0.186152	0.207823	0.300328	0.184636	-0.0828809	0.211828	0.0947733	0.0973836	0.230929	0.0745735	0.152751	0.125067	0.0160414
LIPC	0.083899	0.197709	-0.0246758	0.00889397	0.111189	0.310803	-0.0482355	0.304169	0.140804	0.0318026	0.188912	0.110357	0.125581	0.0499437
IZUMO1	0.056421	0.191918	0.154088	0.151959	0.0602561	0.0975114	0.17421	0.126839	0.12417	0.122101	0.132853	0.127477	0.125823	0.000203503
PCNT	0.0986707	0.199735	0.230142	0.138207	0.190352	-0.0564521	0.0447665	0.0693416	0.149203	0.186234	0.0192187	0.102726	0.125965	0.0114393
HIRA	0.260063	0.0702458	0.12168	0.113488	0.123879	0.100554	-0.00367349	0.0652067	0.165155	0.119683	0.054029	0.0868558	0.126005	0.0050937
SLC35A2	0.21914	0.0897581	0.209714	0.0958303	0.181255	0.0893436	0.0500779	-0.0408295	0.154449	0.162266	0.032864	0.0975652	0.126007	0.00885191
DCUN1D2	0.0730834	0.221513	0.114974	0.109833	0.201273	-0.12784	0.184574	0.148945	0.147298	0.142027	0.0685596	0.105293	0.126296	0.0210176
ZNF23	0.186723	0.0897992	0.24745	0.110444	0.137348	-0.0492881	0.219643	0.021419	0.138261	0.165081	0.0639247	0.114503	0.126382	0.0114541
PCDHB1	-0.00578542	0.0871295	0.103847	0.319798	0.35237	0.183534	0.220656	0.0929334	0.040672	0.258672	0.165708	0.21219	0.126431	0.00603795
SIX4	0.091441	0.16127	0.116224	0.0547423	0.169786	0.283932	0.101864	0.033752	0.126355	0.113584	0.139849	0.126717	0.126536	0.00266716
RNF165	0.117025	-0.00220725	0.37804	0.214341	0.275719	0.254448	0.0100365	0.0420451	0.0574087	0.289367	0.102177	0.195772	0.12659	0.01397
G3BP1	0.212369	0.119823	0.0278421	0.107934	0.0950447	0.0653876	0.0876693	0.138645	0.166096	0.0769402	0.0972339	0.0870871	0.126591	0.000863674
THOC1	0.101716	0.251395	0.0588582	0.0366216	0.158187	-0.0411184	0.242591	0.00541228	0.176555	0.0845557	0.0689616	0.0767586	0.126657	0.0319457
CAMK1G	0.1223	0.086527	0.185327	0.271001	0.0127515	0.104237	0.125705	0.194843	0.104413	0.15636	0.141595	0.148977	0.126695	0.00161511
UHRF2	-0.0450061	0.281912	0.0826351	0.155801	0.19553	0.0532777	0.28376	0.0387272	0.118453	0.144655	0.125255	0.134955	0.126704	0.0169538
HEY1	0.280093	-0.0396256	0.091851	0.26238	0.214664	-0.0891893	0.16929	0.150761	0.120234	0.189632	0.0769539	0.133293	0.126763	0.0295339
DOCK6	0.251636	0.0366556	0.0705817	0.294911	0.14062	0.143639	-0.104063	0.110987	0.144146	0.168704	0.0501874	0.109446	0.126796	0.0314077
PRELID2	0.200642	-0.0031948	0.0210031	0.261348	0.424917	0.105181	0.0869158	0.0299596	0.0987237	0.235756	0.0740186	0.154887	0.126805	0.0298526
IL17A	0.12543	0.166745	0.132314	0.180198	-0.0162753	0.298561	0.0219981	0.0312536	0.146088	0.0987456	0.117271	0.108008	0.127048	0.014336
OR8H2	0.120507	0.11606	0.273597	-0.0510037	0.0465785	0.0470263	0.34411	0.156301	0.118284	0.089724	0.182479	0.136102	0.127193	0.0224205
GOLT1B	0.0403572	0.205134	0.1068	0.258772	0.224919	-0.0386184	0.27236	-0.0335429	0.122746	0.19683	0.066733	0.131782	0.127264	0.024511
LOC138412	0.235467	0.0598328	0.0898848	0.199435	0.230409	0.105711	-0.0697324	0.0862683	0.14765	0.173243	0.0407488	0.106996	0.127323	0.0144332
DEFB125	0.271693	0.152334	-0.0059188	-0.0389283	0.102404	0.0403897	0.07761	0.0807154	0.212014	0.0191857	0.0662384	0.042712	0.127363	0.041671
WNT3	0.251133	0.0766084	0.0441034	0.000273761	0.227549	0.164721	0.0811068	0.0288609	0.163871	0.090642	0.091563	0.0911025	0.127487	0.0132254
LRRC3B	0.26907	0.0555088	0.100114	0.25388	0.100838	0.0701089	-0.0474199	0.0810089	0.16229	0.151611	0.034566	0.0930883	0.127689	0.0202474
A2BP1	0.147004	0.15518	0.173381	0.194078	0.183854	0.246261	-0.138341	-0.0300014	0.151092	0.183771	0.0259728	0.104872	0.127982	0.0397658
C2orf56	-0.0220419	0.319527	0.10432	0.12813	0.0605082	0.00933906	0.0916078	0.249446	0.148742	0.0976526	0.116798	0.107225	0.127984	0.0237669
FAM3C	0.112859	0.147151	0.146158	0.176012	0.0537967	0.0645562	0.148004	0.174082	0.130005	0.125322	0.128881	0.127102	0.128553	0.000112759
TMEM98	0.198867	0.156376	-0.0656165	-0.111801	0.198533	0.134613	0.131109	0.191292	0.177622	0.0070386	0.152338	0.0796882	0.128655	0.0473139
DUSP21	0.192925	0.155128	0.132741	0.297351	-0.000301218	-0.0193397	-0.0180287	0.107496	0.174026	0.143264	0.023376	0.0833198	0.128673	0.0330132
CCDC82	0.333584	0.0112577	0.12934	0.0362223	0.0738048	0.182757	-0.0335524	0.124718	0.172421	0.079789	0.0913077	0.0855483	0.128985	0.0337529
ARRB2	0.0763324	0.288438	0.123178	0.0756849	0.179302	0.0765291	-0.085938	0.085946	0.182385	0.126055	0.0255124	0.0757838	0.129084	0.0292795
SIRT5	0.0671975	0.316386	0.147365	0.118418	-0.0375735	0.133438	0.0720356	-0.0333001	0.191791	0.0760699	0.057391	0.0667305	0.129261	0.0436236
DYRK4	0.247207	0.117172	0.0426626	0.121351	-0.00437339	-0.0164364	0.181886	0.132911	0.182189	0.0532134	0.0994534	0.0763334	0.129261	0.0151211
GMFG	0.148324	0.206456	0.159015	0.0293887	-0.0352035	0.131225	0.0161193	0.189032	0.17739	0.0510667	0.112125	0.0815961	0.129493	0.0125157
SPZ1	0.17751	0.230399	0.100813	0.0160766	0.0292103	0.0895794	-0.00477474	0.100948	0.203955	0.0487	0.0619177	0.0553088	0.129632	0.0143134
CNTD1	0.0917707	0.262288	0.0166067	0.267191	0.128345	0.060892	0.114195	-0.0926603	0.177029	0.137381	0.0274755	0.0824284	0.129729	0.0408772
LOC440863	0.178514	0.127261	-0.0226626	0.104811	0.280075	0.0984948	0.150676	0.0302965	0.152888	0.120741	0.0931558	0.106948	0.129918	0.0082302
DGAT2	0.16184	-0.0229617	0.230887	0.32958	0.42408	0.1873	-0.0229024	-0.00385749	0.0694394	0.328182	0.0535134	0.190848	0.130144	0.0306909
FAM108A1	0.272468	0.0473555	-0.0884277	0.26069	0.203601	0.114938	0.114851	0.00147546	0.159912	0.125288	0.0770883	0.101188	0.13055	0.0363286
TCOF1	0.306739	-0.0129833	0.127357	0.178167	0.207311	0.0021383	0.00527533	0.167974	0.146878	0.170945	0.0584625	0.114704	0.130791	0.019565
MBOAT4	0.0827698	0.124144	0.0715999	0.215429	0.377721	0.338788	0.0323195	-0.0860515	0.103457	0.221583	0.0950186	0.158301	0.130879	0.0351392
FAR2	0.213303	0.142504	0.169087	0.174981	0.0612624	0.0277293	0.00772952	0.0667028	0.177903	0.13511	0.0340539	0.084582	0.131243	0.00523114
KIAA1199	0.166359	0.187347	0.166028	0.212861	0.0614877	0.0692964	0.0117243	-0.00537777	0.176853	0.146792	0.0252143	0.0860032	0.131428	0.00824372
SHMT2	0.119848	0.293011	0.032379	0.0686413	0.216037	-0.0305419	0.040472	0.0130627	0.206429	0.105686	0.00766428	0.056675	0.131552	0.0459352
CD3EAP	0.2318	0.163845	0.0703463	0.203885	0.201586	0.0164724	-0.0893469	-0.00219505	0.197823	0.158606	-0.0250232	0.0667912	0.132307	0.0477811
UBIAD1	0.256795	0.145734	0.06706	-0.0209432	0.0499696	0.192965	-0.041789	0.136401	0.201264	0.0320288	0.0958588	0.0639438	0.132604	0.0312463
SMC3	0.060467	0.240542	0.102666	0.180512	0.171798	-0.025346	0.194089	0.06574	0.150504	0.151659	0.0781611	0.11491	0.132707	0.0053169
SHARPIN	0.287737	0.161094	0.120314	0.0420144	0.0762956	0.017212	0.00871899	-0.0164226	0.224415	0.0795412	0.00316948	0.0413553	0.132885	0.0440151
PHYHIP	0.28165	0.0685579	0.0548357	0.161077	0.00609426	0.283804	0.0992591	-0.057387	0.175104	0.0740025	0.108559	0.0912806	0.133192	0.036442
WDYHV1	0.000809295	0.198704	0.189711	0.209963	0.206744	0.0389578	0.194521	0.160129	0.0997564	0.202139	0.131202	0.166671	0.133214	0.0013214
TLE3	0.325787	-0.028436	0.140748	0.157783	0.291235	0.0332731	0.0756018	0.00817716	0.148675	0.196589	0.0390174	0.117803	0.133239	0.028817
TBC1D16	0.299048	0.108311	0.0301402	0.0967312	0.135922	0.0989462	-0.047832	0.0648766	0.20368	0.0875978	0.0386636	0.0631307	0.133405	0.0264934
C2orf62	0.132388	0.240123	0.287623	0.0357383	0.148071	0.115316	-0.0285928	-0.0743786	0.186255	0.157144	0.00411479	0.0806294	0.133442	0.0457618
PRKACG	0.293975	0.0583525	0.132345	0.0872864	0.188619	-0.0113379	0.0638494	0.0846612	0.176164	0.136084	0.0457243	0.0909039	0.133534	0.0115126
ARHGAP32	0.0731714	0.0900531	0.20859	0.272644	0.164551	0.0151403	0.306956	0.14495	0.0816122	0.215262	0.155682	0.185472	0.133542	0.00279273
RPL34	0.162539	0.111899	0.22986	0.15373	0.237293	0.0752132	0.0386177	0.0450208	0.137219	0.206961	0.0529505	0.129956	0.133587	0.0019378
RSPRY1	0.063163	0.273767	0.122457	0.1446	0.162129	-0.0330089	0.128411	0.068256	0.168465	0.143062	0.0545527	0.0988072	0.133636	0.00767293
BVES	0.144572	0.0366329	0.0261756	0.12759	0.328195	0.189151	0.0914295	0.298083	0.0906025	0.160654	0.192888	0.176771	0.133687	0.00563906
RAP1GAP2	0.243937	0.0954093	0.31259	0.124743	0.17319	0.00353754	-0.0236282	-0.00404318	0.169673	0.203507	-0.00804461	0.0977314	0.133702	0.0320903
NSUN3	0.0672603	0.238938	0.176065	0.189474	0.0860153	-0.0333287	0.119758	0.148078	0.153099	0.150518	0.0781689	0.114343	0.133721	0.00433944
RRM2B	-0.0392073	0.229056	0.247869	0.243965	0.253098	-0.00445389	0.0968322	0.198598	0.0949246	0.248311	0.0969922	0.172651	0.133788	0.00845414
ZFYVE19	0.211075	0.219344	0.0359225	0.165289	0.0313813	0.0620229	-0.000874356	0.0216719	0.215209	0.0775309	0.0276068	0.0525688	0.133889	0.0223065
TOP1	0.112662	0.142913	0.285105	0.15721	0.310693	-0.0122058	0.128482	-0.0178152	0.127787	0.251002	0.0328205	0.141911	0.134849	0.0134112
TMOD3	0.0970062	0.250671	0.0999232	0.110973	0.153117	-0.0455169	0.191648	0.0703477	0.173838	0.121338	0.0721597	0.0967487	0.135294	0.00731625
C20orf12	0.103128	0.269207	0.0279591	0.142134	0.0341253	0.0705889	0.226798	0.00778807	0.186168	0.0680727	0.101725	0.0848989	0.135533	0.0141322
APOB	0.187846	0.172311	0.0985494	0.237096	-0.022318	0.134831	-0.0143142	0.113346	0.180078	0.104443	0.0779543	0.0911984	0.135638	0.0103638
ARPC1A	0.0339129	0.223966	0.180876	0.266416	0.155377	0.102522	0.0488739	0.101114	0.12894	0.200889	0.0841699	0.14253	0.135735	0.00200794
SLC35E1	0.209919	0.0926829	0.131081	0.18419	0.286672	0.0586571	-0.0346805	0.0952124	0.151301	0.200648	0.0397296	0.120189	0.135745	0.00812544
MTRF1L	0.101215	0.228242	0.187701	0.0919015	0.141272	0.0386473	0.128155	0.0577092	0.164729	0.140291	0.0748371	0.107564	0.136146	0.000999897
SERGEF	0.0457925	0.289873	0.0673983	0.081076	0.00975213	0.0964408	-0.00303048	0.376863	0.167833	0.0527421	0.156758	0.10475	0.136291	0.0423344
KCNH4	0.22684	0.135284	0.0651018	0.0617729	0.156015	0.0618635	-0.0249452	0.229896	0.181062	0.0942967	0.088938	0.0916173	0.13634	0.00851384
FMR1	0.0962669	0.251852	0.0235788	0.133927	0.164363	0.0367541	0.188455	0.0456913	0.174059	0.10729	0.0903	0.0987948	0.136427	0.0046809
KIAA1045	0.158247	0.229287	0.069719	0.0249613	0.261101	-0.0573535	0.0105545	0.166433	0.193767	0.118594	0.0398779	0.0792359	0.136501	0.0305758
ELOVL7	-0.107954	0.13526	0.239342	0.400264	0.453825	0.161042	0.178585	0.130955	0.013653	0.364477	0.156861	0.260669	0.137161	0.0143696
DLX2	0.265607	0.165006	0.134534	-0.0520587	0.104047	0.134925	-0.024315	0.0570105	0.215307	0.0621744	0.0558736	0.059024	0.137165	0.0310912
UBL3	0.093109	0.221215	0.0530734	0.213534	0.15376	0.182954	0.152216	-0.0513874	0.157162	0.140122	0.0945942	0.117358	0.13726	0.00580228
BMS1	0.079245	0.193582	0.169018	0.36215	0.184767	-0.0412087	0.0974745	0.0566587	0.136413	0.238645	0.0376415	0.138143	0.137278	0.0139831
CDH13	0.229606	0.105984	-0.0360137	0.0795244	0.303381	0.112845	0.222032	-0.0393919	0.167795	0.115631	0.098495	0.107063	0.137429	0.0269758
CASP3	0.0236213	0.271709	0.0880689	0.240856	0.0947514	0.0425209	0.141631	0.160654	0.147665	0.141225	0.114935	0.12808	0.137873	0.00388849
OR52B4	-0.0736087	0.290976	0.0412317	0.23842	0.0933496	0.356971	-0.00216684	0.276627	0.108684	0.124334	0.210477	0.167405	0.138045	0.029154
PTCHD2	0.171439	0.152613	0.124133	0.273927	0.154083	0.00818279	0.0457094	0.0830681	0.162026	0.184048	0.0456534	0.114851	0.138438	0.00338286
GOLGA5	0.182651	0.254635	-0.000306582	0.13646	0.000601687	0.00759758	0.105912	0.102882	0.218643	0.0455851	0.0721307	0.0588579	0.13875	0.0198315
SCRG1	0.127057	0.22936	0.292934	0.0262014	0.169633	-0.0742307	-0.0150852	0.196709	0.178209	0.162923	0.0357975	0.0993601	0.138784	0.034048
PCBP3	0.194597	0.146062	0.210052	0.247191	0.203647	0.0230634	-0.0636433	0.026565	0.17033	0.220297	-0.00467165	0.107812	0.139071	0.0175303
PHF2	0.167242	0.297785	0.0708843	0.0172544	0.0777779	0.0640256	-0.0255113	0.0714957	0.232513	0.0553055	0.03667	0.0459878	0.139251	0.0337277
CADPS2	0.0903008	0.158869	-0.0736882	0.261476	0.278292	0.134836	-0.0231124	0.348244	0.124585	0.15536	0.153323	0.154341	0.139463	0.0257803
FAM107A	0.0348973	0.327211	-0.0127343	0.167282	0.0598506	0.269059	-0.0119776	0.11659	0.181054	0.0714661	0.124557	0.0980116	0.139533	0.0333896
CCBL1	0.163247	0.283325	0.126635	0.0655424	0.164262	0.0219675	-0.0195099	-0.0180911	0.223286	0.118813	-0.00521114	0.056801	0.140044	0.0335045
ZNF385A	0.31627	0.00219553	-0.0169461	0.0152835	0.144981	0.263969	0.0643622	0.258127	0.159233	0.0477727	0.195486	0.121629	0.140431	0.0274151
SLBP	0.238514	0.220045	0.0169054	0.075271	0.181797	0.060885	-0.0297371	0.00490352	0.22928	0.0913246	0.0120172	0.0516709	0.140475	0.0342237
PRRG1	-0.154863	0.347371	0.0681674	0.184868	0.448975	0.158458	0.181549	0.0702027	0.0962538	0.234003	0.136737	0.18537	0.140812	0.0400303
RTN4RL2	0.321401	-0.0217447	0.232787	0.179889	0.214421	0.107616	-0.0673617	0.125375	0.149828	0.209032	0.0552098	0.132121	0.140975	0.021031
ZDHHC18	0.10608	0.178385	0.28561	0.104435	0.343375	0.154285	-0.0276635	-0.020225	0.142233	0.244473	0.0354654	0.139969	0.141101	0.0191041
WNK1	0.253303	0.209622	0.142149	0.108382	0.10486	-0.0524179	0.0315916	-0.0283291	0.231462	0.118464	-0.0163851	0.0510393	0.141251	0.039931
MTMR1	0.215502	0.27019	0.0801887	0.086286	0.0881635	0.0200225	-0.0390006	0.0024779	0.242846	0.0848794	-0.00550009	0.0396897	0.141268	0.0453078
MAPK8IP1	0.220141	0.104446	0.0901827	0.0618633	0.249092	0.209321	0.00688425	0.107432	0.162294	0.133713	0.107879	0.120796	0.141545	0.00339309
TTC23L	0.0520698	0.184591	0.270804	0.172138	0.372171	-0.103028	0.159014	0.123379	0.11833	0.271704	0.0597883	0.165746	0.142038	0.0178479
CEBPE	0.23619	0.108102	0.224387	0.150934	0.0717623	0.0723946	-0.00365112	0.156178	0.172146	0.149028	0.0749739	0.112001	0.142073	0.00308676
PCDH10	0.277348	0.0689214	0.0369347	0.210916	0.261167	0.0943411	0.102154	-0.0383705	0.173135	0.169673	0.0527082	0.11119	0.142162	0.015221
CPA2	0.0315595	0.321921	0.162819	0.109878	0.252142	0.0268076	0.057922	0.0403939	0.17674	0.174946	0.0417078	0.108327	0.142534	0.015297
ALDH1B1	0.195334	0.133195	0.137995	0.220152	0.29819	-0.124946	0.0754132	0.118685	0.164264	0.218779	0.0230508	0.120915	0.14259	0.0202679
GNL3	0.270255	0.125168	0.0835643	0.130686	0.296308	-0.128497	0.143496	-0.000670465	0.197712	0.170186	0.00477608	0.087481	0.142596	0.0495121
DLX1	0.143368	0.284867	0.0312286	0.109258	0.286346	0.0462855	-0.0139477	-0.0247494	0.214118	0.142278	0.00252946	0.0724035	0.143261	0.0426929
UGDH	0.17378	0.180871	0.121479	-0.0460879	0.17422	-0.0289073	0.198303	0.236519	0.177325	0.0832037	0.135305	0.109254	0.14329	0.0119446
OR4N2	0.0996602	0.283062	0.134059	-0.0422875	0.144404	0.237319	0.0871281	0.0109308	0.191361	0.0787251	0.111793	0.0952589	0.14331	0.0164031
TMEM64	0.137825	0.177226	0.231223	0.0574076	0.0993843	0.230243	0.120588	0.0400353	0.157525	0.129338	0.130289	0.129814	0.143669	0.00106662
LCORL	0.0819714	0.240811	0.172308	0.137977	0.0780563	0.120596	0.170749	0.0768434	0.161391	0.129447	0.12273	0.126088	0.14374	0.000309077
ALPL	0.0302628	0.286772	0.132948	0.168792	0.232381	0.100345	-0.01674	0.1574	0.158517	0.17804	0.080335	0.129188	0.143853	0.00605596
ZNF34	0.253329	0.0653734	0.185969	0.00618393	0.137463	0.297542	0.0538456	0.0901293	0.159351	0.109872	0.147172	0.128522	0.143937	0.00696705
CLGN	-0.191563	0.29798	0.222481	0.295116	0.473261	0.0449081	0.307257	0.0682762	0.0532084	0.330286	0.140147	0.235217	0.144213	0.035662
ZDHHC20	0.107905	0.281508	0.176495	-0.0605548	0.0986101	0.150919	0.109876	0.0878275	0.194707	0.0715168	0.116208	0.0938622	0.144284	0.00990281
CMPK1	0.125224	0.293464	0.0828539	-0.00102189	0.0410368	0.0691148	0.222763	0.0608646	0.209344	0.0409563	0.117581	0.0792685	0.144306	0.0151372
RNF44	0.152865	0.0868388	0.134752	0.362372	0.453911	0.0455715	-0.0313074	0.0508098	0.119852	0.317012	0.0216913	0.169351	0.144602	0.032433
ZNF542	0.212246	0.220036	0.036022	0.0126127	0.0764258	0.0483594	0.101031	0.166774	0.216141	0.0416868	0.105388	0.0735376	0.144839	0.00653939
NKX1-2	0.377583	-0.00978105	0.185493	0.128981	0.18642	0.183118	-0.00159152	-0.0446542	0.183901	0.166965	0.0456241	0.106294	0.145098	0.0389014
SCG2	0.0838002	-0.0200602	0.470694	0.256931	0.52902	0.170391	0.0274607	0.0972022	0.03187	0.418882	0.0983514	0.258616	0.145243	0.0259087
CDK4	0.324114	0.173715	0.0729747	0.0418808	0.106841	0.0405773	0.0188883	-0.0301277	0.248915	0.0738989	0.00977931	0.0418391	0.145377	0.0487876
RHEBL1	-0.102561	0.223205	0.124597	0.210163	0.504742	0.166536	0.329064	0.0480169	0.0603221	0.279834	0.181206	0.23052	0.145421	0.0220198
ZMYND15	0.198474	0.221023	0.210718	0.128466	0.047976	0.204419	-0.000398383	-0.10387	0.209749	0.129053	0.0333834	0.0812184	0.145484	0.0321903
TAF3	0.0829863	0.358869	0.122288	0.0815524	0.0101263	0.172941	0.0392274	-0.00582884	0.220927	0.0713224	0.06878	0.0700512	0.145489	0.0352393
NFKBIB	0.0291633	0.315765	0.0692871	0.216588	0.253615	0.278913	-0.0649842	-0.0388526	0.172464	0.17983	0.0583586	0.119094	0.145779	0.0422579
C8orf79	0.148549	0.243597	-0.00912579	0.160114	0.0910022	0.242428	0.192095	-0.102971	0.196073	0.0806634	0.110517	0.0955904	0.145832	0.0270558
MTHFD2	0.197943	0.277295	0.0426587	0.123332	0.0826184	-0.0274871	0.128065	-0.0218427	0.237619	0.0828698	0.026245	0.0545574	0.146088	0.0304318
C1QTNF2	0.262575	0.141096	0.290662	0.0169234	0.0985732	0.113125	0.0453215	-0.0225221	0.201836	0.135386	0.0453081	0.0903471	0.146092	0.0199095
SLC8A3	0.174453	0.287871	0.053505	0.0717482	0.104339	0.0966185	0.091022	-0.0498247	0.231162	0.0765306	0.0459386	0.0612346	0.146198	0.0195098
PID1	0.209193	0.132703	0.076509	0.277663	0.241941	-0.151878	0.196099	0.0913902	0.170948	0.198704	0.0452038	0.121954	0.146451	0.0265258
ZNF776	0.126908	0.235749	0.199414	0.135081	0.180969	-0.0761863	0.116844	0.117412	0.181328	0.171821	0.0526898	0.112256	0.146792	0.00582944
TENC1	0.246627	0.220104	0.053617	-0.0329721	0.226819	0.127428	-0.0483049	0.0351009	0.233366	0.0824879	0.0380745	0.0602812	0.146823	0.0430466
SLC35D1	0.0516211	0.300247	-0.00678344	0.184447	0.0225057	-0.0603493	0.347909	0.219695	0.175934	0.066723	0.169085	0.117904	0.146919	0.0424188
CDC42BPA	0.0497686	0.174802	0.271964	0.261242	0.155492	0.0456908	0.291609	0.0670276	0.112285	0.229566	0.134776	0.182171	0.147228	0.00270035
DCLRE1B	0.100028	0.183225	0.0229023	0.335452	0.186816	0.0158569	0.161086	0.196765	0.141626	0.181723	0.124569	0.153146	0.147386	0.00466514
NCRNA00105	0.169625	0.301248	0.0142671	0.222467	0.0959317	0.0537126	-0.0154479	-0.0108799	0.235436	0.110888	0.00912824	0.0600084	0.147722	0.0399851
RTN2	-0.122431	0.113414	0.382002	0.544715	0.546335	0.177701	0.0246206	0.124512	-0.00450838	0.491017	0.108945	0.299981	0.147736	0.0355262
VWA5B2	0.109588	0.193332	0.16798	0.172187	0.18948	0.290569	0.177066	-0.133203	0.15146	0.176549	0.111478	0.144013	0.147737	0.0123198
SNORA56	0.274831	0.0394938	0.0554918	0.292129	0.146208	-0.13161	0.181859	0.287443	0.157163	0.16461	0.112564	0.138587	0.147875	0.0299548
DLGAP3	0.185911	0.0692463	0.285226	0.369002	0.229908	0.124632	-0.022481	0.0266728	0.127579	0.294712	0.0429411	0.168826	0.148203	0.0122696
LOC392288	0.360989	0.0268198	0.00440922	0.00326753	0.0335168	0.083582	0.167188	0.324613	0.193904	0.0137312	0.191794	0.102763	0.148333	0.0437543
RAB4A	0.261431	0.204959	-0.0198068	0.0942288	-0.0433595	-0.0137539	0.238148	0.127836	0.233195	0.0103542	0.11741	0.063882	0.148538	0.0435541
ATIC	0.110177	0.250326	0.282707	0.26017	0.127066	-0.0245452	0.081773	-0.0248667	0.180251	0.223315	0.010787	0.117051	0.148651	0.0182183
KYNU	0.152106	0.0140975	0.258148	0.17351	0.178273	0.14266	0.14259	0.392528	0.0831019	0.20331	0.225926	0.214618	0.14886	0.00211262
MUTED	0.0991746	0.319016	0.121276	0.12179	0.0762952	0.0300299	0.123081	0.0595036	0.209095	0.106454	0.0708713	0.0886624	0.148879	0.00641464
KIAA0562	0.18093	0.333789	0.0850331	0.0254075	0.0610978	0.0257274	0.0124458	0.034893	0.25736	0.0571794	0.0243554	0.0407674	0.149063	0.0456909
RHOT2	0.168607	0.284209	0.125877	0.0408532	0.102409	0.166328	-0.0800838	0.0777811	0.226408	0.0897131	0.0546751	0.0721941	0.149301	0.0215709
TMEM141	0.194186	0.12115	0.13115	0.272281	0.235915	-0.0531654	0.0797774	0.181204	0.157668	0.213115	0.0692721	0.141194	0.149431	0.00493822
GOLIM4	0.1759	0.246388	0.146473	-0.0233829	0.126173	-0.0401682	0.21516	0.104705	0.211144	0.0830878	0.0932321	0.0881599	0.149652	0.0142135
BMPR2	-0.12708	0.25105	0.166196	0.241374	0.512571	-0.0477688	0.362237	0.189667	0.0619851	0.306714	0.168045	0.237379	0.149682	0.0327194
PMPCA	0.292701	0.223166	0.0422361	0.0599596	0.10519	-0.0352182	0.0638963	0.014661	0.257933	0.0691284	0.0144463	0.0417874	0.14986	0.0425735
GAS2	0.303366	0.0852995	0.279663	0.181251	-0.0203282	-0.102702	0.107224	0.18736	0.194333	0.146862	0.0639608	0.105411	0.149872	0.0367353
KLF11	0.030487	0.111537	0.260415	0.193212	0.49487	0.196699	0.13216	0.0957431	0.0710122	0.316166	0.141534	0.22885	0.149931	0.00703918
HPCAL1	0.256586	0.121452	0.103505	0.173308	0.264746	0.270021	-0.0438818	-0.102224	0.189019	0.180519	0.0413053	0.110912	0.149966	0.0352592
RTN1	0.177518	0.306044	0.0612186	0.139197	0.19666	0.0349	-0.0389989	-0.0413139	0.241781	0.132358	-0.0151376	0.0586104	0.150196	0.0460859
KCNG3	0.0199387	0.180571	0.272531	0.321932	0.377721	0.17555	0.0217628	0.0319573	0.100255	0.324061	0.0764233	0.200242	0.150249	0.00996315
GRID1	0.347681	0.138626	0.147886	0.118714	0.0583165	-0.00135126	-0.0391115	0.0610141	0.243154	0.108306	0.00685042	0.057578	0.150366	0.0420614
CHST3	0.116955	0.243183	0.204272	0.23698	0.193681	0.0944248	-0.0206679	0.0183687	0.180069	0.211644	0.0307085	0.121176	0.150623	0.00637613
CPA4	0.26342	0.150482	-0.0659086	0.36995	0.026158	0.17052	0.0121091	0.0539707	0.206951	0.110067	0.0788666	0.0944666	0.150709	0.0473161
XYLB	0.0939713	0.118099	0.345508	0.321787	0.419248	0.110489	0.0122753	-0.0358796	0.106035	0.362181	0.0289617	0.195571	0.150803	0.02191
CASK	0.159998	0.311692	0.159331	0.0549395	0.0805684	-0.0926498	0.154466	0.0409555	0.235845	0.0982796	0.0342574	0.0662685	0.151057	0.0350787
CLIP1	-0.00697347	0.341752	0.0192864	0.105931	0.215355	0.0938161	0.142777	0.233423	0.167389	0.113524	0.156672	0.135098	0.151244	0.010195
G3BP2	0.179399	0.323883	0.0294482	0.042106	0.0881314	-0.018615	0.0845092	0.0878475	0.251641	0.0532285	0.0512472	0.0522379	0.15194	0.0300875
VGF	-0.0940393	0.0814964	0.258244	0.504241	0.400096	0.363632	0.127733	0.208883	-0.00627146	0.387527	0.233416	0.310471	0.1521	0.0116072
C10orf82	0.237801	0.263722	0.113636	0.137079	-0.0457955	0.0226577	0.041878	0.0530066	0.250761	0.0683066	0.0391808	0.0537437	0.152252	0.0296264
RAB9B	-0.0366581	0.359296	0.154992	0.234732	0.217664	-0.0531017	-0.0188657	0.324557	0.161319	0.202463	0.0841967	0.14333	0.152324	0.0390215
THOC2	0.161903	0.244045	0.138401	0.109192	0.120805	-0.00165789	0.1623	0.0820231	0.202974	0.1228	0.0808885	0.101844	0.152409	0.00144905
DDX46	0.14895	0.264965	0.159564	0.125854	0.0765924	-0.039276	0.170134	0.0949236	0.206957	0.12067	0.0752604	0.0979651	0.152461	0.00489476
HSPA7	0.182877	0.0867317	0.200683	0.52152	0.19067	0.235206	-0.0959234	-0.0312507	0.134804	0.304291	0.0360108	0.170151	0.152477	0.0454579
POLA1	-0.00714597	0.363447	0.26042	0.101601	0.205378	-0.0886011	0.183781	0.0991348	0.178151	0.189133	0.0647717	0.126952	0.152552	0.029704
MAFB	0.253241	0.129735	0.166193	0.176636	0.395506	-0.0825436	0.0417409	-0.0134921	0.191488	0.246112	-0.0180983	0.114007	0.152747	0.0425206
PRRC1	0.05183	0.28462	0.170242	0.201902	0.185953	-0.0504166	0.104421	0.213584	0.168225	0.186032	0.0891959	0.137614	0.15292	0.00600792
CHST1	0.105094	0.118685	0.16674	0.343218	0.394493	0.224443	-0.0292317	0.0668933	0.111889	0.301484	0.0873681	0.194426	0.153158	0.010399
GABRB3	0.16664	0.268121	0.0822816	0.0895419	0.0121253	0.0149593	0.0399189	0.297869	0.21738	0.0613162	0.117582	0.0894493	0.153415	0.0178698
MIR183	0.186296	0.222935	0.277112	-0.0107158	0.0702948	0.0380157	0.124283	0.126652	0.204616	0.11223	0.0963167	0.104273	0.154445	0.00682279
SEPW1	0.270039	0.115267	0.154926	0.011016	0.155499	0.177765	0.111638	0.0867674	0.192653	0.107147	0.12539	0.116269	0.154461	0.00140586
SLC39A3	0.258204	0.221886	0.144252	0.174317	0.0450288	0.0297287	0.16417	-0.139237	0.240045	0.121199	0.0182208	0.06971	0.154877	0.0426475
KRTAP10-8	0.334841	0.110032	0.209512	0.0920878	0.12412	0.162832	-0.0784353	0.0173573	0.222437	0.141907	0.0339178	0.0879122	0.155174	0.0271701
USP6NL	0.194459	0.230259	0.156961	0.190496	0.19625	-0.0394439	0.110677	-0.0189521	0.212359	0.181236	0.0174271	0.0993316	0.155845	0.00992667
MCM4	0.151183	0.335525	0.054357	0.158055	0.176184	0.0397996	0.0650535	-0.0827418	0.243354	0.129532	0.00737041	0.0684512	0.155902	0.0368208
GALNT9	0.173894	0.0920318	-0.0219235	0.134911	0.387263	0.225175	0.0876602	0.261742	0.132963	0.16675	0.191525	0.179138	0.15605	0.00681123
ZNF490	0.172334	0.227616	0.00607569	0.271387	0.309697	-0.0255956	0.0863683	0.0263377	0.199975	0.19572	0.0290368	0.112378	0.156177	0.021271
RAB2B	0.134911	0.335362	-0.024177	0.0808816	0.132475	0.0946902	0.103954	0.0759798	0.235137	0.0630598	0.0915413	0.0773006	0.156219	0.0138612
FLJ33996	0.109107	-0.199278	0.389422	0.462153	0.782136	-0.00502258	0.145204	0.373062	-0.0450857	0.54457	0.171081	0.357826	0.15637	0.0497471
ANKRD11	0.272488	0.119896	0.250473	0.160035	0.161619	0.112761	0.0444682	-0.0279232	0.196192	0.190709	0.0431018	0.116905	0.156549	0.00593831
ZNF292	0.0553505	0.306284	0.0902535	0.137459	0.282657	-0.137579	0.274761	0.147429	0.180817	0.170123	0.0948703	0.132497	0.156657	0.0277635
MMP24	-0.0432757	-0.0376188	0.331411	0.479546	0.54803	0.229017	0.190465	0.344993	-0.0404473	0.452996	0.254825	0.35391	0.156732	0.0126303
MAGEB18	0.13405	0.270954	0.226234	0.230423	-0.0490645	0.21634	0.0573623	-0.0144493	0.202502	0.135864	0.0864176	0.111141	0.156822	0.0173795
C1orf182	0.203999	0.138691	0.269695	0.136304	-0.0359735	0.33094	0.145804	0.0125431	0.171345	0.123342	0.163096	0.143219	0.157282	0.0101292
ZNF721	-0.26992	0.237364	0.500896	0.424307	0.505985	0.195951	0.20582	0.153683	-0.016278	0.477063	0.185151	0.331107	0.157414	0.0286857
LRRC42	0.271408	0.24716	0.0156988	0.198938	0.0111396	0.0609755	0.00796616	0.0386647	0.259284	0.0752587	0.0358688	0.0555637	0.157424	0.0321103
HNRNPAB	0.164808	0.349513	0.11442	0.127402	0.121081	-0.0928971	0.0161362	0.0616396	0.25716	0.120967	-0.00504043	0.0579635	0.157562	0.0476067
AATK	0.227947	0.26636	0.107064	0.155941	0.126313	-0.0287317	0.0542313	-0.00403843	0.247154	0.129773	0.00715372	0.0684631	0.157808	0.0180552
LOC645225	0.24888	0.169047	-0.0423466	0.129195	0.218554	0.317889	0.0370026	-0.019311	0.208964	0.101801	0.11186	0.106831	0.157897	0.0241115
TNIK	0.132816	0.262987	0.24732	0.122842	0.272509	0.197633	-0.170847	0.0449111	0.197901	0.214224	0.0238991	0.119061	0.158481	0.0329247
RNF24	0.151887	0.219461	0.0640884	0.000987069	0.261183	0.118879	0.0819137	0.268955	0.185674	0.108753	0.156583	0.132668	0.159171	0.00385117
DDO	0.0209523	0.347624	0.107636	0.390153	0.174161	-0.105662	0.0680937	0.17131	0.184288	0.223983	0.0445805	0.134282	0.159285	0.0391205
ZNF37B	0.0488452	0.324466	0.198508	0.121901	0.318816	-0.0908669	0.0706588	0.172471	0.186656	0.213075	0.0507542	0.131915	0.159285	0.0215906
LCN2	0.196095	0.0861204	0.193652	0.274918	0.290807	0.228247	0.0628296	0.0168998	0.141108	0.253126	0.102659	0.177892	0.1595	0.00221172
NSMAF	0.198518	0.306286	0.10509	-0.0767881	0.0609916	0.0614672	0.245598	0.00705841	0.252402	0.0297646	0.104708	0.0672362	0.159819	0.0406275
ADCY8	0.258461	0.0891692	0.111891	-0.0648641	0.486793	0.115436	0.164102	0.0625488	0.173815	0.17794	0.114029	0.145984	0.1599	0.0325867
RPS16	0.337578	0.0742298	0.236747	0.189956	0.183309	0.0160944	-0.000730184	0.0594288	0.205904	0.203338	0.024931	0.114134	0.160019	0.0137589
SPRR2G	0.233776	0.242438	0.289336	0.192706	0.0477063	-0.102479	-0.016273	0.0842468	0.238107	0.176582	-0.0115019	0.0825403	0.160324	0.0434648
DENND2C	-0.00412987	0.411514	0.136813	0.241034	0.129768	-0.0268525	0.239192	-0.0152248	0.203692	0.169205	0.0657049	0.117455	0.160573	0.0381692
FGF1	0.0960834	0.13426	0.110393	0.404615	0.157677	0.357469	-0.122894	0.335081	0.115172	0.224228	0.189885	0.207057	0.161114	0.0201896
SYT14L	-0.0527161	0.125387	0.51502	0.0429789	0.229196	0.205475	0.386356	0.337606	0.0363353	0.262398	0.309813	0.286105	0.16122	0.0115582
POLR3G	0.225164	0.248595	0.111189	-0.0621391	-0.0874451	0.153835	0.223133	0.177225	0.236879	-0.0127984	0.184731	0.0859662	0.161423	0.0313005
PDGFRA	0.305405	0.159137	-0.0252568	0.143136	0.0652885	0.0631453	-0.00849363	0.305704	0.232271	0.0610557	0.120119	0.0905872	0.161429	0.0270247
LHX2	0.156803	0.15038	0.167565	0.362099	0.411396	-0.066597	0.0274934	0.114895	0.153591	0.313687	0.0252637	0.169475	0.161533	0.0210609
RPL29	0.229912	0.183279	0.180078	0.00575299	0.164582	0.131054	0.121072	0.0979031	0.206595	0.116804	0.116676	0.11674	0.161668	0.000671946
POLR2I	0.133026	0.349502	-0.000259288	0.123026	0.0682574	0.169056	0.0119707	0.120996	0.241264	0.0636748	0.100674	0.0821744	0.161719	0.0161981
FAM98C	0.361635	0.110366	0.0951765	0.222079	0.100757	0.187348	-0.0825084	0.00275949	0.236	0.139338	0.0358664	0.087602	0.161801	0.035519
SLC16A1	0.112193	0.258277	0.173501	0.241265	0.166386	0.033742	0.0968151	0.120809	0.185235	0.193717	0.0837889	0.138753	0.161994	0.000764852
LUZP3P	0.255174	-0.0399379	0.429389	0.0418971	0.0880815	0.340242	0.154421	0.245207	0.107618	0.186456	0.246623	0.21654	0.162079	0.0114457
C3orf49	0.210648	0.242382	0.0347828	-0.0537466	0.012826	0.162338	0.321254	0.109152	0.226515	-0.00204591	0.197582	0.0977678	0.162141	0.0235363
TMC2	0.0735247	0.371794	0.0874424	0.209894	0.148716	-0.0496717	-0.0725688	0.286126	0.222659	0.148684	0.0546284	0.101656	0.162158	0.0468233
FOXN3	0.131947	0.186556	0.236855	0.294888	0.346139	0.153585	-0.0346079	-0.00455013	0.159251	0.292627	0.0381423	0.165385	0.162318	0.010455
SLC25A6	0.174048	0.126708	0.283522	0.359456	0.431831	0.00495884	-0.0438497	0.00981166	0.150378	0.35827	-0.00969308	0.174288	0.162333	0.0307
SETD3	0.17944	0.353367	0.0589371	0.0392122	0.0233486	0.0779165	0.0896416	0.0612587	0.266404	0.0404993	0.0762722	0.0583858	0.162395	0.0240788
KIAA1598	0.0983534	0.231745	0.111722	0.245416	0.127729	0.103124	0.286552	0.0842951	0.165049	0.161623	0.157991	0.159807	0.162428	0.000727844
CDH24	0.281129	0.202092	-0.00867297	0.0443673	0.350669	0.153393	-0.0436375	0.00626624	0.241611	0.128788	0.0386739	0.0837308	0.162671	0.048241
SMCR8	0.227999	0.212634	0.0748964	0.219299	0.306636	0.051919	-0.0586544	0.037466	0.220316	0.200277	0.0102435	0.10526	0.162788	0.0188166
FBXL17	0.263202	0.295206	0.104862	0.03019	0.0468593	0.127286	-0.0756335	0.0464197	0.279204	0.0606371	0.0326907	0.0466639	0.162934	0.0474365
HN1	0.407803	-0.0328192	0.362632	0.128899	0.110608	-0.029336	0.106731	0.150991	0.187492	0.200713	0.0761289	0.138421	0.162957	0.0329594
SOX4	0.363836	0.113157	0.00501896	0.226258	0.221656	0.0892755	-0.042243	0.0252322	0.238497	0.150978	0.0240882	0.0875329	0.163015	0.035615
C20orf103	0.124494	0.0822265	0.238528	0.371615	0.375745	0.0469409	0.156749	0.147441	0.10336	0.328629	0.117044	0.222836	0.163098	0.0032634
ATF1	0.0638224	0.410722	0.144626	0.0747981	0.203681	-0.0263251	0.0710403	0.0672847	0.237272	0.141035	0.0373333	0.0891842	0.163228	0.0312528
IGKC	0.142737	0.114298	0.0153217	0.0561652	0.41958	0.324862	0.204386	0.167924	0.128517	0.163689	0.232391	0.19804	0.163279	0.00680795
MSX1	0.306291	0.176171	0.140773	-0.0340521	0.145049	0.197499	0.044871	0.0219521	0.241231	0.0839234	0.0881072	0.0860153	0.163623	0.0144911
PMEPA1	0.27219	0.14411	0.174623	0.125792	0.439543	0.0972795	-0.0548067	-0.0665775	0.20815	0.246653	-0.00803489	0.119309	0.163729	0.0458955
STS	0.109704	0.165974	0.352944	0.347892	0.299598	-0.0731808	0.0651634	0.147929	0.137839	0.333478	0.0466373	0.190058	0.163948	0.0121517
MPP1	0.224588	0.215853	0.111304	0.202674	0.146328	0.118739	-0.0736821	0.141318	0.220221	0.153435	0.0621252	0.10778	0.164	0.00499701
MBNL1	0.138747	0.214793	0.238294	0.221249	0.208705	-0.00902192	0.117414	0.132206	0.17677	0.222749	0.0801994	0.151474	0.164122	0.000948749
MATN1	0.274501	0.192664	0.0854815	0.296293	0.0601933	-0.112313	0.0710444	0.168889	0.233582	0.147323	0.0425401	0.0949314	0.164257	0.0278944
MAP3K1	-0.248494	0.255161	0.424916	0.509137	0.606495	-0.0345291	0.15421	0.294028	0.00333333	0.513516	0.137903	0.32571	0.164521	0.0447742
ARHGAP12	-0.0201944	0.377279	0.243046	0.168224	0.281518	-0.0272534	0.181252	0.056255	0.178543	0.230929	0.0700844	0.150507	0.164525	0.0181256
MARK1	0.232289	0.320107	0.103879	-0.0328741	0.0159907	0.044235	0.0561517	0.129862	0.276198	0.0289986	0.0767494	0.052874	0.164536	0.034132
OPA1	0.161744	0.265117	0.241695	0.198403	0.14768	-0.0255552	0.178898	-0.0455788	0.213431	0.195926	0.0359213	0.115924	0.164677	0.0108773
TIPIN	0.0338137	0.207206	0.204834	0.213061	0.195212	0.0422257	0.451642	0.147538	0.12051	0.204369	0.213802	0.209085	0.164798	0.00468208
ZNF643	0.143861	0.345917	0.131161	-0.0176326	0.21679	0.117496	-0.0254251	0.0869426	0.244889	0.110106	0.0596713	0.0848887	0.164889	0.0221859
CAMK2B	0.234517	0.154522	0.196037	0.0657714	0.405953	0.150748	-0.125602	0.118843	0.19452	0.222587	0.0479964	0.135292	0.164906	0.0258277
SMARCC1	0.197954	0.202318	0.208919	0.211352	0.242333	-0.00391794	0.0818165	0.0395572	0.200136	0.220868	0.0391519	0.13001	0.165073	0.00293641
GABBR2	0.0481923	0.0401578	0.377579	0.323966	0.259641	0.253798	0.12958	0.372171	0.044175	0.320395	0.25185	0.286123	0.165149	0.00231463
ZNF658	0.184183	0.35617	0.0259974	0.0748344	-0.0552871	0.0655242	0.180736	0.0729145	0.270176	0.0151816	0.106392	0.0607866	0.165481	0.0379527
LOC100133469	-0.0523237	0.346789	0.156711	0.310328	0.2154	0.110876	0.177776	0.14248	0.147233	0.227479	0.14371	0.185595	0.166414	0.00497475
OSGIN2	0.313327	0.239926	-0.028874	0.116637	-0.0438287	0.0991626	0.127228	0.067789	0.276626	0.0146446	0.0980599	0.0563523	0.166489	0.0357861
DAAM2	0.12426	0.180789	0.0157766	0.590383	0.183596	-0.0585619	0.216653	0.137807	0.152524	0.263252	0.0986327	0.180942	0.166733	0.0375549
LIMA1	0.160568	0.128558	0.126883	0.246026	0.25426	0.115521	0.17924	0.213314	0.144563	0.209056	0.169358	0.189207	0.166885	3.68683e-05
TCF25	0.2646	0.251964	0.151617	0.0994273	0.119047	0.0375636	0.00937022	0.0387011	0.258282	0.123364	0.028545	0.0759543	0.167118	0.00925475
ZNF146	0.23774	0.172073	0.246909	0.064375	0.163211	0.0348924	0.269299	0.00255532	0.204907	0.158165	0.102249	0.130207	0.167557	0.00464566
CYB5A	0.31095	0.263189	0.112124	-0.031776	-0.0525459	0.0787699	0.0490748	0.134634	0.287069	0.00926752	0.087493	0.0483803	0.167725	0.0490387
RNF25	0.356783	0.208437	0.0437964	0.153543	0.00307157	0.0267976	0.0253121	0.074356	0.28261	0.0668037	0.0421553	0.0544795	0.168545	0.0358421
CNPY2	0.323132	0.270719	0.0486898	0.102601	0.00388177	0.0125954	0.0105698	0.0632129	0.296926	0.0517242	0.0287927	0.0402585	0.168592	0.0487541
STIM2	0.173833	0.330818	0.186356	0.189243	0.132694	-0.137664	0.0969846	0.0419165	0.252326	0.169431	0.000412404	0.0849218	0.168624	0.0335328
ZFP36L1	0.180672	0.242505	0.0725761	0.155604	0.151509	0.157278	0.102504	0.114665	0.211589	0.126563	0.124815	0.125689	0.168639	9.22156e-05
PDZD8	0.189183	0.365494	-0.0408132	0.00351937	0.160623	0.0729668	0.0629625	0.102417	0.277339	0.0411096	0.0794489	0.0602792	0.168809	0.0372745
HOXC13	0.192969	0.312447	-0.048775	0.245876	0.137638	0.175124	-0.134125	0.140829	0.252708	0.11158	0.0606095	0.0860945	0.169401	0.0453181
DOM3Z	0.360196	-0.0631092	0.151145	0.49191	0.257802	0.224411	-0.0849182	0.104427	0.148543	0.300285	0.0813067	0.190796	0.16967	0.036554
ACADM	0.167882	0.277239	0.157962	0.137627	-0.0077248	0.0601681	0.233066	0.122525	0.22256	0.0959546	0.138586	0.117271	0.169915	0.00279554
HAUS2	0.11593	0.36092	0.0948104	0.157376	0.0481116	0.00945054	0.181648	0.118108	0.238425	0.100099	0.103069	0.101584	0.170005	0.00863712
TFAP2A	0.309284	0.201777	0.0220891	0.0881589	0.0753163	0.342165	-0.069012	0.0502307	0.25553	0.0618547	0.107795	0.0848247	0.170178	0.040455
WNT5A	0.297746	0.241684	0.210722	0.105649	0.137258	-0.0199626	0.103557	-0.110237	0.269715	0.15121	-0.00888089	0.0711644	0.17044	0.0394187
UCA1	0.338155	0.0567638	0.274285	-0.0157456	0.188158	0.191029	0.266677	-0.0386043	0.19746	0.148899	0.139701	0.1443	0.17088	0.0158285
BCL2L14	0.297526	0.259084	0.214761	-0.0580197	0.0741703	0.0480135	0.0684424	0.035718	0.278305	0.0769707	0.0507246	0.0638477	0.171076	0.0320799
OPN3	0.114119	0.230486	0.296397	0.151746	0.0573592	0.26129	0.15079	0.103052	0.172303	0.168501	0.171711	0.170106	0.171204	0.000683151
PARP1	0.321232	0.226102	0.103135	0.113824	0.125756	0.000198043	0.0191465	0.0521827	0.273667	0.114238	0.0238424	0.0690403	0.171354	0.0160189
AFMID	0.310491	0.116046	-0.0743386	0.196047	0.222667	0.0904591	0.0216254	0.32309	0.213268	0.114792	0.145058	0.129925	0.171597	0.0179439
TSEN54	0.317137	0.0623249	0.308747	0.165123	0.278492	0.337238	-0.198012	0.0301616	0.189731	0.250788	0.0564625	0.153625	0.171678	0.0441065
ZNF138	-0.15357	0.197211	0.551398	0.362539	0.351285	0.00522606	0.6348	0.0240327	0.0218203	0.421741	0.221353	0.321547	0.171684	0.0400913
MIOS	0.242991	0.181162	0.175718	0.197741	-0.0425023	-0.00740982	0.261689	0.208644	0.212077	0.110319	0.154308	0.132313	0.172195	0.00678282
GOLGA3	0.249191	0.268096	0.117738	0.0450444	0.184441	0.113665	-0.0275342	0.0853532	0.258644	0.115741	0.0571612	0.0864511	0.172547	0.00823197
HDAC1	0.149483	0.363608	0.0931557	0.219743	0.0452908	0.0320009	0.0706806	0.0717937	0.256545	0.119396	0.0581584	0.0887774	0.172661	0.0131803
RBAK	0.221005	0.29724	-0.0016395	0.0882569	0.198853	-0.14423	0.249451	0.127181	0.259123	0.0951568	0.0774673	0.086312	0.172717	0.0406157
CDH23	0.497364	-0.125804	0.230608	0.109302	0.222287	0.0873157	0.048017	0.264156	0.18578	0.187399	0.133163	0.160281	0.17303	0.0369393
NTSR1	0.191889	0.16504	0.148073	0.185069	0.283841	0.192713	0.291826	-0.092317	0.178464	0.205661	0.130741	0.168201	0.173333	0.00471841
DDX60L	0.112552	0.241454	0.24779	0.0489132	0.305227	-0.02518	0.238835	0.206904	0.177003	0.200644	0.140186	0.170415	0.173709	0.00376933
STK39	0.295873	0.190922	0.198861	0.170475	0.125219	-0.0100675	0.142895	0.0045829	0.243398	0.164852	0.0458034	0.105328	0.174363	0.00597403
GPR158	0.128703	0.171264	0.301926	0.441381	0.211495	0.103913	0.181827	-0.0457501	0.149984	0.318267	0.0799967	0.199132	0.174558	0.00771522
SRPK1	0.0782183	0.263816	0.17431	0.156926	0.415627	0.0635105	0.187583	0.0721159	0.171017	0.248954	0.107736	0.178345	0.174681	0.0040066
MEF2A	0.215406	0.256013	0.11845	0.186925	0.157364	0.0804014	0.0558291	0.0873834	0.23571	0.154246	0.074538	0.114392	0.175051	0.000690603
[truncated: 398 more rows]

## Sheet: cellular models-pathways
source	pathway	minPvalue	summary	UpGenes	DownGenes
SMD	SMD tissues Brain_sw	1.36257e-09	enriched in genes down in IGF2+ ACC cells	AP3B2;BEX1;CADPS;CAMKV;CELSR2;CKMT1A;CPLX2;DNER;EPHA4;GDAP1;GPR137C;KIAA1409;LHFPL4;NRXN1;RALGPS1;RPL29;SEZ6L;TMOD2	CACNA1E;CNTNAP1;PNMA2;SORT1;SYT4
GO	GO:0044464 - cell part	1.07691e-07	-	ACADM;ACSS3;ACVR1C;ADRBK2;AGPAT5;AIG1;ANKH;AP3B2;ARNTL;ARPC1A;ASAP2;ATP1A3;B4GALT6;BCL2L11;BEX1;BHLHE41;C19orf2;C1orf9;C20orf103;C22orf31;C8orf38;CACNB3;CADPS;CALB1;CAMK1G;CAMKV;CAND1;CASP2;CASP3;CCNC;CD180;CDC42BPA;CDH12;CEBPE;CELSR2;CKMT1A;CPLX2;CSRNP2;DCBLD2;DCLRE1B;DDX46;DERL1;DNER;DUSP7;EDA2R;EFNB2;EIF2AK4;ELOVL2;EPHA4;ERO1L;FAR2;FMR1;G3BP1;GABBR2;GDAP1;GNG4;GOLGA7B;GPHN;GPR137C;GPR81;GREB1L…	AAAS;ACP2;ACSS2;ACTR3B;ACVR2B;AKT2;ALG2;ALS2CR4;ARFGAP2;ARFGAP3;ARHGAP19;ATP6V0C;B4GALT1;BBS4;BCL2L2;BNIP2;BTN3A1;C10orf58;C1orf95;C9orf30;CACNA1E;CACNA2D1;CBLL1;CD164;CDCA5;CDK8;CDKN1A;CHD4;CKS1B;CLASP1;CLK2;CNTNAP1;COX17;CRIPAK;CROT;CSNK1G3;CYP2U1;DCAF6;DCTN4;DOLK;DTX3;DUSP18;E2F6;EDC3;EIF3M;EIF4E2;EIF4H;ENTPD3;ERGIC1;ERLEC1;FAM134C;FAM189B;FBXO8;FBXO9;FLOT2;GALC;GCH1;GDI1;GM2A;GNA12;GRPR;GTF2A…
GO	GO:0005623 - cell	1.08226e-07	-	ACADM;ACSS3;ACVR1C;ADRBK2;AGPAT5;AIG1;ANKH;AP3B2;ARNTL;ARPC1A;ASAP2;ATP1A3;B4GALT6;BCL2L11;BEX1;BHLHE41;C19orf2;C1orf9;C20orf103;C22orf31;C8orf38;CACNB3;CADPS;CALB1;CAMK1G;CAMKV;CAND1;CASP2;CASP3;CCNC;CD180;CDC42BPA;CDH12;CEBPE;CELSR2;CKMT1A;CPLX2;CSRNP2;DCBLD2;DCLRE1B;DDX46;DERL1;DNER;DUSP7;EDA2R;EFNB2;EIF2AK4;ELOVL2;EPHA4;ERO1L;FAR2;FMR1;G3BP1;GABBR2;GDAP1;GNG4;GOLGA7B;GPHN;GPR137C;GPR81;GREB1L…	AAAS;ACP2;ACSS2;ACTR3B;ACVR2B;AKT2;ALG2;ALS2CR4;ARFGAP2;ARFGAP3;ARHGAP19;ATP6V0C;B4GALT1;BBS4;BCL2L2;BNIP2;BTN3A1;C10orf58;C1orf95;C9orf30;CACNA1E;CACNA2D1;CBLL1;CD164;CDCA5;CDK8;CDKN1A;CHD4;CKS1B;CLASP1;CLK2;CNTNAP1;COX17;CRIPAK;CROT;CSNK1G3;CYP2U1;DCAF6;DCTN4;DOLK;DTX3;DUSP18;E2F6;EDC3;EIF3M;EIF4E2;EIF4H;ENTPD3;ERGIC1;ERLEC1;FAM134C;FAM189B;FBXO8;FBXO9;FLOT2;GALC;GCH1;GDI1;GM2A;GNA12;GRPR;GTF2A…
MSigDB	MSigDB C4 computational GCM_NCAM1	6.54762e-07	-	CAND1;GABBR2;SESN3;UBE3A	ALS2CR4;BRPF3;BSDC1;DCTN4;HMG20A;IQCK;REEP1;REPS1;USP22
MSigDB	MSigDB C3 motifs TGCCTTA,MIR-124A	1.30858e-06	-	B4GALT6;BCL2L11;CACNB3;CADPS;EFNB2;FAM104A;LONRF1;OPN3;RALGPS1;RAVER2;RPIA;SIX4;SLC16A1;TRPS1;YIPF6	ALG2;B4GALT1;CD164;DCTN4;E2F6;FLOT2;IQGAP1;ITGA7;LMAN2L;RANBP10;RWDD4A;SEC61A2;TACC1
GO	GO:0043229 - intracellular organelle	2.33711e-06	-	ACADM;ACSS3;ADRBK2;AGPAT5;AP3B2;ARNTL;ARPC1A;ASAP2;ATP1A3;B4GALT6;BCL2L11;BEX1;BHLHE41;C19orf2;C22orf31;C8orf38;CADPS;CALB1;CAMK1G;CAMKV;CAND1;CASP3;CCNC;CEBPE;CKMT1A;CSRNP2;DCLRE1B;DDX46;DERL1;DNER;DUSP7;EIF2AK4;ELOVL2;ERO1L;FAR2;FMR1;G3BP1;GOLGA7B;GPHN;HDLBP;HINFP;HIRA;HIST1H4H;IPMK;KYNU;LCORL;LIMA1;LIMK1;LMNB2;LOC100132288;LSM6;MANEAL;MAPK8IP1;MBNL1;MEF2A;MMD;MRPS5;MTRF1L;NAA38;NDUFAF2;NEK4;NR…	AAAS;ACP2;ACSS2;ACTR3B;ALG2;ARFGAP2;ARFGAP3;ARHGAP19;ATP6V0C;B4GALT1;BBS4;BCL2L2;BNIP2;C10orf58;CD164;CDCA5;CDK8;CDKN1A;CHD4;CKS1B;CLASP1;CLK2;COX17;CRIPAK;CROT;CYP2U1;DCAF6;DCTN4;DOLK;DUSP18;E2F6;ERGIC1;ERLEC1;FBXO8;GALC;GCH1;GM2A;GTF2A1;GTF2I;HIST1H1C;HIST1H1D;HIST1H2BE;HIST1H3B;HIST2H2AA3;HIST2H2AC;HMG20A;HUS1;HYAL3;IDE;IFI16;IMMT;IQGAP1;ITGA7;KATNA1;KIAA0368;KIF5B;KLF1;KLHL7;LASS5;LMAN2L;MDC1…
GO	GO:0005622 - intracellular	2.74537e-06	-	ACADM;ACSS3;ADRBK2;AGPAT5;AP3B2;ARNTL;ARPC1A;ASAP2;ATP1A3;B4GALT6;BCL2L11;BEX1;BHLHE41;C19orf2;C22orf31;C8orf38;CACNB3;CADPS;CALB1;CAMK1G;CAMKV;CAND1;CASP2;CASP3;CCNC;CDC42BPA;CEBPE;CELSR2;CKMT1A;CPLX2;CSRNP2;DCLRE1B;DDX46;DERL1;DNER;DUSP7;EIF2AK4;ELOVL2;ERO1L;FAR2;FMR1;G3BP1;GABBR2;GDAP1;GOLGA7B;GPHN;HDLBP;HINFP;HIRA;HIST1H4H;IPMK;KYNU;LCORL;LIMA1;LIMK1;LMNB2;LOC100132288;LSM6;LTF;MANEAL;MAPK8IP…	AAAS;ACP2;ACSS2;ACTR3B;ACVR2B;AKT2;ALG2;ARFGAP2;ARFGAP3;ARHGAP19;ATP6V0C;B4GALT1;BBS4;BCL2L2;BNIP2;C10orf58;CBLL1;CD164;CDCA5;CDK8;CDKN1A;CHD4;CKS1B;CLASP1;CLK2;COX17;CRIPAK;CROT;CSNK1G3;CYP2U1;DCAF6;DCTN4;DOLK;DTX3;DUSP18;E2F6;EDC3;EIF3M;EIF4E2;EIF4H;ERGIC1;ERLEC1;FBXO8;FBXO9;GALC;GCH1;GDI1;GM2A;GTF2A1;GTF2I;GTPBP8;GYS1;HIST1H1C;HIST1H1D;HIST1H2BE;HIST1H3B;HIST2H2AA3;HIST2H2AC;HMG20A;HUS1;HYAL3;…
GO	GO:0043227 - membrane-bounded organelle	4.6389e-06	-	ACADM;ACSS3;ADRBK2;AGPAT5;AP3B2;ARNTL;ASAP2;ATP1A3;B4GALT6;BCL2L11;BEX1;BHLHE41;C19orf2;C22orf31;C8orf38;CADPS;CALB1;CAMK1G;CAMKV;CAND1;CASP3;CCNC;CEBPE;CKMT1A;CSRNP2;DCLRE1B;DDX46;DERL1;DNER;DUSP7;ELOVL2;ERO1L;FAR2;FMR1;G3BP1;GOLGA7B;HDLBP;HINFP;HIRA;HIST1H4H;IPMK;KYNU;LCORL;LIMK1;LMNB2;LSM6;MANEAL;MAPK8IP1;MBNL1;MEF2A;MMD;MRPS5;MTRF1L;NAA38;NDUFAF2;NEK4;NRBF2;NTSR1;OBFC2B;PDCD2;PKIA;PMAIP1;POM1…	AAAS;ACP2;ACSS2;ALG2;ARFGAP2;ARFGAP3;ARHGAP19;ATP6V0C;B4GALT1;BCL2L2;BNIP2;C10orf58;CD164;CDCA5;CDK8;CDKN1A;CHD4;CKS1B;CLASP1;CLK2;COX17;CRIPAK;CROT;CYP2U1;DCAF6;DCTN4;DOLK;DUSP18;E2F6;ERGIC1;ERLEC1;FBXO8;GALC;GCH1;GM2A;GTF2A1;GTF2I;HIST1H1C;HIST1H1D;HIST1H2BE;HIST1H3B;HIST2H2AA3;HIST2H2AC;HMG20A;HUS1;HYAL3;IDE;IFI16;IMMT;ITGA7;KIAA0368;KIF5B;KLF1;KLHL7;LASS5;LMAN2L;MDC1;MED25;MED6;MIF4GD;MRPL48;…
GO	GO:0044267 - cellular protein metabolic process	6.17888e-06	-	ACVR1C;ADRBK2;ARPC1A;C19orf2;CAMK1G;CAMKV;CAND1;CASP2;CASP3;CDC42BPA;DERL1;DNER;DUSP7;EIF2AK4;EPHA4;ERO1L;FBXO22;LIMA1;LIMK1;MRPS5;MTRF1L;NEK4;OPN3;PCSK2;PPIB;PRKX;PSMB9;RPL15;RPL22L1;RPL29;RPL34;RPLP2;SRPK1;TUSC3;UBE2D1;UBE3A;USP1;USP3;USP51;ZFP36L1	ABCF1;ACTR3B;ACVR2B;AKT2;ALG2;ARAF;B4GALT1;CBLL1;CDK8;CLASP1;CLK2;CNDP1;CSNK1G3;DUSP18;EIF3M;EIF4E2;EIF4EBP2;EIF4H;FBXO8;FBXO9;FBXW5;FNTB;HUS1;IDE;KCMF1;KIAA0368;LMAN2L;LRSAM1;MIF4GD;MMP19;MRPL48;NAA50;NR1H2;PIGS;PINK1;POMT2;PSMB6;RBM38;RDX;RNF111;RNF40;RNF7;SGK196;SOCS5;ST8SIA5;SUV39H1;TGFB1;UBE4B;URM1;USP18;USP22;USP36;VHL
GO	GO:0005575 - cellular_component	6.99044e-06	enriched in genes down in IGF2+ ACC cells	ABHD15;ACADM;ACSS3;ACVR1C;ADRBK2;AGPAT5;AIG1;ANKH;AP3B2;ARNTL;ARPC1A;ASAP2;ATP1A3;B4GALT6;BCL2L11;BEX1;BHLHE41;C19orf2;C1orf9;C20orf103;C21orf29;C22orf31;C8orf38;CACNB3;CADPS;CALB1;CAMK1G;CAMKV;CAND1;CASP2;CASP3;CCNC;CD180;CDC42BPA;CDH12;CEBPE;CELSR2;CKMT1A;CPLX2;CSRNP2;DCBLD2;DCLRE1B;DDX46;DERL1;DNER;DUSP7;EDA2R;EFNB2;EIF2AK4;ELOVL2;EPHA4;ERO1L;FAM3C;FAR2;FMR1;G3BP1;GABBR2;GDAP1;GNG4;GOLGA7B;GPH…	AAAS;ACP2;ACSS2;ACTR3B;ACVR2B;AKT2;ALG2;ALS2CR4;ARAF;ARFGAP2;ARFGAP3;ARHGAP19;ATP6V0C;B4GALT1;BBS4;BCL2L2;BNIP2;BTN3A1;C10orf58;C1orf95;C9orf30;CACNA1E;CACNA2D1;CBLL1;CCDC113;CD164;CDCA5;CDK5RAP1;CDK8;CDKN1A;CHD4;CKS1B;CLASP1;CLK2;CNDP1;CNTNAP1;COX17;CRIPAK;CROT;CSNK1G3;CYP2U1;DCAF6;DCTN4;DOLK;DTX3;DUSP18;E2F6;EDC3;EIF3M;EIF4E2;EIF4H;ENTPD3;ERGIC1;ERLEC1;EYS;FAM134C;FAM189B;FBXO8;FBXO9;FLOT2;GALC…
GO	GO:0043231 - intracellular membrane-bounded organelle	7.07551e-06	-	ACADM;ACSS3;ADRBK2;AGPAT5;AP3B2;ARNTL;ASAP2;ATP1A3;B4GALT6;BCL2L11;BEX1;BHLHE41;C19orf2;C22orf31;C8orf38;CADPS;CALB1;CAMK1G;CAMKV;CAND1;CASP3;CCNC;CEBPE;CKMT1A;CSRNP2;DCLRE1B;DDX46;DERL1;DNER;DUSP7;ELOVL2;ERO1L;FAR2;FMR1;G3BP1;GOLGA7B;HDLBP;HINFP;HIRA;HIST1H4H;IPMK;KYNU;LCORL;LIMK1;LMNB2;LSM6;MANEAL;MAPK8IP1;MBNL1;MEF2A;MMD;MRPS5;MTRF1L;NAA38;NDUFAF2;NEK4;NRBF2;NTSR1;OBFC2B;PDCD2;PKIA;PMAIP1;POM1…	AAAS;ACP2;ACSS2;ALG2;ARFGAP2;ARFGAP3;ARHGAP19;ATP6V0C;B4GALT1;BCL2L2;BNIP2;C10orf58;CD164;CDCA5;CDK8;CDKN1A;CHD4;CKS1B;CLASP1;CLK2;COX17;CRIPAK;CROT;CYP2U1;DCAF6;DCTN4;DOLK;DUSP18;E2F6;ERGIC1;ERLEC1;FBXO8;GALC;GCH1;GM2A;GTF2A1;GTF2I;HIST1H1C;HIST1H1D;HIST1H2BE;HIST1H3B;HIST2H2AA3;HIST2H2AC;HMG20A;HUS1;HYAL3;IDE;IFI16;IMMT;ITGA7;KIAA0368;KLF1;KLHL7;LASS5;LMAN2L;MDC1;MED25;MED6;MIF4GD;MRPL48;MTX1;N…
GO	GO:0019538 - protein metabolic process	8.75049e-06	-	ACVR1C;ADRBK2;ARPC1A;C19orf2;CAMK1G;CAMKV;CAND1;CASP2;CASP3;CDC42BPA;DERL1;DNER;DUSP7;EIF2AK4;EPHA4;ERO1L;FBXO22;LIMA1;LIMK1;MRPS5;MTRF1L;NEK4;OPN3;PCSK2;PPIB;PRKX;PSMB9;RPL15;RPL22L1;RPL29;RPL34;RPLP2;SRPK1;TUSC3;UBE2D1;UBE3A;USP1;USP3;USP51;ZFP36L1	ABCF1;ACTR3B;ACVR2B;AKT2;ALG2;ARAF;B4GALT1;CBLL1;CDK8;CLASP1;CLK2;CNDP1;CSNK1G3;DUSP18;EIF3M;EIF4E2;EIF4EBP2;EIF4H;FBXO8;FBXO9;FBXW5;FNTB;HUS1;IDE;KCMF1;KIAA0368;LMAN2L;LRSAM1;MIF4GD;MMP19;MRPL48;NAA50;NR1H2;PIGS;PINK1;POMT2;PSMB6;RBM38;RDX;RNF111;RNF40;RNF7;SGK196;SOCS5;ST8SIA5;SUV39H1;TGFB1;UBE4B;URM1;USP18;USP22;USP36;VHL
GO	GO:0005515 - protein binding	8.9274e-06	-	ACVR1C;AP3B2;ARNTL;ARPC1A;ASAP2;BCL2L11;BZW2;C19orf2;CACNB3;CALB1;CAMK1G;CAND1;CASP2;CASP3;CCNC;CD180;CDC42BPA;CDH12;CEBPE;CELSR2;CNRIP1;CPLX2;DCBLD2;DERL1;DNER;DUSP7;EDA2R;EFNB2;EIF2AK4;ERO1L;FAM3C;FMR1;G3BP1;GABBR2;HDLBP;HIRA;HIST1H4H;IL1R1;IL1RAP;KCNB1;KCNH7;KIAA0090;KLHL8;KYNU;LIMA1;LIMK1;LONRF1;LRCH1;LSM6;LTF;MAPK8IP1;MPP1;MRPS5;NAA38;NLGN1;NRXN1;OBFC2B;PCSK2;PDCD2;PMAIP1;PPIB;PTHLH;RAP2B;RN…	ACP2;ACSS2;ACTR3B;ACVR2B;AKT2;ALG2;ARAF;ATP6V0C;B4GALT1;BBS4;BCL2L2;BNIP2;BRPF3;C20orf4;CBLL1;CDCA5;CDK5RAP1;CDK8;CDKN1A;CHD4;CKS1B;CLASP1;CNDP1;CNTNAP1;CRIPAK;DCAF6;DCTN4;DPCD;DTX3;E2F6;EDC3;EIF3M;EIF4E2;EIF4EBP2;ERGIC1;ERLEC1;FAM189B;FBXW5;FLOT2;FNTB;GCH1;GDI1;GNA12;GTF2A1;GTF2I;GYS1;HIST1H1C;HIST1H1D;HIST1H2BE;HIST1H3B;HMG20A;HSDL1;HSPB7;HUS1;IFI16;IMMT;IQGAP1;ITGA7;KATNA1;KCND1;KCTD7;KIF5B;KL…
GO	GO:0044424 - intracellular part	9.82094e-06	-	ACADM;ACSS3;ADRBK2;AGPAT5;AP3B2;ARNTL;ARPC1A;ASAP2;ATP1A3;B4GALT6;BCL2L11;BEX1;BHLHE41;C19orf2;C22orf31;C8orf38;CACNB3;CADPS;CALB1;CAMK1G;CAMKV;CAND1;CASP3;CCNC;CDC42BPA;CEBPE;CELSR2;CKMT1A;CPLX2;CSRNP2;DCLRE1B;DDX46;DERL1;DNER;DUSP7;EIF2AK4;ELOVL2;ERO1L;FAR2;FMR1;G3BP1;GABBR2;GDAP1;GOLGA7B;GPHN;HDLBP;HINFP;HIRA;HIST1H4H;IPMK;KYNU;LCORL;LIMA1;LIMK1;LMNB2;LOC100132288;LSM6;LTF;MANEAL;MAPK8IP1;MBNL…	AAAS;ACP2;ACSS2;ACTR3B;ACVR2B;AKT2;ALG2;ARFGAP2;ARFGAP3;ARHGAP19;ATP6V0C;B4GALT1;BBS4;BCL2L2;BNIP2;C10orf58;CD164;CDCA5;CDK8;CDKN1A;CHD4;CKS1B;CLASP1;CLK2;COX17;CRIPAK;CROT;CSNK1G3;CYP2U1;DCAF6;DCTN4;DOLK;DTX3;DUSP18;E2F6;EDC3;EIF3M;EIF4E2;EIF4H;ERGIC1;ERLEC1;FBXO8;FBXO9;GALC;GCH1;GDI1;GM2A;GTF2A1;GTF2I;GYS1;HIST1H1C;HIST1H1D;HIST1H2BE;HIST1H3B;HIST2H2AA3;HIST2H2AC;HMG20A;HUS1;HYAL3;IDE;IFI16;IMM…
MSigDB	MSigDB C2 pathways ALZHEIMERS_DISEASE_DN	1.53591e-05	-	AP3B2;ARPC1A;B4GALT6;BEX1;CADPS;CAMK1G;CAND1;EFNB2;ELOVL2;EPHA4;GABBR2;MAPK8IP1;MEF2A;MMD;MPP1;NETO2;NRXN1;PCSK2;PDCD2;PPP2R2B;RPL15;SEZ6L;SNAP25;STXBP5L;TSPAN3	ACTR3B;ATP6V0C;CSNK1G3;ENTPD3;GALC;GCH1;HMG20A;MED6;MOCS2;PINK1;PNMA2;PSMB6;R3HDM1;SEC61A2;SRPR;TUBB2C;YIPF3
GO	GO:0016020 - membrane	1.68253e-05	enriched in genes down in IGF2+ ACC cells	ACVR1C;ADRBK2;AGPAT5;AIG1;ANKH;AP3B2;ASAP2;ATP1A3;B4GALT6;BCL2L11;C1orf9;C20orf103;CACNB3;CADPS;CAMK1G;CAMKV;CASP3;CD180;CDC42BPA;CDH12;CELSR2;CKMT1A;DCBLD2;DERL1;DNER;EDA2R;EFNB2;ELOVL2;EPHA4;ERO1L;FAR2;G3BP1;GABBR2;GNG4;GOLGA7B;GPHN;GPR137C;GPR81;GREB1L;HDLBP;IL1R1;IL1RAP;IZUMO1;KCNB1;KCNH7;KIAA0090;KIAA1409;LHFPL4;LIMA1;LIMK1;LMNB2;LRP11;MANEAL;MMD;MPP1;NDUFAF2;NETO2;NLGN1;NRXN1;NTSR1;OPN3;PCS…	AAAS;ACP2;ACVR2B;ALG2;ALS2CR4;ARFGAP2;ARFGAP3;ATP6V0C;B4GALT1;BBS4;BCL2L2;BTN3A1;C1orf95;C9orf30;CACNA1E;CACNA2D1;CD164;CNTNAP1;CRIPAK;CYP2U1;DOLK;ENTPD3;ERGIC1;FAM134C;FAM189B;FLOT2;GM2A;GNA12;GRPR;IL22RA1;IMMT;IQGAP1;ITGA7;KCND1;KCTD7;LASS5;LEPROTL1;LMAN2L;LOC100129118;MDC1;MTX1;MYO1A;NHEDC2;NUP210;OSMR;PEX13;PIGS;PLEKHB2;POMT2;RDX;REEP1;REEP4;SCAMP3;SEC61A2;SGK196;SLC15A4;SLC35E3;SLC5A6;SLC9A5…
SMD	SMD 5MbChromTiles 2_85-90Mb	2.72931e-05	-	RPIA;VPS24	IMMT;KCMF1;REEP1;TGOLN2
GO	GO:0005737 - cytoplasm	3.01531e-05	-	ACADM;ACSS3;AGPAT5;AP3B2;ARPC1A;ASAP2;ATP1A3;B4GALT6;BCL2L11;BEX1;C19orf2;C8orf38;CACNB3;CADPS;CALB1;CAMK1G;CAMKV;CASP3;CDC42BPA;CELSR2;CKMT1A;CPLX2;DERL1;DNER;DUSP7;EIF2AK4;ELOVL2;ERO1L;FAR2;FMR1;G3BP1;GABBR2;GDAP1;GOLGA7B;GPHN;HDLBP;KYNU;LIMA1;LIMK1;LSM6;LTF;MANEAL;MAPK8IP1;MBNL1;MMD;MRPS5;MTRF1L;NDUFAF2;NRBF2;NTSR1;PCSK2;PDCD2;PKIA;PMAIP1;POM121;PPIB;PSMB9;PTHLH;RAB3C;RALGPS1;RAVER2;RPIA;RPL15…	ACP2;ACSS2;ACTR3B;ACVR2B;AKT2;ALG2;ARFGAP2;ARFGAP3;ATP6V0C;B4GALT1;BBS4;BCL2L2;BNIP2;C10orf58;CD164;CDCA5;CDKN1A;CLASP1;COX17;CRIPAK;CROT;CSNK1G3;CYP2U1;DCTN4;DOLK;DTX3;DUSP18;EDC3;EIF3M;EIF4E2;EIF4H;ERGIC1;ERLEC1;FBXO8;GALC;GCH1;GDI1;GM2A;GTF2A1;GTF2I;GYS1;HUS1;HYAL3;IDE;IFI16;IMMT;IQGAP1;ITGA7;KATNA1;KIAA0368;KIF5B;LASS5;LMAN2L;LRSAM1;MIF4GD;MRPL48;MTX1;MYO1A;NAA50;NCAPH;NHEDC2;NR1H2;NUP210;PAN…
GO	GO:0005488 - binding	3.04265e-05	-	ACADM;ACVR1C;ADRBK2;AP3B2;ARNTL;ARPC1A;ASAP2;ATP1A3;B4GALT6;BCL2L11;BHLHE41;BZW2;C19orf2;CACNB3;CADPS;CALB1;CAMK1G;CAMKV;CAND1;CASP2;CASP3;CCNC;CD180;CDC42BPA;CDH12;CEBPE;CELSR2;CKMT1A;CNRIP1;CPLX2;CSRNP2;DCBLD2;DDX46;DDX60L;DERL1;DNER;DUSP7;EDA2R;EFNB2;EIF2AK4;EPHA4;ERO1L;FAM3C;FAR2;FMR1;G3BP1;GABBR2;GPHN;HDLBP;HINFP;HIRA;HIST1H4H;IL1R1;IL1RAP;KCNB1;KCNH7;KIAA0090;KLHL8;KYNU;LCN2;LCORL;LIMA1;LIM…	ABCF1;ACP2;ACSS2;ACTR3B;ACVR2B;AKT2;ALG2;ARAF;ARFGAP2;ARFGAP3;ATP6V0C;B4GALT1;BBS4;BCL2L2;BNIP2;BRPF3;C20orf4;CACNA1E;CACNA2D1;CBLL1;CDCA5;CDK5RAP1;CDK8;CDKN1A;CHD4;CKS1B;CLASP1;CLK2;CNDP1;CNTNAP1;COX17;CPEB4;CRIPAK;CSNK1G3;CYP2U1;DCAF6;DCTN4;DPCD;DTX3;E2F6;EDC3;EIF3M;EIF4E2;EIF4EBP2;EIF4H;ENTPD3;ERGIC1;ERLEC1;EYS;FAHD2B;FAM189B;FBXW5;FLOT2;FNTB;GALC;GCH1;GDI1;GNA12;GRPR;GTF2A1;GTF2I;GTPBP8;GYS1;…
MSigDB	MSigDB C4 computational GCM_NF2	3.39323e-05	-	CAND1;MAPK8IP1;MRPS5;MTRF1L;RALGPS1	AAAS;EIF4EBP2;FBXO9;FNTB;GTF2A1;IQCK;MKS1;PHF10;PIGS;SUV39H1;ZFR
MSigDB	MSigDB C4 computational GCM_RAN	3.75058e-05	-	CAND1;GABBR2;MAPK8IP1;RALGPS1;SESN3;YIPF5	AAAS;ALS2CR4;BRPF3;DCTN4;IQCK;PHF10;POMT2
GO	GO:0003674 - molecular_function	3.95059e-05	-	ABHD15;ACADM;ACSS3;ACVR1C;ADRBK2;AGPAT5;ANKH;AP3B2;ARNTL;ARPC1A;ASAP2;ATP1A3;B4GALT6;BCL2L11;BHLHE41;BZW2;C19orf2;C21orf29;C8orf38;CACNB3;CADPS;CALB1;CAMK1G;CAMKV;CAND1;CASP2;CASP3;CCNC;CD180;CDC42BPA;CDH12;CEBPE;CELSR2;CKMT1A;CNRIP1;CPLX2;CSRNP2;DCBLD2;DCLRE1B;DDX46;DDX60L;DERL1;DNER;DUSP7;EDA2R;EFNB2;EIF2AK4;ELOVL2;EPHA4;ERO1L;FAM3C;FAR2;FBXO22;FMR1;G3BP1;GABBR2;GNG4;GPHN;GPR81;HDLBP;HINFP;HIRA…	AAAS;ABCF1;ACP2;ACSS2;ACTR3B;ACVR2B;AKT2;ALG2;ARAF;ARFGAP2;ARFGAP3;ARHGAP19;ATP6V0C;B4GALT1;BBS4;BCL2L2;BNIP2;BRPF3;C20orf4;CACNA1E;CACNA2D1;CBLL1;CDCA5;CDK5RAP1;CDK8;CDKN1A;CHD4;CKS1B;CLASP1;CLK2;CNDP1;CNTNAP1;COX17;CPEB4;CRIPAK;CROT;CSNK1G3;CYP2U1;DCAF6;DCTN4;DOLK;DPCD;DTX3;DUSP18;E2F6;EDC3;EIF3M;EIF4E2;EIF4EBP2;EIF4H;ENTPD3;ERGIC1;ERLEC1;EYS;FAHD2B;FAM189B;FBXO8;FBXO9;FBXW5;FLOT2;FNTB;GALC;GCH…
GO	GO:0043234 - protein complex	3.97248e-05	-	ACVR1C;AP3B2;ARNTL;ATP1A3;C19orf2;CACNB3;CAMK1G;CAND1;GNG4;KCNB1;POM121;PPP2R2B;PSMB9;SEC24D;SMARCC1;SNAP25;TAF4B;TUSC3;UBE3A	AAAS;ATP6V0C;BBS4;CACNA1E;CACNA2D1;CCDC113;CDCA5;CDK8;CDKN1A;CLASP1;E2F6;EIF4H;FBXO8;FBXO9;GCH1;GM2A;GTF2A1;ITGA7;KCND1;KCTD7;KIAA0368;KIF5B;MED6;MOCS2;MYO1A;NCAPH;NUP210;OSMR;PIGS;POLR3A;PPP2R5D;PSMB6;SMARCD1;SRPR;SUV39H1;SYNRG;TUBA1A;TUBB2C;UBE4B;USP22
GO	GO:0019941 - modification-dependent protein catabolic process	4.02307e-05	-	CAND1;DERL1;FBXO22;PSMB9;UBE2D1;UBE3A;USP1;USP3;USP51	CBLL1;FBXO8;FBXO9;FBXW5;KCMF1;KIAA0368;LRSAM1;PSMB6;RNF111;RNF40;RNF7;SOCS5;UBE4B;URM1;USP18;USP22;USP36;VHL
GO	GO:0051603 - proteolysis involved in cellular protein catabolic process	4.15169e-05	-	CAND1;DERL1;FBXO22;PSMB9;UBE2D1;UBE3A;USP1;USP3;USP51	CBLL1;FBXO8;FBXO9;FBXW5;KCMF1;KIAA0368;LRSAM1;PSMB6;RNF111;RNF40;RNF7;SOCS5;UBE4B;URM1;USP18;USP22;USP36;VHL
GO	GO:0044257 - cellular protein catabolic process	4.42014e-05	-	CAND1;DERL1;FBXO22;PSMB9;UBE2D1;UBE3A;USP1;USP3;USP51	CBLL1;FBXO8;FBXO9;FBXW5;KCMF1;KIAA0368;LRSAM1;PSMB6;RNF111;RNF40;RNF7;SOCS5;UBE4B;URM1;USP18;USP22;USP36;VHL
MSigDB	MSigDB C3 motifs GGGCGGR_V$SP1_Q6	4.87255e-05	enriched in genes up in IGF2+ ACC cells	ARNTL;BZW2;CADPS;CEBPE;DUSP7;FMR1;GNG4;GPHN;HDLBP;KIAA1409;PPP2R2B;PTHLH;RNF24;RPIA;SESN3;SIX4;SLC16A1;TRPS1;UBE3A;USP1;USP3;VPS24;ZFP36L1	ACVR2B;AKT2;ARFGAP3;ATP6V0C;BCL2L2;BNIP2;CBLL1;CDKN1A;CHD4;CKS1B;CNTNAP1;CPEB4;CROT;FLOT2;GNA12;GTF2A1;GTF2I;HMG20A;HSPB7;HYAL3;IL22RA1;IQGAP1;KCND1;KLHL7;LMAN2L;LRSAM1;MOCS2;MTX1;NFE2L1;NR1H2;OSMR;PANK3;PEX13;PISD;PPP2R5D;RANBP10;REPS1;RNF40;SLC5A6;SLC9A5;SUV39H1;TGFB1;TOM1;UBE4B;WDR34
MSigDB	MSigDB C3 motifs TGCACTT,MIR-519C,MIR-519B,MIR-519A	5.11245e-05	enriched in genes down in IGF2+ ACC cells	CASP2;CELSR2;DCBLD2;EPHA4;LIMK1;MBNL1;NETO2;PKIA;PTHLH;TMEM64;UBE3A;USP3	BCL2L2;PIGS;R3HDM1;SUV39H1
MSigDB	MSigDB C4 computational GCM_GSTA4	5.22272e-05	enriched in genes up in IGF2+ ACC cells	RALGPS1	ALS2CR4;BRPF3;DCTN4;IQCK;PHF10;USP22
GO	GO:0006511 - ubiquitin-dependent protein catabolic process	5.4473e-05	-	DERL1;FBXO22;PSMB9;UBE2D1;UBE3A;USP1;USP3;USP51	FBXO8;KIAA0368;PSMB6;UBE4B;USP18;USP22;USP36
MSigDB	MSigDB C3 motifs GTGCCAA,MIR-96	5.94004e-05	-	CASP2;CELSR2;FAM49B;NRXN1;RALGPS1;ZBTB41;ZFP36L1	BRPF3;BSDC1;CD164;CPEB4;EIF4EBP2;FLOT2;KLHL7;SORT1;SYPL2;TACC1
MSigDB	MSigDB C3 motifs GTACTGT,MIR-101	6.07747e-05	enriched in genes down in IGF2+ ACC cells	BCL2L11;BZW2;DCBLD2;KCNH7;KIAA1409;LONRF1;MBNL1;SIX4;UBE2D1;ZBTB41	PANK3;SMARCD1;SOCS5
MSigDB	MSigDB C5 GO EXOCYTOSIS	8.54355e-05	enriched in genes down in IGF2+ ACC cells	CADPS;CPLX1;CPLX2;NLGN1
MSigDB	MSigDB C3 motifs GCACTTT,MIR-17-5P,MIR-20A,MIR-106A,MIR-106B,MIR-20B,MIR-519D	8.92044e-05	enriched in genes down in IGF2+ ACC cells	BCL2L11;C19orf2;C1orf9;CELSR2;DCBLD2;EPHA4;LIMK1;NETO2;PKIA;PTHLH;SRPK1;TMEM64;TRPS1;USP3;ZBTB41	BCL2L2;BNIP2;CDKN1A;TGOLN2
GO	GO:0030163 - protein catabolic process	9.93436e-05	-	CAND1;DERL1;FBXO22;PSMB9;UBE2D1;UBE3A;USP1;USP3;USP51	CBLL1;FBXO8;FBXO9;FBXW5;KCMF1;KIAA0368;LRSAM1;PSMB6;RNF111;RNF40;RNF7;SOCS5;UBE4B;URM1;USP18;USP22;USP36;VHL
MSigDB	MSigDB C4 computational module_147	0.000103326	-	IL1R1;RPLP2;ZNF667	PPP2R5D;PPP4R1;R3HDM1;TGFB1
GO	GO:0051276 - chromosome organization	0.000109719	enriched in genes up in IGF2+ ACC cells	HIRA;HIST1H4H;SMARCC1	CDCA5;CHD4;HIST1H1C;HIST1H1D;HIST1H2BE;HIST1H3B;HIST2H2AA3;HIST2H2AC;HMG20A;KLF1;NCAPH;RNF40;SMARCD1;SUV39H1;USP22
GO	GO:0006325 - establishment or maintenance of chromatin architecture	0.000138525	enriched in genes up in IGF2+ ACC cells	HIRA;HIST1H4H;SMARCC1	CHD4;HIST1H1C;HIST1H1D;HIST1H2BE;HIST1H3B;HIST2H2AA3;HIST2H2AC;HMG20A;KLF1;RNF40;SMARCD1;SUV39H1;USP22
SMD	SMD 5MbChromTiles 2_82.5-87.5Mb	0.000155444	-	VPS24	IMMT;KCMF1;REEP1;TGOLN2
MSigDB	MSigDB C2 pathways E2F3_ONCOGENIC_SIGNATURE	0.000161776	enriched in genes down in IGF2+ ACC cells	ANKH;B4GALT6;BCL2L11;DCLRE1B;MANEAL;NETO2;RAVER2;TMEM106C;TMOD2	GCH1;PHF10;REEP1;RRAGD
GO	GO:0006323 - DNA packaging	0.000162144	enriched in genes up in IGF2+ ACC cells	HIST1H4H	CDCA5;HIST1H1C;HIST1H1D;HIST1H2BE;HIST1H3B;HIST2H2AA3;HIST2H2AC;NCAPH
MSigDB	MSigDB C3 motifs ATATGCA,MIR-448	0.000164686	enriched in genes down in IGF2+ ACC cells	ARNTL;EPHA4;FMR1;GPHN;KCNB1;KCNH7;NLGN1;RAVER2	SOCS5
MSigDB	MSigDB C2 pathways GH_GHRHR_KO_6HRS_UP	0.000166422	enriched in genes down in IGF2+ ACC cells	B4GALT6;GDAP1;HDLBP;TAF4B	PANK3
MSigDB	MSigDB C3 motifs TTGGGAG,MIR-150	0.000170969	-	POM121;TRPS1	GDI1;MMP19;SMARCD1
MSigDB	MSigDB C3 motifs TTGGAGA,MIR-515-5P,MIR-519E	0.000176849	-	POM121;SNAP25;ZFP36L1	C20orf4;GDI1;IQGAP1;KCTD7;RWDD4A;TACC1
MSigDB	MSigDB C4 computational GCM_MYST2	0.000220079	enriched in genes up in IGF2+ ACC cells	CAND1;UBE3A	ALS2CR4;BRPF3;BSDC1;DCTN4;HMG20A;PHF10;REPS1;USP22
MSigDB	MSigDB C3 motifs AAACCAC,MIR-140	0.000224378	enriched in genes up in IGF2+ ACC cells	MMD	BCL2L2;CHD4;CSNK1G3;GYS1;R3HDM1
SMD	SMD 5MbChromTiles 3_152.5-157.5Mb	0.00022509	enriched in genes down in IGF2+ ACC cells	MBNL1;RAP2B;SGEF
GO	GO:0008150 - biological_process	0.000233893	-	ACADM;ACSS3;ACVR1C;ADRBK2;AGPAT5;ANKH;AP3B2;ARNTL;ARPC1A;ASAP2;ATP1A3;B4GALT6;BCL2L11;BEX1;BHLHE41;BZW2;C19orf2;C21orf29;C8orf38;CACNB3;CADPS;CALB1;CAMK1G;CAMKV;CAND1;CASP2;CASP3;CCNC;CD180;CDC42BPA;CDH12;CEBPE;CELSR2;CKMT1A;CPLX2;CSRNP2;DCBLD2;DCLRE1B;DDX46;DERL1;DNER;DUSP7;EDA2R;EFNB2;EIF2AK4;ELOVL2;EPHA4;ERO1L;FAM3C;FAR2;FBXO22;FMR1;G3BP1;GABBR2;GNG4;GPHN;GPR81;HDLBP;HINFP;HIRA;HIST1H4H;IL1R1;…	AAAS;ABCF1;ACP2;ACSS2;ACTR3B;ACVR2B;AKT2;ALG2;ARAF;ARFGAP2;ARFGAP3;ARHGAP19;ATP6V0C;B4GALT1;BBS4;BCL2L2;BNIP2;BTN3A1;C9orf30;CACNA1E;CACNA2D1;CBLL1;CD164;CDCA5;CDK5RAP1;CDK8;CDKN1A;CHD4;CKS1B;CLASP1;CLK2;CNDP1;CNTNAP1;COX17;CRIPAK;CROT;CSNK1G3;CYP2U1;DOLK;DTX3;DUSP18;E2F6;EIF3M;EIF4E2;EIF4EBP2;EIF4H;ENTPD3;ERGIC1;EYS;FAHD2B;FAM189B;FBXO8;FBXO9;FBXW5;FLOT2;FNTB;GALC;GCH1;GDI1;GM2A;GNA12;GRPR;GTF2A…
SMD	SMD cancerModules module241	0.000241034	enriched in genes up in IGF2+ ACC cells	CELSR2	ACP2;FNTB;MIF4GD;PLEKHB2
MSigDB	MSigDB C2 pathways BROCKE_IL6	0.000245213	enriched in genes down in IGF2+ ACC cells	BCL2L11;CADPS;CCNC;CD180;FAM3C	ARFGAP3;PLEKHB2
MSigDB	MSigDB C2 pathways KRETZSCHMAR_IL6_DIFF	0.000245213	enriched in genes down in IGF2+ ACC cells	BCL2L11;CADPS;CCNC;CD180;FAM3C	ARFGAP3;PLEKHB2
GO	GO:0005886 - plasma membrane	0.000253806	enriched in genes down in IGF2+ ACC cells	ACVR1C;ADRBK2;ANKH;ASAP2;ATP1A3;BCL2L11;CACNB3;CADPS;CAMK1G;CAMKV;CASP3;CD180;CDC42BPA;CDH12;CELSR2;DCBLD2;DNER;EFNB2;EPHA4;G3BP1;GABBR2;GNG4;GPHN;GPR81;HDLBP;IL1R1;IL1RAP;KCNB1;LIMA1;LIMK1;MMD;MPP1;NLGN1;NRXN1;NTSR1;OPN3;RAB3C;RALGPS1;RAP2B;SLC16A1;SNAP25;STXBP5L;TNFRSF10B;TYROBP	ACVR2B;B4GALT1;BBS4;C9orf30;CACNA1E;CACNA2D1;CD164;CNTNAP1;CRIPAK;ENTPD3;FLOT2;GM2A;GNA12;GRPR;IQGAP1;ITGA7;KCND1;KCTD7;MDC1;MYO1A;OSMR;RDX;SLC5A6;SMAGP;SORT1;SVOP;SYT4;TGOLN2;TNFRSF10C;VAPA;YIPF3
SMD	SMD 5MbChromTiles 14_62.5-67.5Mb	0.000255424	-	BCL2L11;GPHN;ZFP36L1	FNTB
MSigDB	MSigDB C2 pathways STEMCELL_NEURAL_UP	0.000256064	-	ACADM;CAND1;CASP2;CASP3;CCNC;DDX46;ELOVL2;FMR1;GPHN;HDLBP;LIMA1;LMNB2;MRPS5;PDCD2;PKIA;PPIB;RAP2B;SLC16A1;SRPRB;TIPIN;USP1;USP3;YIPF5	AAAS;ACP2;BNIP2;CD164;CDCA5;CDK8;CDKN1A;CKS1B;EIF4E2;FBXO8;GYS1;HUS1;IDE;IMMT;KIF5B;KLHL7;MOCS2;MRPL48;MTX1;NCAPH;PEX13;PSMB6;RAD51;RDX;RNF7;RRAGD;RWDD4A;SEC61A2;SNX12;TMEM56;USP22;YAP1
MSigDB	MSigDB C3 motifs ATTCTTT,MIR-186	0.000264005	enriched in genes down in IGF2+ ACC cells	CACNB3;CALB1;FAM104A;MBNL1;SRPK1;TRPS1;UBE3A;ZBTB41;ZFP36L1	CNTNAP1;CPEB4
GO	GO:0016043 - cellular component organization	0.000271973	-	AP3B2;ARPC1A;CAND1;CASP3;CDC42BPA;CEBPE;CELSR2;DCBLD2;DNER;GNG4;GPHN;HIRA;HIST1H4H;IL1RAP;IZUMO1;LIMA1;LIMK1;LOC100132288;MTRF1L;NEK4;NLGN1;NRXN1;PMAIP1;SEC24D;SMARCC1;TAF4B;TIPIN	ACP2;ACTR3B;B4GALT1;BBS4;CBLL1;CDCA5;CDKN1A;CHD4;CLASP1;CRIPAK;GCH1;GNA12;GTF2A1;GTF2I;HIST1H1C;HIST1H1D;HIST1H2BE;HIST1H3B;HIST2H2AA3;HIST2H2AC;HMG20A;ITGA7;KATNA1;KIF5B;KLF1;MYO1A;NCAPH;NR1H2;PEX13;RAD51;RDX;REEP1;RNF40;SMARCD1;SOCS5;SORT1;SUV39H1;SYNRG;TGFB1;TOM1;TUBA1A;TUBB2C;USP22;VAPA;VHL
SMD	SMD cytobands 2p11.2	0.000272906	-	VPS24	IMMT;KCMF1;REEP1;TGOLN2
MSigDB	MSigDB C3 motifs CCTGCTG,MIR-214	0.00027666	-	CELSR2;HDLBP;SMARCC1;TRPS1;ZBTB41	CLASP1;CPEB4;FBXW5;HMG20A;RNF40;SMARCD1;SNX12;TGOLN2
GO	GO:0030133 - transport vesicle	0.000286142	-	SEC24D	KIAA0368;LMAN2L;SYNRG;TGOLN2;YIPF3
GO	GO:0006333 - chromatin assembly or disassembly	0.00030809	enriched in genes up in IGF2+ ACC cells	HIST1H4H;SMARCC1	CHD4;HIST1H1C;HIST1H1D;HIST1H2BE;HIST1H3B;HIST2H2AA3;HIST2H2AC;SUV39H1
MSigDB	MSigDB C5 GO SECRETORY_PATHWAY	0.000314882	-	AP3B2;CADPS;CPLX1;CPLX2;NLGN1	ERGIC1;LMAN2L;SCAMP3
GO	GO:0003987 - acetate-CoA ligase activity	0.000329056	-	ACSS3	ACSS2
MSigDB	MSigDB C4 computational module_159	0.000346086	enriched in genes up in IGF2+ ACC cells		ABCF1;EIF4EBP2;EIF4H;GNA12;R3HDM1;TUBB2C
MSigDB	MSigDB C4 computational module_256	0.000346233	enriched in genes up in IGF2+ ACC cells	CELSR2	ACP2;FNTB;MIF4GD;PLEKHB2
SMD	SMD cancerModules module143	0.000357761	-	IL1R1;ZNF667	PPP2R5D;PPP4R1;R3HDM1;TGFB1
MSigDB	MSigDB C3 motifs CACTGCC,MIR-34A,MIR-34C,MIR-449	0.00037441	-	C1orf9;CACNB3;CASP2;CPLX2;PKIA	BRPF3;CNTNAP1;CSNK1G3;ERGIC1;LMAN2L;NFE2L1;RANBP10;SRPR;SVOP;SYT4
MSigDB	MSigDB C3 motifs V$EGR_Q6	0.000382156	enriched in genes down in IGF2+ ACC cells	BCL2L11;GPHN;KCNB1;PCSK2;RNF24;SIX4;UBE3A;ZFP36L1	SLC9A5
GO	GO:0030135 - coated vesicle	0.000384397	-	AP3B2;SEC24D	KIAA0368;LMAN2L;SORT1;SVOP;SYNRG;SYPL2;SYT4
MSigDB	MSigDB C3 motifs V$NRF2_01	0.000402388	-	FBXO22;FMR1;RPL29;RPL34	AAAS;ACP2;CKS1B;CPEB4;HMG20A;IQGAP1;NR1H2
GO	GO:0031575 - G1/S transition checkpoint	0.000411257	enriched in genes up in IGF2+ ACC cells		HUS1;RBM38;TGFB1
MSigDB	MSigDB C3 motifs TTGCACT,MIR-130A,MIR-301,MIR-130B	0.000415861	enriched in genes down in IGF2+ ACC cells	DCBLD2;EFNB2;FAM104A;FMR1;LONRF1;MBNL1;NRBF2;SNAP25;TRPS1;UBE2D1;VPS24	CPEB4;R3HDM1;SOCS5;SUV39H1
MSigDB	MSigDB C3 motifs ACTGTGA,MIR-27A,MIR-27B	0.00043316	enriched in genes down in IGF2+ ACC cells	C1orf9;LIMK1;LONRF1;MANEAL;MMD;NRBF2;NRXN1;PKIA;POM121;PRKX;SNAP25;ZFP36L1	BRPF3;CPEB4;E2F6;REPS1;RNF111
GO	GO:0005840 - ribosome	0.000445769	enriched in genes down in IGF2+ ACC cells	EIF2AK4;FMR1;MRPS5;RPL15;RPL22L1;RPL29;RPL34;RPLP2	MRPL48
GO	GO:0000786 - nucleosome	0.000450392	enriched in genes up in IGF2+ ACC cells	HIST1H4H	HIST1H1C;HIST1H1D;HIST1H2BE;HIST1H3B;HIST2H2AA3;HIST2H2AC
MSigDB	MSigDB C3 motifs CTTGTAT,MIR-381	0.000453097	-	EPHA4;NRXN1;RALGPS1;UBE3A	CHD4;GTF2I;R3HDM1;RNF111
MSigDB	MSigDB C2 pathways BCNU_GLIOMA_NOMGMT_24HRS_UP	0.000455117	enriched in genes up in IGF2+ ACC cells		GDI1;SMARCD1
GO	GO:0004843 - ubiquitin-specific protease activity	0.00047858	-	USP1;USP3	USP18;USP22
SMD	SMD cancerModules module303	0.000484849	enriched in genes up in IGF2+ ACC cells	CELSR2	ACP2;MIF4GD;PLEKHB2
GO	GO:0003723 - RNA binding	0.000498205	enriched in genes down in IGF2+ ACC cells	DDX46;DDX60L;FMR1;G3BP1;HDLBP;LSM6;MBNL1;MRPS5;NAA38;RAVER2;RPL15;RPL29;RPL34;RPLP2;THOC2;ZFP36L1	CPEB4;EIF4E2;EIF4H;RBM28;RBM38;RBM43;SRPR;TNRC6C;ZFR
GO	GO:0044265 - cellular macromolecule catabolic process	0.000506377	-	CAND1;CASP3;DERL1;FBXO22;PSMB9;RPIA;UBE2D1;UBE3A;USP1;USP3;USP51;ZFP36L1	CBLL1;FBXO8;FBXO9;FBXW5;KCMF1;KIAA0368;LRSAM1;PSMB6;RNF111;RNF40;RNF7;SOCS5;UBE4B;URM1;USP18;USP22;USP36;VHL
GO	GO:0008104 - protein localization	0.000512572	-	AP3B2;CADPS;DERL1;NLGN1;PKIA;POM121;RAB3C;SEC24D;STXBP5L;TRPS1;VPS24;YIPF5	ALG2;ARFGAP2;ARFGAP3;BBS4;GDI1;LMAN2L;LRSAM1;MTX1;NUP210;PEX13;RDX;REEP1;SCAMP3;SEC61A2;SLC15A4;SNX12;SORT1;SRPR;SYNRG;TGFB1;TOM1
MSigDB	MSigDB C3 motifs V$ELK1_02	0.000529499	enriched in genes up in IGF2+ ACC cells	FBXO22;FMR1	ACP2;CKS1B;CPEB4;DPCD;HMG20A;IMMT;NR1H2
MSigDB	MSigDB C4 computational module_333	0.000543093	enriched in genes up in IGF2+ ACC cells	CELSR2	ACP2;MIF4GD;PLEKHB2
SMD	SMD 5MbChromTiles 8_75-80Mb	0.000570203	enriched in genes down in IGF2+ ACC cells	GDAP1;PKIA
MSigDB	MSigDB C2 pathways UBIQUITIN_MEDIATED_PROTEOLYSIS	0.000614998	enriched in genes down in IGF2+ ACC cells	UBE2D1;UBE3A
MSigDB	MSigDB C3 motifs KRCTCNNNNMANAGC_UNKNOWN	0.000621003	enriched in genes up in IGF2+ ACC cells		HIST1H1C;HIST1H1D;HIST1H2BE;HIST1H3B;HIST2H2AC
GO	GO:0005694 - chromosome	0.000624903	enriched in genes up in IGF2+ ACC cells	HIST1H4H;SMARCC1;TIPIN	CDCA5;CHD4;CLASP1;HIST1H1C;HIST1H1D;HIST1H2BE;HIST1H3B;HIST2H2AA3;HIST2H2AC;NCAPH;RAD51;RNF40;SUV39H1
MSigDB	MSigDB C5 GO SECRETION_BY_CELL	0.000630551	-	AP3B2;CADPS;CPLX1;CPLX2;NLGN1	ARFGAP3;ERGIC1;LMAN2L;SCAMP3
MSigDB	MSigDB C4 computational module_195	0.000631467	-	IL1R1;RPLP2;ZNF667	KLF1;PPP2R5D;PPP4R1;R3HDM1;TGFB1
MSigDB	MSigDB C2 pathways GH_AUTOCRINE_DN	0.00064275	enriched in genes down in IGF2+ ACC cells	CDC42BPA;EFNB2;ELOVL2;GDAP1;NETO2;RAVER2	B4GALT1
GO	GO:0006887 - exocytosis	0.00065611	enriched in genes down in IGF2+ ACC cells	CADPS;CPLX2;NLGN1;SNAP25;STXBP5L	B4GALT1
MSigDB	MSigDB C4 computational GCM_UBE2N	0.000668744	enriched in genes up in IGF2+ ACC cells	CAND1	AAAS;BRPF3;BSDC1;DCTN4;IQCK;PHF10;REPS1
MSigDB	MSigDB C5 GO CELLULAR_LOCALIZATION	0.000671818	-	AP3B2;CADPS;CPLX1;CPLX2;DERL1;NLGN1;TRPS1	ARFGAP3;CDCA5;ERGIC1;KIF5B;LMAN2L;MYO1A;PEX13;REEP1;SCAMP3;TGFB1;TOM1
MSigDB	MSigDB C3 motifs AAGCACA,MIR-218	0.00069585	enriched in genes down in IGF2+ ACC cells	DCBLD2;EFNB2;FAM3C;KIAA1598;MBNL1;NRXN1;TSPAN3;ZBTB41	BRPF3;FBXO8;RANBP10;TACC1
GO	GO:0016192 - vesicle-mediated transport	0.000711946	-	AP3B2;CADPS;CEBPE;CPLX2;DNER;MAPK8IP1;NLGN1;SEC24D;SNAP25;STXBP5L;YIPF5	ARFGAP2;ARFGAP3;B4GALT1;CBLL1;ERGIC1;LMAN2L;NR1H2;SCAMP3;SORT1;SYNRG;TGFB1;TOM1
MSigDB	MSigDB C4 computational module_356	0.000718096	-	IL1R1;RPLP2;ZNF667	KLF1;PPP2R5D;PPP4R1;R3HDM1;TGFB1
GO	GO:0030134 - ER to Golgi transport vesicle	0.000719381	-	SEC24D	KIAA0368;LMAN2L
GO	GO:0019377 - glycolipid catabolic process	0.000724576	enriched in genes up in IGF2+ ACC cells		GALC;GM2A
Biocarta	Biocarta 176 - Signal Dependent Regulation of Myogenesis by Corepressor MITR	0.000730932	enriched in genes down in IGF2+ ACC cells	CAMK1G;MEF2A
MSigDB	MSigDB C2 pathways MITRPATHWAY	0.000730932	enriched in genes down in IGF2+ ACC cells	CAMK1G;MEF2A
MSigDB	MSigDB C3 motifs V$DR3_Q4	0.000731182	-	ARNTL;KCNB1	HSPB7;PPP4R1
GO	GO:0022625 - cytosolic large ribosomal subunit	0.00075327	enriched in genes down in IGF2+ ACC cells	RPL29;RPL34;RPLP2
MSigDB	MSigDB C3 motifs V$CETS1P54_01	0.000758865	enriched in genes up in IGF2+ ACC cells	FMR1;RPLP2	ACP2;CKS1B;COX17;CPEB4;DPCD;HMG20A;NR1H2
MSigDB	MSigDB C3 motifs ACACTCC,MIR-122A	0.00076787	enriched in genes up in IGF2+ ACC cells		GALC;GYS1;IQGAP1;SMARCD1
MSigDB	MSigDB C3 motifs YTAAYNGCT_UNKNOWN	0.000775712	enriched in genes down in IGF2+ ACC cells	ACVR1C;NRXN1;PPP2R2B;RAP2B;SESN3;ZFP36L1
MSigDB	MSigDB C4 computational GCM_SUFU	0.00078028	enriched in genes up in IGF2+ ACC cells		BRPF3;BSDC1;DCTN4;IQCK;REPS1
MSigDB	MSigDB C2 pathways GAMMA_ESR_OLD_UNREG	0.00079619	enriched in genes down in IGF2+ ACC cells	AP3B2;ZFP36L1
GO	GO:0016584 - nucleosome positioning	0.000800714	enriched in genes up in IGF2+ ACC cells		HIST1H1C;HIST1H1D
MSigDB	MSigDB C2 pathways MANALO_HYPOXIA_UP	0.000811529	enriched in genes down in IGF2+ ACC cells	ERO1L;MEF2A;OPN3;TNFRSF10B
MSigDB	MSigDB C1 pos chr14q22	0.000811658	enriched in genes down in IGF2+ ACC cells	ERO1L;GPR137C;ZFP36L1	GCH1
GO	GO:0000785 - chromatin	0.000818376	enriched in genes up in IGF2+ ACC cells	HIST1H4H;SMARCC1;TIPIN	CHD4;HIST1H1C;HIST1H1D;HIST1H2BE;HIST1H3B;HIST2H2AA3;HIST2H2AC;SUV39H1
SMD	SMD cytobands 22q12.1	0.000854307	enriched in genes down in IGF2+ ACC cells	ADRBK2;C22orf13;SEZ6L
KEGG	KEGG 05212 - Pancreatic cancer	0.000855175	enriched in genes up in IGF2+ ACC cells	ACVR1C	AKT2;ARAF;RAD51;TGFB1
GO	GO:0005634 - nucleus	0.000866433	-	ADRBK2;ARNTL;ATP1A3;BEX1;BHLHE41;C19orf2;C22orf31;CALB1;CAMKV;CAND1;CASP3;CCNC;CEBPE;CSRNP2;DCLRE1B;DDX46;DUSP7;FMR1;G3BP1;HDLBP;HINFP;HIRA;HIST1H4H;IPMK;LCORL;LIMK1;LMNB2;LSM6;MAPK8IP1;MBNL1;MEF2A;NAA38;NEK4;NRBF2;OBFC2B;PDCD2;PKIA;POM121;PSMB9;PTHLH;RAVER2;SCML1;SESN3;SIX4;SMARCC1;SRPK1;TAF4B;THOC2;TIPIN;TRPS1;UBE2D1;UBE3A;USP1;USP51;YIPF6;ZBTB41;ZFAND2A;ZFP36L1;ZNF146;ZNF57;ZNF667;ZNF791	AAAS;ACSS2;ALG2;ARFGAP3;ARHGAP19;BNIP2;C10orf58;CD164;CDCA5;CDK8;CDKN1A;CHD4;CKS1B;CLK2;CRIPAK;DCAF6;DCTN4;DUSP18;E2F6;FBXO8;GCH1;GTF2A1;GTF2I;HIST1H1C;HIST1H1D;HIST1H2BE;HIST1H3B;HIST2H2AA3;HIST2H2AC;HMG20A;HUS1;IFI16;ITGA7;KIAA0368;KLF1;KLHL7;LASS5;MDC1;MED25;MED6;MIF4GD;NCAPH;NFE2L1;NR1H2;NUP210;PHF10;PNMA2;POLR3A;PPP2R5D;PSMB6;RAD51;RBM28;RBM38;REST;RHOXF2;RNF111;RNF40;RNF7;RRAGD;SMARCD1;SORT…
MSigDB	MSigDB C3 motifs TGCACTG,MIR-148A,MIR-152,MIR-148B	0.000881629	enriched in genes down in IGF2+ ACC cells	CAND1;DNER;EFNB2;FAM104A;FMR1;MMD;SIX4;TRPS1;UBE2D1	CPEB4;KIAA0232;MMP19
SMD	SMD cytobands 15q22.2	0.000885734	enriched in genes up in IGF2+ ACC cells		BNIP2;RNF111
MSigDB	MSigDB C2 pathways HSA05212_PANCREATIC_CANCER	0.000901352	enriched in genes up in IGF2+ ACC cells	ACVR1C	AKT2;ARAF;RAD51;TGFB1
GO	GO:0016079 - synaptic vesicle exocytosis	0.000910943	enriched in genes down in IGF2+ ACC cells	NLGN1;SNAP25
MSigDB	MSigDB C3 motifs MGGAAGTG_V$GABP_B	0.000943408	enriched in genes up in IGF2+ ACC cells	FBXO22;FMR1;MBNL1;NRBF2;TUSC3	AAAS;ACP2;BNIP2;CDK8;CKS1B;COX17;CPEB4;DPCD;FBXO8;KIF5B;LEPROTL1;WDR34
SMD	SMD cytobands 12q13.13	0.000972569	enriched in genes up in IGF2+ ACC cells		DTX3;ITGA7;MMP19;MYO1A
SMD	SMD 5MbChromTiles 15_55-60Mb	0.000988382	enriched in genes up in IGF2+ ACC cells		BNIP2;RNF111
MSigDB	MSigDB C2 pathways CASPASEPATHWAY	0.000989751	enriched in genes down in IGF2+ ACC cells	CASP2;CASP3;LMNB2
KEGG	KEGG 03010 - Ribosome	0.000992479	enriched in genes down in IGF2+ ACC cells	RPL15;RPL22L1;RPL29;RPL34;RPLP2
GO	GO:0008047 - enzyme activator activity	0.000995652	enriched in genes up in IGF2+ ACC cells	ASAP2;TNFRSF10B	ARFGAP2;ARFGAP3;ARHGAP19;BNIP2;GDI1;GM2A;IQGAP1;TBC1D13;TBC1D4
SMD	SMD 5MbChromTiles 14_65-70Mb	0.00100005	enriched in genes down in IGF2+ ACC cells	BCL2L11;GPHN;ZFP36L1	MED6
GO	GO:0045736 - negative regulation of cyclin-dependent protein kinase activity	0.00101159	-	CASP3	CDK5RAP1;CDKN1A
MSigDB	MSigDB C3 motifs V$ROAZ_01	0.00101159	-	BEX1;DUSP7	CDKN1A
MSigDB	MSigDB C3 motifs CCCAGAG,MIR-326	0.00105266	enriched in genes up in IGF2+ ACC cells	LIMK1;PKIA	BRPF3;BSDC1;CACNA1E;CSNK1G3;PPP4R1;SPRYD3;SRPR
MSigDB	MSigDB C3 motifs AACTTT_UNKNOWN	0.00106613	enriched in genes down in IGF2+ ACC cells	ACVR1C;CACNB3;CADPS;CALB1;CCNC;DDX46;EFNB2;ERO1L;FMR1;GNG4;KIAA1409;KYNU;MBNL1;MMD;NETO2;NLGN1;NRXN1;PPP2R2B;PTHLH;RAB3C;RAP2B;RPL34;SESN3;SEZ6L;TRPS1;ZFP36L1	CACNA1E;CKS1B;EIF4EBP2;GCH1;GRPR;KCMF1;KIF5B;MED25;NFE2L1;REPS1;REST;RRAGD;TOM1
SMD	SMD cancerModules module346	0.00108543	-	SEC24D	TUBB2C
SMD	SMD tissues cerebrum-cerebellum_sw	0.00110458	enriched in genes down in IGF2+ ACC cells	ATP1A3;CKMT1A;CPLX2;GABBR2;PCSK2;SRPRB	CNTNAP1
SMD	SMD cancerModules module291	0.00111167	enriched in genes down in IGF2+ ACC cells	DCBLD2;FAM3C;LRP11;TNFRSF10B
GO	GO:0006334 - nucleosome assembly	0.0011919	enriched in genes up in IGF2+ ACC cells	HIST1H4H	HIST1H1C;HIST1H1D;HIST1H2BE;HIST1H3B;HIST2H2AA3;HIST2H2AC
SMD	SMD 5MbChromTiles 12_52.5-57.5Mb	0.00120223	enriched in genes up in IGF2+ ACC cells		DTX3;ITGA7;MMP19;MYO1A
MSigDB	MSigDB C3 motifs V$USF_Q6	0.00123191	enriched in genes up in IGF2+ ACC cells	BEX1;DUSP7;SLC16A1	CD164;CHD4;DCTN4;GTF2A1;PANK3;SOCS5;TOM1;UBE4B
GO	GO:0051649 - establishment of localization in cell	0.00125332	-	AP3B2;CADPS;CPLX2;DERL1;NLGN1;PKIA;POM121;SEC24D;SNAP25;STXBP5L;TRPS1	AAAS;ARFGAP3;B4GALT1;BBS4;CDCA5;ERGIC1;KIF5B;LMAN2L;NUP210;PEX13;PINK1;SCAMP3;SEC61A2;SORT1;SRPR;SYNRG;SYT4;TGFB1;TOM1;TUBA1A;TUBB2C
SMD	SMD cancerModules module422	0.00127934	-	SEC24D	TUBB2C
Biocarta	Biocarta 115 - Caspase Cascade in Apoptosis	0.00129965	enriched in genes down in IGF2+ ACC cells	CASP2;CASP3;LMNB2
GO	GO:0008064 - regulation of actin polymerization or depolymerization	0.00130222	-	ARPC1A;LIMA1	ACTR3B;RDX
MSigDB	MSigDB C1 pos chr2p11	0.00130343	enriched in genes up in IGF2+ ACC cells	MRPS5	IMMT;KCMF1;REEP1;TGOLN2
GO	GO:0007416 - synaptogenesis	0.00130674	enriched in genes down in IGF2+ ACC cells	DNER;NLGN1
MSigDB	MSigDB C3 motifs CTTTGT_V$LEF1_Q2	0.00131338	enriched in genes down in IGF2+ ACC cells	ANKH;ATP1A3;BCL2L11;BZW2;CASP2;CDH12;DCLRE1B;DUSP7;EFNB2;FMR1;HIRA;LTF;MMD;PCSK2;PKIA;PPP2R2B;RNF24;RPL34;SCML1;SESN3;SIX4;SLC16A1;SMARCC1;TMOD2;USP3;ZFP36L1	ACVR2B;BNIP2;CACNA1E;CACNA2D1;CLASP1;GCH1;GTF2I;KCMF1;KLHL7;LEPROTL1;MTX1;PANK3;PEX13;PPP4R1;REST;RRAGD;SCAMP3;SOCS5;SORT1;SYT4
MSigDB	MSigDB C4 computational module_496	0.00131349	enriched in genes down in IGF2+ ACC cells	IL1R1;IL1RAP
SMD	SMD cancerModules module415	0.00131349	enriched in genes down in IGF2+ ACC cells	IL1R1;IL1RAP
MSigDB	MSigDB C2 pathways HDACI_COLON_SUL_DN	0.00132361	-	ATP1A3;FAM3C;PPIB;SCML1	IDE;RDX;SNX12;SORT1;TGOLN2;TUBB2C
GO	GO:0030033 - microvillus assembly	0.00132425	enriched in genes up in IGF2+ ACC cells		MYO1A;RDX
MSigDB	MSigDB C3 motifs CACCAGC,MIR-138	0.00132849	enriched in genes down in IGF2+ ACC cells	EPHA4;KCNH7;LIMK1;PCSK2;RALGPS1;TRPS1	CACNA1E;CLK2;CPEB4
GO	GO:0051258 - protein polymerization	0.00132881	enriched in genes up in IGF2+ ACC cells	ARPC1A	ACTR3B;RDX;TUBA1A;TUBB2C
GO	GO:0015031 - protein transport	0.00135367	-	AP3B2;CADPS;DERL1;NLGN1;PKIA;POM121;RAB3C;SEC24D;STXBP5L;TRPS1;VPS24;YIPF5	ARFGAP2;ARFGAP3;GDI1;LMAN2L;LRSAM1;MTX1;NUP210;PEX13;SCAMP3;SEC61A2;SLC15A4;SNX12;SORT1;SRPR;SYNRG;TGFB1;TOM1
KEGG	KEGG 04910 - Insulin signaling pathway	0.00137848	enriched in genes up in IGF2+ ACC cells	PRKX	AKT2;ARAF;EIF4E2;FLOT2;GYS1
MSigDB	MSigDB C5 GO CELLULAR_PROTEIN_CATABOLIC_PROCESS	0.00138739	-	DERL1;FBXO22;UBE2D1;UBE3A	KIAA0368;UBE4B
MSigDB	MSigDB C3 motifs ACATATC,MIR-190	0.00139232	enriched in genes down in IGF2+ ACC cells	GPHN;NLGN1;PTHLH;TRPS1
MSigDB	MSigDB C2 pathways ATRIA_UP	0.00139615	enriched in genes down in IGF2+ ACC cells	CADPS;CELSR2;EPHA4;IL1R1;PPIB;TMEM106C	TGFB1
MSigDB	MSigDB C1 pos chr12q13	0.00140669	-	CACNB3;LIMA1;OBFC2B;TMEM106C	AAAS;DTX3;ITGA7;LASS5;MYO1A;SMARCD1;SPRYD3;ZNF740
MSigDB	MSigDB C2 pathways HDACI_COLON_SUL24HRS_DN	0.00141416	-	PPIB;SCML1	RDX;SNX12;SORT1;TUBB2C
GO	GO:0030832 - regulation of actin filament length	0.0014529	-	ARPC1A;LIMA1	ACTR3B;RDX
MSigDB	MSigDB C4 computational module_277	0.00146923	enriched in genes down in IGF2+ ACC cells	MBNL1;SLC16A1;THOC2	USP22
MSigDB	MSigDB C2 pathways HSA04810_REGULATION_OF_ACTIN_CYTOSKELETON	0.00147356	enriched in genes up in IGF2+ ACC cells	ARPC1A;LIMK1	ARAF;GNA12;IQGAP1;ITGA7;RDX
MSigDB	MSigDB C3 motifs V$MEIS1BHOXA9_01	0.00148224	enriched in genes down in IGF2+ ACC cells	CACNB3;KIAA1409;MBNL1;PCSK2;SCML1
MSigDB	MSigDB C4 computational module_321	0.00148224	enriched in genes down in IGF2+ ACC cells	DCBLD2;FAM3C;LRP11;TNFRSF10B
MSigDB	MSigDB C3 motifs WTTGKCTG_UNKNOWN	0.00148488	-	GPHN;NRXN1;PPP2R2B;RAB3C;RAP2B;USP3	CACNA1E;CDKN1A;CLASP1;GTF2A1;HIST2H2AC;KLF1;LMAN2L;PPP2R5D;RANBP10;SORT1;TOM1;UBE4B
MSigDB	MSigDB C4 computational module_395	0.00148856	-	SEC24D	TUBB2C
MSigDB	MSigDB C4 computational module_509	0.00148856	-	SEC24D	TUBB2C
MSigDB	MSigDB C4 computational MORF_PPP1CC	0.00151321	-	LMNB2;POM121;RPIA;SMARCC1;SRPK1;USP1	EIF4EBP2;IMMT;MDC1;R3HDM1
KEGG	KEGG 04210 - Apoptosis	0.00152165	enriched in genes down in IGF2+ ACC cells	CASP3;IL1R1;IL1RAP;PRKX;TNFRSF10B	AKT2;TNFRSF10C
MSigDB	MSigDB C5 GO DNA_DEPENDENT_ATPASE_ACTIVITY	0.00153112	-	G3BP1	CHD4;RAD51
MSigDB	MSigDB C5 GO POSITIVE_REGULATION_OF_DNA_METABOLIC_PROCESS	0.00153459	enriched in genes up in IGF2+ ACC cells		RAD51;TGFB1
MSigDB	MSigDB C3 motifs V$HIF1_Q5	0.00154477	enriched in genes down in IGF2+ ACC cells	ARNTL;BCL2L11;ERO1L;HIRA;KIAA0090;NRBF2;RPIA	BNIP2;SLC9A5
MSigDB	MSigDB C2 pathways REOVIRUS_HEK293_DN	0.00155215	enriched in genes up in IGF2+ ACC cells	CELSR2;HIRA	CHD4;GM2A;GYS1;ITGA7;NUP210;SLC5A6
GO	GO:0045184 - establishment of protein localization	0.00155619	-	AP3B2;CADPS;DERL1;NLGN1;PKIA;POM121;RAB3C;SEC24D;STXBP5L;TRPS1;VPS24;YIPF5	ARFGAP2;ARFGAP3;GDI1;LMAN2L;LRSAM1;MTX1;NUP210;PEX13;SCAMP3;SEC61A2;SLC15A4;SNX12;SORT1;SRPR;SYNRG;TGFB1;TOM1
MSigDB	MSigDB C2 pathways FSH_OVARY_MCV152_DN	0.00155976	enriched in genes up in IGF2+ ACC cells		CDK8;KIF5B;MED6;OSMR
KEGG	KEGG 04710 - Circadian rhythm	0.00156491	enriched in genes down in IGF2+ ACC cells	ARNTL;BHLHE41
SMD	SMD cancerModules module450	0.00156491	enriched in genes down in IGF2+ ACC cells	CADPS;SNAP25
MSigDB	MSigDB C5 GO PROTEIN_AMINO_ACID_LIPIDATION	0.0015828	enriched in genes up in IGF2+ ACC cells		FNTB;PIGS
MSigDB	MSigDB C3 motifs ATGAAGG,MIR-205	0.0015922	enriched in genes down in IGF2+ ACC cells	B4GALT6;C12orf29;FAM104A;LIMK1;MMD;TRPS1
MSigDB	MSigDB C2 pathways TSA_HEPATOMA_CANCER_UP	0.00161088	enriched in genes up in IGF2+ ACC cells		ITGA7;MMP19;TGFB1
GO	GO:0004044 - amidophosphoribosyltransferase activity	0.00167364	enriched in genes down in IGF2+ ACC cells	PPAT
GO	GO:0035148 - lumen formation	0.00167364	enriched in genes down in IGF2+ ACC cells	BCL2L11
MSigDB	MSigDB C2 pathways HOFFMANN_BIVSBII_BI_TABLE2	0.00168156	enriched in genes up in IGF2+ ACC cells	CASP3;GPHN	CDCA5;CDKN1A;CKS1B;IDE;NCAPH;RAD51;TK1;TUBB2C
SMD	SMD 5MbChromTiles 5_150-155Mb	0.00171773	enriched in genes up in IGF2+ ACC cells		DCTN4;GM2A
SMD	SMD 5MbChromTiles 12_47.5-52.5Mb	0.00176097	-	CACNB3;LIMA1	AAAS;LASS5;SMARCD1;SPRYD3;ZNF740
KEGG	KEGG 04810 - Regulation of actin cytoskeleton	0.00176172	enriched in genes up in IGF2+ ACC cells	ARPC1A;LIMK1	ARAF;GNA12;IQGAP1;ITGA7;RDX
SMD	SMD cancerModules Breast cancer expression clusters	0.0017924	-	IL1R1;ZNF667	KLF1;PPP2R5D;PPP4R1;R3HDM1;TGFB1
MSigDB	MSigDB C4 computational module_563	0.00182029	enriched in genes down in IGF2+ ACC cells	CADPS;SNAP25
GO	GO:0005096 - GTPase activator activity	0.00182373	enriched in genes up in IGF2+ ACC cells	ASAP2	ARFGAP2;ARFGAP3;ARHGAP19;BNIP2;GDI1;IQGAP1;TBC1D13;TBC1D4
GO	GO:0004908 - interleukin-1 receptor activity	0.00182739	enriched in genes down in IGF2+ ACC cells	IL1R1;IL1RAP
MSigDB	MSigDB C5 GO LIPOPROTEIN_BIOSYNTHETIC_PROCESS	0.00185795	enriched in genes up in IGF2+ ACC cells		FNTB;PIGS
GO	GO:0032369 - negative regulation of lipid transport	0.00186831	enriched in genes up in IGF2+ ACC cells		AKT2;NR1H2
GO	GO:0045806 - negative regulation of endocytosis	0.00186831	enriched in genes up in IGF2+ ACC cells		NR1H2;TGFB1
SMD	SMD cancerModules module318	0.00186887	-	IL1R1;ZNF667	KLF1;PPP2R5D;PPP4R1;R3HDM1;TGFB1
MSigDB	MSigDB C3 motifs YWATTWNNRGCT_UNKNOWN	0.00188723	-	ARNTL;SNAP25	CHD4;CPEB4
MSigDB	MSigDB C3 motifs V$PR_Q2	0.00189967	enriched in genes down in IGF2+ ACC cells	CACNB3;RAB3C;RAP2B;SCML1;SESN3;SIX4;UBE3A	CPEB4
GO	GO:0005789 - endoplasmic reticulum membrane	0.00192017	-	DERL1;ELOVL2;ERO1L;FAR2;POM121;SEC24D;SEZ6L;SRPRB;TMEM106C;TUSC3;YIPF5	CYP2U1;DOLK;ERGIC1;LASS5;LMAN2L;NUP210;PIGS;POMT2;SEC61A2;SORT1;SRPR
MSigDB	MSigDB C3 motifs V$CDX2_Q5	0.00194325	enriched in genes down in IGF2+ ACC cells	LRCH1;MBNL1;NRXN1;PCSK2;SCML1;SNAP25
MSigDB	MSigDB C3 motifs GACAGGG,MIR-339	0.00194565	enriched in genes down in IGF2+ ACC cells	EPHA4;NRXN1;UBE3A	POMT2
MSigDB	MSigDB C2 pathways BREASTCA_TWO_CLASSES	0.00196626	-	KIAA0090;ZFP36L1	CKS1B;GNA12;KIF5B;RDX
SMD	SMD cancerModules module301	0.00197235	enriched in genes down in IGF2+ ACC cells	HIRA;SRPRB;THOC2;ZNF146
MSigDB	MSigDB C4 computational GNF2_MSN	0.0019814	-	RAP2B	IQGAP1;TGFB1
MSigDB	MSigDB C5 GO INTRACELLULAR_ORGANELLE_PART	0.00200044	enriched in genes up in IGF2+ ACC cells	ACADM;AP3B2;ARNTL;C19orf2;DERL1;FMR1;LIMA1;LSM6;SMARCC1;TIPIN;TUSC3	AAAS;B4GALT1;BBS4;BNIP2;CDCA5;CDK8;CLASP1;DCTN4;IFI16;IMMT;IQGAP1;KATNA1;KIAA0368;KIF5B;KLHL7;LMAN2L;MED6;MYO1A;PEX13;PIGS;RAD51;SMARCD1;SRPR;SUV39H1;TGOLN2
SMD	SMD 5MbChromTiles 17_22.5-27.5Mb	0.00200344	enriched in genes up in IGF2+ ACC cells		FLOT2;PIGS
MSigDB	MSigDB C3 motifs SCGGAAGY_V$ELK1_02	0.00204493	enriched in genes up in IGF2+ ACC cells	BZW2;FBXO22;FMR1;HIRA;PTHLH;RPLP2;USP3	ACP2;BNIP2;CBLL1;CKS1B;CLASP1;COX17;CPEB4;DPCD;FBXO8;GTF2A1;HMG20A;LEPROTL1;NR1H2;PANK3;SNX12;SRPR;TBC1D13;WDR34;ZNF180
GO	GO:0030529 - ribonucleoprotein complex	0.00205447	enriched in genes down in IGF2+ ACC cells	EIF2AK4;FMR1;LSM6;MRPS5;NAA38;RPL15;RPL22L1;RPL29;RPL34;RPLP2;SRPRB	MRPL48;RBM28;SRPR
MSigDB	MSigDB C3 motifs CTTTGA_V$LEF1_Q2	0.00207103	enriched in genes down in IGF2+ ACC cells	AP3B2;CADPS;DCLRE1B;FMR1;KYNU;MBNL1;MTRF1L;NRXN1;PPP2R2B;PTHLH;RNF24;SESN3;SIX4;SNAP25;UBE2D1;UBE3A;USP3;ZFP36L1	AKT2;CSNK1G3;EIF4EBP2;GNA12;GTF2A1;KLHL7;NFE2L1;RANBP10;RRAGD;SCAMP3;UBE4B;WDR34
GO	GO:0051128 - regulation of cellular component organization	0.00208829	-	ARPC1A;CAND1;DCBLD2;GNG4;LIMA1;LIMK1	ACTR3B;BBS4;CBLL1;CDKN1A;CLASP1;CRIPAK;GNA12;ITGA7;NR1H2;RDX;SOCS5;TGFB1
MSigDB	MSigDB C5 GO ORGANELLE_PART	0.00212031	enriched in genes up in IGF2+ ACC cells	ACADM;AP3B2;ARNTL;C19orf2;DERL1;FMR1;LIMA1;LSM6;SMARCC1;TIPIN;TUSC3	AAAS;B4GALT1;BBS4;BNIP2;CDCA5;CDK8;CLASP1;DCTN4;IFI16;IMMT;IQGAP1;KATNA1;KIAA0368;KIF5B;KLHL7;LMAN2L;MED6;MYO1A;PEX13;PIGS;RAD51;SMARCD1;SRPR;SUV39H1;TGOLN2
GO	GO:0004221 - ubiquitin thiolesterase activity	0.00213187	-	USP1;USP3;USP51	USP18;USP22;USP36
SMD	SMD cancerModules module314	0.00217388	enriched in genes up in IGF2+ ACC cells		NR1H2;RNF7;TMEM134;WDR34
MSigDB	MSigDB C5 GO PROTEOLYSIS	0.00217525	enriched in genes down in IGF2+ ACC cells	CASP2;CASP3;DERL1;FBXO22;PCSK2;UBE2D1;UBE3A	IDE;KIAA0368;UBE4B;VHL
SMD	SMD cytobands 14q23.3	0.00220681	-	BCL2L11;GPHN	FNTB
MSigDB	MSigDB C4 computational MORF_TNFRSF6	0.00223205	enriched in genes down in IGF2+ ACC cells	B4GALT6;BCL2L11;GNG4	CACNA2D1;FNTB;PHF10
SMD	SMD cancerModules module8	0.00226905	enriched in genes down in IGF2+ ACC cells	CASP2;CELSR2;DCBLD2;GNG4;NRXN1;SNAP25	ARFGAP3
MSigDB	MSigDB C3 motifs ACCAAAG,MIR-9	0.00231248	-	ARPC1A;KIAA1598;MBNL1;PCSK2;RNF24;SIX4;ZBTB41	BRPF3;CPEB4;GCH1;HMG20A;PANK3;PPP2R5D;RNF111;SOCS5;SORT1;TGOLN2;UBE4B
MSigDB	MSigDB C2 pathways TNFR1PATHWAY	0.00232174	enriched in genes down in IGF2+ ACC cells	CASP2;CASP3;LMNB2
SMD	SMD 5MbChromTiles 22_22.5-27.5Mb	0.00232174	enriched in genes down in IGF2+ ACC cells	ADRBK2;C22orf13;SEZ6L
MSigDB	MSigDB C5 GO CELL_CYCLE_GO_0007049	0.00240332	enriched in genes up in IGF2+ ACC cells	TIPIN	CDCA5;CDK5RAP1;CDKN1A;CKS1B;HUS1;KATNA1;NCAPH;RAD51;TGFB1
MSigDB	MSigDB C2 pathways CMV_HCMV_TIMECOURSE_10HRS_UP	0.0024213	enriched in genes down in IGF2+ ACC cells	EFNB2;PMAIP1
SMD	SMD cancerModules module161	0.00243715	enriched in genes up in IGF2+ ACC cells		FNTB;MIF4GD;PLEKHB2
GO	GO:0030234 - enzyme regulator activity	0.00245465	enriched in genes up in IGF2+ ACC cells	ASAP2;CASP3;CDC42BPA;MAPK8IP1;PKIA;PPP2R2B;RALGPS1;SGEF;TNFRSF10B	ARFGAP2;ARFGAP3;ARHGAP19;BNIP2;CDKN1A;CKS1B;FBXO8;GDI1;GM2A;IQGAP1;PPP2R5D;PPP4R1;TBC1D13;TBC1D4
GO	GO:0030290 - sphingolipid activator protein activity	0.00246124	enriched in genes up in IGF2+ ACC cells		GM2A
GO	GO:0030362 - protein phosphatase type 4 regulator activity	0.00246124	enriched in genes up in IGF2+ ACC cells		PPP4R1
GO	GO:0032428 - beta-N-acetylgalactosaminidase activity	0.00246124	enriched in genes up in IGF2+ ACC cells		GM2A
MSigDB	MSigDB C2 pathways NELSON_ANDROGEN_UP	0.00250836	enriched in genes down in IGF2+ ACC cells	ANKH;SEC24D;SNAP25	B4GALT1;VAPA
SMD	SMD tissues skeletal_muscle_sw	0.00250903	-	HIST1H4H;MBNL1;PKIA;PSMB9;SIX4;UBE3A	COX17;GYS1;HSPB7;KCMF1;RRAGD
SMD	SMD chromArms 1p (28)	0.00250962	-	AP3B2;CKMT1A;EIF2AK4;FBXO22;MEF2A;PPIB;TMOD2;TSPAN3;UBE3A;USP3	BBS4;BNIP2;EDC3;HMG20A;IQGAP1;LOC401397;RAD51;RNF111
SMD	SMD cancerModules module370	0.00251148	enriched in genes up in IGF2+ ACC cells	PTHLH;SRPRB	ACP2;GALC;KCND1;MIF4GD
MSigDB	MSigDB C3 motifs TTTNNANAGCYR_UNKNOWN	0.00252217	enriched in genes up in IGF2+ ACC cells	PPP2R2B	CHD4;HIST1H1C;HIST1H1D;HIST1H2BE;HIST1H3B;HIST2H2AC
MSigDB	MSigDB C5 GO ESTABLISHMENT_OF_CELLULAR_LOCALIZATION	0.0025633	-	AP3B2;CADPS;CPLX1;CPLX2;DERL1;NLGN1;TRPS1	ARFGAP3;CDCA5;ERGIC1;KIF5B;LMAN2L;PEX13;SCAMP3;TGFB1;TOM1
Biocarta	Biocarta 113 - TNFR1 Signaling Pathway	0.00257167	enriched in genes down in IGF2+ ACC cells	CASP2;CASP3;LMNB2
GO	GO:0008154 - actin polymerization or depolymerization	0.00258663	-	ARPC1A;LIMA1	ACTR3B;RDX
GO	GO:0030100 - regulation of endocytosis	0.00259595	enriched in genes up in IGF2+ ACC cells		CBLL1;NR1H2;TGFB1
GO	GO:0045923 - positive regulation of fatty acid metabolic process	0.00262904	enriched in genes up in IGF2+ ACC cells		AKT2;NR1H2
MSigDB	MSigDB C2 pathways OXSTRESS_RPE_H2O2HNE_DN	0.00263752	enriched in genes up in IGF2+ ACC cells		ITGA7;NFE2L1
MSigDB	MSigDB C5 GO INDUCTION_OF_APOPTOSIS_BY_INTRACELLULAR_SIGNALS	0.00264756	enriched in genes up in IGF2+ ACC cells		CDKN1A;IFI16;RNF7
MSigDB	MSigDB C2 pathways CMV_HCMV_TIMECOURSE_ALL_UP	0.0026568	enriched in genes down in IGF2+ ACC cells	ARNTL;CASP2;CCNC;DUSP7;EFNB2;IL1RAP;LCN2;PMAIP1;PPAT;RPIA;USP1	GCH1;HIST2H2AA3;RBM38;RNF40;RRAGD
SMD	SMD cytobands 14q22.1	0.00269624	enriched in genes down in IGF2+ ACC cells	ERO1L;GPR137C
MSigDB	MSigDB C2 pathways LEE_MYC_TGFA_DN	0.00270117	enriched in genes down in IGF2+ ACC cells	IL1RAP;KYNU;MMD;NETO2
MSigDB	MSigDB C3 motifs V$GABP_B	0.00271718	enriched in genes up in IGF2+ ACC cells	RPL34	ACP2;CPEB4;IQGAP1;LEPROTL1;SCAMP3;SUV39H1
MSigDB	MSigDB C3 motifs TGAATGT,MIR-181A,MIR-181B,MIR-181C,MIR-181D	0.0027332	enriched in genes down in IGF2+ ACC cells	BCL2L11;CDC42BPA;DERL1;EPHA4;FAM3C;LONRF1;NRXN1;POM121;ZBTB41;ZFP36L1	B4GALT1;CLASP1;CPEB4;CSNK1G3;SYPL2;TBC1D4
MSigDB	MSigDB C3 motifs ATCTTGC,MIR-31	0.00275872	enriched in genes down in IGF2+ ACC cells	CADPS;DCBLD2;ZFP36L1	TACC1
GO	GO:0042175 - nuclear envelope-endoplasmic reticulum network	0.00277096	-	DERL1;ELOVL2;ERO1L;FAR2;POM121;SEC24D;SEZ6L;SRPRB;TMEM106C;TUSC3;YIPF5	CYP2U1;DOLK;ERGIC1;LASS5;LMAN2L;NUP210;PIGS;POMT2;SEC61A2;SORT1;SRPR
GO	GO:0016044 - membrane organization	0.00278226	-	AP3B2;CEBPE;DNER;IZUMO1;SEC24D	CBLL1;NR1H2;REEP1;SORT1;SYNRG;TGFB1;TOM1;VAPA
MSigDB	MSigDB C2 pathways MENSE_HYPOXIA_TRANSPORTER_GENES	0.00278711	-	AP3B2;CACNB3;SLC16A1	PEX13;SLC15A4
GO	GO:0065002 - intracellular protein transmembrane transport	0.00281612	-	POM121	NUP210;SEC61A2
MSigDB	MSigDB C3 motifs V$NCX_01	0.00284895	enriched in genes down in IGF2+ ACC cells	ATP1A3;GNG4;NRXN1;SESN3
MSigDB	MSigDB C3 motifs GGCNKCCATNK_UNKNOWN	0.00287371	enriched in genes up in IGF2+ ACC cells		ATP6V0C;CD164;FBXO9;SOCS5;UBE4B
SMD	SMD cytobands 15q24.3	0.00288113	-	FBXO22;TSPAN3	HMG20A
MSigDB	MSigDB C2 pathways BHATTACHARYA_ESC_UP	0.00288947	enriched in genes down in IGF2+ ACC cells	CCNC;PPAT;SLC16A1	TK1
MSigDB	MSigDB C5 GO ATPASE_ACTIVITY__COUPLED	0.00289864	-	ATP1A3;G3BP1	ABCF1;ATP6V0C;CHD4;KATNA1;RAD51
GO	GO:0009987 - cellular process	0.00290604	-	ACADM;ACVR1C;ADRBK2;AGPAT5;AP3B2;ARNTL;ARPC1A;ASAP2;ATP1A3;BCL2L11;BEX1;BHLHE41;BZW2;C19orf2;C21orf29;CADPS;CAMK1G;CAMKV;CAND1;CASP2;CASP3;CCNC;CDC42BPA;CDH12;CEBPE;CELSR2;CKMT1A;CPLX2;CSRNP2;DCBLD2;DCLRE1B;DDX46;DERL1;DNER;DUSP7;EDA2R;EFNB2;EIF2AK4;ELOVL2;EPHA4;ERO1L;FBXO22;G3BP1;GABBR2;GNG4;GPHN;GPR81;HDLBP;HINFP;HIRA;HIST1H4H;IL1R1;IL1RAP;IPMK;IZUMO1;KCNH7;KYNU;LCORL;LIMA1;LIMK1;LOC100132288;L…	AAAS;ABCF1;ACP2;ACTR3B;ACVR2B;AKT2;ALG2;ARAF;ARFGAP2;ARFGAP3;ARHGAP19;ATP6V0C;B4GALT1;BBS4;BCL2L2;BNIP2;CACNA1E;CBLL1;CD164;CDCA5;CDK5RAP1;CDK8;CDKN1A;CHD4;CKS1B;CLASP1;CLK2;CNDP1;CNTNAP1;COX17;CRIPAK;CROT;CSNK1G3;DOLK;DTX3;DUSP18;E2F6;EIF3M;EIF4E2;EIF4EBP2;EIF4H;ENTPD3;ERGIC1;FBXO8;FBXO9;FBXW5;FLOT2;FNTB;GALC;GCH1;GDI1;GM2A;GNA12;GRPR;GTF2A1;GTF2I;GYS1;HIST1H1C;HIST1H1D;HIST1H2BE;HIST1H3B;HIST2H…
GO	GO:0006996 - organelle organization	0.00291148	enriched in genes up in IGF2+ ACC cells	ARPC1A;CASP3;CDC42BPA;HIRA;HIST1H4H;LIMA1;LIMK1;LOC100132288;NEK4;PMAIP1;SMARCC1;TIPIN	ACP2;ACTR3B;BBS4;CDCA5;CHD4;CLASP1;CRIPAK;HIST1H1C;HIST1H1D;HIST1H2BE;HIST1H3B;HIST2H2AA3;HIST2H2AC;HMG20A;KATNA1;KLF1;NCAPH;PEX13;RDX;RNF40;SMARCD1;SORT1;SUV39H1;TGFB1;USP22
MSigDB	MSigDB C4 computational MORF_CDC16	0.00291772	-	MBNL1;POM121;SMARCC1	EIF4EBP2;IMMT;MDC1
MSigDB	MSigDB C4 computational GNF2_MAP2K3	0.00291772	-	MPP1;RPIA	FBXO9;KLF1;RANBP10;RBM38
MSigDB	MSigDB C5 GO PROTEIN_CATABOLIC_PROCESS	0.00291772	-	DERL1;FBXO22;UBE2D1;UBE3A	KIAA0368;UBE4B
GO	GO:0032956 - regulation of actin cytoskeleton organization	0.00293541	-	ARPC1A;LIMA1	ACTR3B;RDX
MSigDB	MSigDB C2 pathways UVB_NHEK3_C5	0.00298547	enriched in genes up in IGF2+ ACC cells		IQGAP1;PPP4R1
MSigDB	MSigDB C5 GO LIPOPROTEIN_METABOLIC_PROCESS	0.00298547	enriched in genes up in IGF2+ ACC cells		FNTB;PIGS
MSigDB	MSigDB C5 GO PROTEIN_SERINE_THREONINE_KINASE_ACTIVITY	0.00298838	enriched in genes down in IGF2+ ACC cells	ACVR1C;CDC42BPA;EIF2AK4;LIMK1;NEK4;PRKX;SRPK1	ACVR2B;AKT2;CLK2;PINK1
GO	GO:0015934 - large ribosomal subunit	0.00302397	enriched in genes down in IGF2+ ACC cells	RPL29;RPL34;RPLP2
SMD	SMD 5MbChromTiles 12_50-55Mb	0.00302709	enriched in genes up in IGF2+ ACC cells		AAAS;ITGA7;MMP19;SPRYD3;ZNF740
GO	GO:0050808 - synapse organization	0.00304359	enriched in genes down in IGF2+ ACC cells	DNER;GPHN;NLGN1
MSigDB	MSigDB C2 pathways ESR_FIBROBLAST_UP	0.00304359	enriched in genes down in IGF2+ ACC cells	AP3B2;ZFP36L1
MSigDB	MSigDB C2 pathways WONG_IFNA_HCC_RESISTANT_VS_SENSITIVE_UP	0.00305529	enriched in genes up in IGF2+ ACC cells		AKT2;UBE4B
GO	GO:0004674 - protein serine/threonine kinase activity	0.00309109	-	ACVR1C;ADRBK2;CAMK1G;CAMKV;CDC42BPA;EIF2AK4;LIMK1;NEK4;PRKX;SRPK1	ACVR2B;AKT2;ARAF;CDK8;CLK2;CSNK1G3;HUS1;PINK1
GO	GO:0019966 - interleukin-1 binding	0.00309368	enriched in genes down in IGF2+ ACC cells	IL1R1;IL1RAP
SMD	SMD cytobands 20p12.2	0.00309368	enriched in genes down in IGF2+ ACC cells	C20orf103;SNAP25
SMD	SMD 5MbChromTiles 3_95-100Mb	0.00309368	enriched in genes down in IGF2+ ACC cells	DCBLD2;NSUN3
MSigDB	MSigDB C3 motifs GTGACGY_V$E4F1_Q6	0.00310128	-	BCL2L11;BEX1;GNG4;HIST1H4H;MBNL1;PCSK2	ATP6V0C;CDKN1A;FBXO8;GRPR;GTF2A1;KLHL7;NR1H2;RNF40;RNF7;SLC9A5;SMARCD1;SRPR;ZFR
MSigDB	MSigDB C4 computational module_32	0.00311616	-	FMR1;HDLBP;RPL15;RPL29;RPLP2;SMARCC1	CHD4;EIF4EBP2;EIF4H;GNA12;R3HDM1;TUBB2C
MSigDB	MSigDB C2 pathways CIS_XPC_DN	0.0031513	-	CASP3;IL1R1;TNFRSF10B;UBE2D1	BTN3A1;CDKN1A;CNTNAP1;CSNK1G3;MMP19;TOM1
SMD	SMD processes mitochondrial_translation_and_oxphos_sw	0.00315329	enriched in genes up in IGF2+ ACC cells	ACADM	COX17;IMMT;KCMF1;LOC401397
MSigDB	MSigDB C2 pathways LEE_CIP_DN	0.00321708	enriched in genes down in IGF2+ ACC cells	IL1RAP;KYNU;NETO2;TNFRSF10B
GO	GO:0003735 - structural constituent of ribosome	0.00324711	enriched in genes down in IGF2+ ACC cells	MRPS5;RPL15;RPL22L1;RPL29;RPL34;RPLP2	MRPL48
GO	GO:0046907 - intracellular transport	0.00328346	-	AP3B2;DERL1;NLGN1;PKIA;POM121;SEC24D;TRPS1	AAAS;ARFGAP3;BBS4;ERGIC1;KIF5B;LMAN2L;NUP210;PEX13;SCAMP3;SEC61A2;SORT1;SRPR;SYNRG;TGFB1;TOM1;TUBA1A;TUBB2C
GO	GO:0005783 - endoplasmic reticulum	0.00330075	-	ATP1A3;DERL1;ELOVL2;ERO1L;FAR2;NTSR1;POM121;PPIB;SEC24D;SEZ6L;SRPRB;TMEM106C;TUSC3;YIPF5;YIPF6	CRIPAK;CYP2U1;DOLK;ERGIC1;ERLEC1;KIAA0368;LASS5;LMAN2L;NUP210;PIGS;POMT2;SEC61A2;SORT1;SRPR;VAPA;VHL
MSigDB	MSigDB C5 GO INTRACELLULAR_SIGNALING_CASCADE	0.00330238	enriched in genes down in IGF2+ ACC cells	CASP2;CASP3;CDC42BPA;DERL1;EDA2R;G3BP1;GABBR2;LIMK1;MAPK8IP1;PMAIP1;PTHLH;SRPK1;TNFRSF10B;TYROBP	CRIPAK;HUS1;IFI16;PINK1;VAPA
MSigDB	MSigDB C3 motifs AAGGGAT,MIR-188	0.00330439	enriched in genes down in IGF2+ ACC cells	EFNB2;EPHA4;MBNL1	RNF111
GO	GO:0016080 - synaptic vesicle targeting	0.00334456	enriched in genes down in IGF2+ ACC cells	NLGN1
GO	GO:0048563 - post-embryonic organ morphogenesis	0.00334456	enriched in genes down in IGF2+ ACC cells	BCL2L11
MSigDB	MSigDB C3 motifs RCGCANGCGY_V$NRF1_Q6	0.00336843	enriched in genes up in IGF2+ ACC cells	CASP2;FMR1;RNF24;SRPK1;VPS24	AKT2;ARFGAP3;CBLL1;CKS1B;CNTNAP1;DCTN4;GTF2A1;HIST1H1C;KIF5B;MOCS2;PINK1;RNF111;RNF40;SCAMP3;SLC9A5
MSigDB	MSigDB C5 GO CELLULAR_PROTEIN_METABOLIC_PROCESS	0.00339601	enriched in genes down in IGF2+ ACC cells	CAND1;CASP2;CASP3;CDC42BPA;DERL1;EIF2AK4;ERO1L;FBXO22;LIMA1;LIMK1;NEK4;PCSK2;PRKX;RPL15;RPL29;RPL34;SRPK1;TUSC3;UBE2D1;UBE3A	ABCF1;AKT2;ALG2;ARAF;CLASP1;CSNK1G3;EIF4H;FNTB;IDE;KIAA0368;PEX13;PIGS;PINK1;TGFB1;UBE4B;VHL
MSigDB	MSigDB C2 pathways HSA04115_P53_SIGNALING_PATHWAY	0.00340296	enriched in genes down in IGF2+ ACC cells	CASP3;PMAIP1;SESN3;TNFRSF10B	CDKN1A
MSigDB	MSigDB C3 motifs ACATTCC,MIR-1,MIR-206	0.00341836	enriched in genes down in IGF2+ ACC cells	CPLX2;EFNB2;MMD;PPIB;SNAP25;TMOD2;ZFP36L1;ZNF146	BSDC1;GCH1
GO	GO:0005798 - Golgi-associated vesicle	0.00342105	-	AP3B2;SEC24D	KIAA0368;LMAN2L;SYNRG
MSigDB	MSigDB C3 motifs V$NFKB_C	0.00342699	enriched in genes down in IGF2+ ACC cells	GNG4;GPHN;LCN2;LRCH1;PCSK2;PTHLH;SNAP25	CHD4;RANBP10
MSigDB	MSigDB C4 computational MORF_DNMT1	0.00343282	enriched in genes down in IGF2+ ACC cells	LMNB2;POM121;RPIA;SRPK1;USP1	IMMT;R3HDM1
MSigDB	MSigDB C2 pathways APOPTOSIS	0.00345037	enriched in genes down in IGF2+ ACC cells	BCL2L11;CASP2;CASP3;TNFRSF10B
MSigDB	MSigDB C4 computational module_166	0.00348529	enriched in genes up in IGF2+ ACC cells		FNTB;MIF4GD;PLEKHB2
MSigDB	MSigDB C2 pathways NEMETH_TNF_DN	0.0035082	-	ACADM;ZFP36L1	GTF2I;RBM38
GO	GO:0000724 - double-strand break repair via homologous recombination	0.00351165	enriched in genes up in IGF2+ ACC cells		HUS1;RAD51
GO	GO:0015908 - fatty acid transport	0.00351165	enriched in genes up in IGF2+ ACC cells		AKT2;CROT
GO	GO:0044445 - cytosolic part	0.00354158	enriched in genes down in IGF2+ ACC cells	C19orf2;EIF2AK4;RPL29;RPL34;RPLP2
GO	GO:0016538 - cyclin-dependent protein kinase regulator activity	0.00354528	-	CASP3	CDKN1A;CKS1B
GO	GO:0043029 - T cell homeostasis	0.00354528	-	BCL2L11;CASP3	TGFB1
MSigDB	MSigDB C5 GO VOLTAGE_GATED_CALCIUM_CHANNEL_COMPLEX	0.00354528	-	CACNB3	CACNA1E;CACNA2D1
SMD	SMD 5MbChromTiles 5_147.5-152.5Mb	0.00354549	enriched in genes up in IGF2+ ACC cells		DCTN4;GM2A
MSigDB	MSigDB C4 computational module_427	0.00360346	enriched in genes up in IGF2+ ACC cells	PTHLH;SRPRB	ACP2;GALC;KCND1;MIF4GD
MSigDB	MSigDB C4 computational GCM_RAB10	0.00361907	-	AGPAT5;CAND1;SESN3	DCTN4;GTF2A1;PHF10;RDX;RNF111;SNX12
MSigDB	MSigDB C2 pathways HSA03060_PROTEIN_EXPORT	0.00362308	enriched in genes up in IGF2+ ACC cells		SEC61A2;SRPR
MSigDB	MSigDB C3 motifs GCTCTTG,MIR-335	0.00363598	-	FMR1;LONRF1;NRXN1	BSDC1;LASS5;SRPR
GO	GO:0005829 - cytosol	0.0037136	enriched in genes down in IGF2+ ACC cells	AGPAT5;BCL2L11;C19orf2;CACNB3;CADPS;CALB1;CASP3;EIF2AK4;KYNU;PSMB9;RPIA;RPL15;RPL29;RPL34;RPLP2;UBE2D1;UBE3A;ZFP36L1	ACSS2;AKT2;ARFGAP3;BCL2L2;CDKN1A;EIF4H;GCH1;GYS1;KIAA0368;PSMB6;RBM38;TK1;TOM1;VHL
MSigDB	MSigDB C1 pos chr15q21	0.00371652	-	PPIB;TMOD2	BNIP2;RNF111
SMD	SMD cytobands 5q34	0.00372902	enriched in genes up in IGF2+ ACC cells		CPEB4;ERGIC1;PANK3
MSigDB	MSigDB C4 computational module_331	0.00379637	enriched in genes down in IGF2+ ACC cells	HIRA;SRPRB;THOC2;ZNF146
GO	GO:0006508 - proteolysis	0.00381777	-	CAND1;CASP2;CASP3;DERL1;DNER;FBXO22;PCSK2;PSMB9;UBE2D1;UBE3A;USP1;USP3;USP51	CBLL1;CNDP1;FBXO8;FBXO9;FBXW5;IDE;KCMF1;KIAA0368;LRSAM1;MMP19;PSMB6;RNF111;RNF40;RNF7;SOCS5;UBE4B;URM1;USP18;USP22;USP36;VHL
MSigDB	MSigDB C2 pathways SERUM_FIBROBLAST_CELLCYCLE	0.00383756	-	CASP3;SCML1;TIPIN;USP1	CDCA5;CKS1B;NCAPH;TUBB2C
MSigDB	MSigDB C2 pathways HSC_LTHSC_ADULT	0.00386246	enriched in genes down in IGF2+ ACC cells	CALB1;DNER;EFNB2;GDAP1;HIRA;PKIA;PPAT;PPP2R2B;RAP2B	AAAS;GM2A
MSigDB	MSigDB C5 GO CENTROSOME	0.00386602	enriched in genes up in IGF2+ ACC cells		BBS4;CLASP1;DCTN4;KIAA0368
MSigDB	MSigDB C4 computational module_7	0.00390536	enriched in genes down in IGF2+ ACC cells	ADRBK2;CASP2;CELSR2;DCBLD2;GNG4;NRXN1;SNAP25	ARFGAP3
MSigDB	MSigDB C2 pathways HDACI_COLON_SUL16HRS_DN	0.00391181	enriched in genes down in IGF2+ ACC cells	ATP1A3;PPIB;SCML1	SNX12
MSigDB	MSigDB C2 pathways CMV_HCMV_TIMECOURSE_18HRS_UP	0.00391181	enriched in genes down in IGF2+ ACC cells	CASP2;CCNC;PPAT	GCH1
MSigDB	MSigDB C4 computational GCM_TPT1	0.00391181	enriched in genes down in IGF2+ ACC cells	RPL29;RPL34;RPLP2
MSigDB	MSigDB C5 GO CELLULAR_MACROMOLECULE_METABOLIC_PROCESS	0.00392022	enriched in genes down in IGF2+ ACC cells	CAND1;CASP2;CASP3;CDC42BPA;DERL1;EIF2AK4;ERO1L;FBXO22;LIMA1;LIMK1;NEK4;PCSK2;PRKX;RPL15;RPL29;RPL34;SRPK1;TUSC3;UBE2D1;UBE3A	ABCF1;AKT2;ALG2;ARAF;CLASP1;CSNK1G3;EIF4H;FNTB;IDE;KIAA0368;PEX13;PIGS;PINK1;TGFB1;UBE4B;VHL
MSigDB	MSigDB C4 computational GCM_GSPT1	0.00393618	enriched in genes up in IGF2+ ACC cells	CAND1;MRPS5	AAAS;BRPF3;DCTN4;FNTB;IQCK;PHF10
GO	GO:0030149 - sphingolipid catabolic process	0.00399773	enriched in genes up in IGF2+ ACC cells		GALC;GM2A
MSigDB	MSigDB C2 pathways HBX_NL_DN	0.00399773	enriched in genes up in IGF2+ ACC cells	PMAIP1	ACP2;TGFB1
SMD	SMD 5MbChromTiles 10_77.5-82.5Mb	0.00399773	enriched in genes up in IGF2+ ACC cells		C10orf58;POLR3A
MSigDB	MSigDB C4 computational module_114	0.004003	enriched in genes down in IGF2+ ACC cells	ACADM;BEX1;PPIB;RPL15;RPL29;RPL34;RPLP2;TIPIN;ZFP36L1	EIF3M;KIAA0368
KEGG	KEGG 04115 - p53 signaling pathway	0.00400416	enriched in genes down in IGF2+ ACC cells	CASP3;PMAIP1;SESN3;TNFRSF10B	CDKN1A
MSigDB	MSigDB C5 GO SECRETION	0.00404447	-	AP3B2;CADPS;CPLX1;CPLX2;NLGN1;SNAP25	ARFGAP3;ERGIC1;LMAN2L;SCAMP3
GO	GO:0004860 - protein kinase inhibitor activity	0.00406762	enriched in genes down in IGF2+ ACC cells	CASP3;MAPK8IP1;PKIA	CDKN1A
GO	GO:0008633 - activation of pro-apoptotic gene products	0.00411408	enriched in genes down in IGF2+ ACC cells	BCL2L11;TNFRSF10B
GO	GO:0051605 - protein maturation via proteolysis	0.00411408	enriched in genes down in IGF2+ ACC cells	DNER;PCSK2
SMD	SMD cancerModules module307	0.00411408	enriched in genes down in IGF2+ ACC cells	ARNTL;PCSK2
GO	GO:0006664 - glycolipid metabolic process	0.00414089	enriched in genes up in IGF2+ ACC cells		GALC;GM2A;ST8SIA5
MSigDB	MSigDB C2 pathways AGUIRRE_PANCREAS_CHR6	0.00414089	enriched in genes up in IGF2+ ACC cells		CD164;PHF10;PPP2R5D
SMD	SMD cancerModules module84	0.00415061	enriched in genes up in IGF2+ ACC cells		GNA12;TUBB2C
MSigDB	MSigDB C3 motifs ACACTAC,MIR-142-3P	0.00417993	enriched in genes down in IGF2+ ACC cells	ARNTL;C1orf9;MMD;TRPS1;ZBTB41	C9orf72;GTF2A1
MSigDB	MSigDB C3 motifs V$ARNT_01	0.00420507	-	DUSP7;HIRA;MBNL1;PPAT;SNAP25	CD164;CHD4;CPEB4;DCTN4;UBE4B
MSigDB	MSigDB C4 computational module_11	0.00426367	enriched in genes down in IGF2+ ACC cells	CACNB3;CALB1;EPHA4;GABBR2;GNG4;MMD;NRXN1;PKIA;RALGPS1;SNAP25;TUSC3;UBE2D1	GALC;ITGA7
GO	GO:0008631 - induction of apoptosis by oxidative stress	0.00428464	-	CASP3	RNF7
MSigDB	MSigDB C2 pathways P53GENES_ALL	0.00429549	-	PMAIP1;TNFRSF10B	CDKN1A
GO	GO:0030117 - membrane coat	0.00438216	enriched in genes down in IGF2+ ACC cells	AP3B2;SEC24D	SYNRG
MSigDB	MSigDB C4 computational module_350	0.00439735	enriched in genes up in IGF2+ ACC cells		NR1H2;RNF7;TMEM134;WDR34
GO	GO:0019210 - kinase inhibitor activity	0.00441818	enriched in genes down in IGF2+ ACC cells	CASP3;MAPK8IP1;PKIA	CDKN1A
GO	GO:0006886 - intracellular protein transport	0.00442038	-	AP3B2;DERL1;NLGN1;PKIA;POM121;SEC24D;TRPS1	ARFGAP3;NUP210;PEX13;SEC61A2;SORT1;SRPR;SYNRG;TGFB1;TOM1
MSigDB	MSigDB C3 motifs V$OCT1_05	0.00443069	enriched in genes down in IGF2+ ACC cells	SCML1;TMOD2;UBE3A;ZFP36L1	HIST2H2AC
MSigDB	MSigDB C3 motifs GTATTAT,MIR-369-3P	0.00444296	enriched in genes down in IGF2+ ACC cells	EFNB2;LIMK1;MBNL1;MMD;PKIA;TRPS1	ZFR
GO	GO:0051246 - regulation of protein metabolic process	0.00444498	-	ARPC1A;EIF2AK4;LIMA1;UBE2D1;ZFP36L1	ACTR3B;CLASP1;EIF4E2;EIF4EBP2;EIF4H;MIF4GD;NR1H2;RDX;TGFB1
MSigDB	MSigDB C3 motifs ACTGCCT,MIR-34B	0.00444985	-	C1orf9;FAM49B;RAB3C	CNTNAP1;ERGIC1;FLOT2;LMAN2L;RANBP10;RDX
MSigDB	MSigDB C2 pathways HCC_SURVIVAL_GOOD_VS_POOR_DN	0.00446215	-	BZW2;C19orf2;MMD;UBE2D1;USP1	CD164;DUSP18;KIF5B
GO	GO:0030136 - clathrin-coated vesicle	0.00447405	enriched in genes up in IGF2+ ACC cells		SORT1;SVOP;SYNRG;SYPL2;SYT4
MSigDB	MSigDB C4 computational GNF2_RAP1B	0.00456457	-	MBNL1;RAP2B	IQGAP1
GO	GO:0000824 - inositol tetrakisphosphate 3-kinase activity	0.0045779	enriched in genes down in IGF2+ ACC cells	IPMK
GO	GO:0004286 - proprotein convertase 2 activity	0.0045779	enriched in genes down in IGF2+ ACC cells	PCSK2
GO	GO:0004751 - ribose-5-phosphate isomerase activity	0.0045779	enriched in genes down in IGF2+ ACC cells	RPIA
GO	GO:0009052 - pentose-phosphate shunt, non-oxidative branch	0.0045779	enriched in genes down in IGF2+ ACC cells	RPIA
GO	GO:0015130 - mevalonate transmembrane transporter activity	0.0045779	enriched in genes down in IGF2+ ACC cells	SLC16A1
GO	GO:0015728 - mevalonate transport	0.0045779	enriched in genes down in IGF2+ ACC cells	SLC16A1
GO	GO:0030504 - inorganic diphosphate transmembrane transporter activity	0.0045779	enriched in genes down in IGF2+ ACC cells	ANKH
GO	GO:0034230 - enkephalin processing	0.0045779	enriched in genes down in IGF2+ ACC cells	PCSK2
GO	GO:0034231 - islet amyloid polypeptide processing	0.0045779	enriched in genes down in IGF2+ ACC cells	PCSK2
MSigDB	MSigDB C2 pathways CIS_RESIST_LUNG_UP	0.00462253	enriched in genes up in IGF2+ ACC cells		CDKN1A;ITGA7
MSigDB	MSigDB C5 GO BRUSH_BORDER	0.00462253	enriched in genes up in IGF2+ ACC cells		B4GALT1;MYO1A
MSigDB	MSigDB C5 GO SPHINGOLIPID_BIOSYNTHETIC_PROCESS	0.00462253	enriched in genes up in IGF2+ ACC cells		LASS5;ST8SIA5
SMD	SMD 5MbChromTiles 20_7.5-12.5Mb	0.00466772	enriched in genes down in IGF2+ ACC cells	C20orf103;SNAP25
SMD	SMD 5MbChromTiles 8_87.5-92.5Mb	0.00466772	enriched in genes down in IGF2+ ACC cells	CALB1;TMEM64
MSigDB	MSigDB C3 motifs CTCAAGA,MIR-526B	0.00467715	enriched in genes down in IGF2+ ACC cells	DNER;NRBF2;ZFP36L1	HMG20A;RNF40
MSigDB	MSigDB C2 pathways ZHAN_MULTIPLE_MYELOMA_VS_NORMAL_UP	0.00468058	enriched in genes up in IGF2+ ACC cells		CDKN1A;COX17;HIST1H1C;HIST1H2BE
GO	GO:0032355 - response to estradiol stimulus	0.00470118	-	GPR81	TGFB1
MSigDB	MSigDB C2 pathways LEE_TCELLS2_UP	0.00472763	-	ADRBK2;ANKH;B4GALT6;CPLX1;EFNB2;LMNB2;LRCH1;MPP1;OPN3;RPL29;SCML1;TAF4B;TIPIN;USP1;ZFP36L1	ARHGAP19;BTN3A1;CDCA5;CKS1B;CYP2U1;ERGIC1;GCH1;HIST1H1C;IFI16;LEPROTL1;NCAPH;PPP4R1;TBC1D4;TK1;TUBB2C;WDR34;WDR41
GO	GO:0030835 - negative regulation of actin filament depolymerization	0.00476472	-	LIMA1	RDX
SMD	SMD 5MbChromTiles 15_57.5-62.5Mb	0.00476472	-	PPIB;USP3	BNIP2
MSigDB	MSigDB C5 GO RNA_BINDING	0.0047678	enriched in genes down in IGF2+ ACC cells	FMR1;MBNL1;RPL15;RPL29;RPL34;RPLP2;ZFP36L1	EIF4E2;EIF4H
MSigDB	MSigDB C5 GO PROTEIN_METABOLIC_PROCESS	0.00478307	enriched in genes down in IGF2+ ACC cells	CAND1;CASP2;CASP3;CDC42BPA;DERL1;EIF2AK4;ERO1L;FBXO22;IL1RAP;LIMA1;LIMK1;NEK4;PCSK2;PRKX;RPL15;RPL29;RPL34;SRPK1;TUSC3;UBE2D1;UBE3A	ABCF1;AKT2;ALG2;ARAF;CLASP1;CSNK1G3;EIF4H;FNTB;IDE;KIAA0368;PEX13;PIGS;PINK1;RAD51;TGFB1;UBE4B;VHL
MSigDB	MSigDB C2 pathways GUO_HEX_UP	0.00478799	-	EPHA4;SMARCC1;UBE3A	IQGAP1;REST;RRAGD
SMD	SMD cytobands 5q32	0.00480015	enriched in genes up in IGF2+ ACC cells	PPP2R2B	DCTN4;GM2A
SMD	SMD cytobands 3p21.31	0.00485604	enriched in genes down in IGF2+ ACC cells	CAMKV;DUSP7;NEK4;RPL29;SMARCC1
MSigDB	MSigDB C3 motifs V$HIF1_Q3	0.00485792	enriched in genes down in IGF2+ ACC cells	ARNTL;BCL2L11;DUSP7;ERO1L;KIAA0090;NRBF2	BNIP2;GYS1;SNX12
GO	GO:0006810 - transport	0.00490225	-	ANKH;AP3B2;ATP1A3;CACNB3;CADPS;CEBPE;CPLX2;DERL1;DNER;ERO1L;FMR1;G3BP1;HDLBP;KCNB1;KCNH7;LCN2;LTF;MAPK8IP1;NLGN1;PKIA;POM121;RAB3C;SEC24D;SLC16A1;SNAP25;SPIRE2;STXBP5L;THOC2;TRPS1;VPS24;YIPF5	AAAS;AKT2;ARFGAP2;ARFGAP3;ATP6V0C;B4GALT1;BBS4;CACNA1E;CACNA2D1;CBLL1;COX17;CROT;ERGIC1;GDI1;GM2A;KCND1;KCTD7;KIF5B;LMAN2L;LRSAM1;MTX1;NHEDC2;NR1H2;NUP210;PEX13;PINK1;SCAMP3;SEC61A2;SLC15A4;SLC5A6;SLC9A5;SNX12;SORT1;SRPR;SVOP;SYNRG;SYPL2;SYT4;TGFB1;TOM1;TUBA1A;TUBB2C
GO	GO:0004660 - protein farnesyltransferase activity	0.00491653	enriched in genes up in IGF2+ ACC cells		FNTB
GO	GO:0005093 - Rab GDP-dissociation inhibitor activity	0.00491653	enriched in genes up in IGF2+ ACC cells		GDI1
GO	GO:0005889 - hydrogen:potassium-exchanging ATPase complex	0.00491653	enriched in genes up in IGF2+ ACC cells		GM2A
GO	GO:0009313 - oligosaccharide catabolic process	0.00491653	enriched in genes up in IGF2+ ACC cells		GM2A
GO	GO:0018347 - protein amino acid farnesylation	0.00491653	enriched in genes up in IGF2+ ACC cells		FNTB
GO	GO:0045179 - apical cortex	0.00491653	enriched in genes up in IGF2+ ACC cells		GM2A
GO	GO:0043005 - neuron projection	0.00492005	-	DNER;GABBR2;SNAP25	CNTNAP1;IQGAP1;KIF5B;SYT4;TGFB1
Biocarta	Biocarta 610 - Regulation of PGC-1a	0.00492712	enriched in genes down in IGF2+ ACC cells	CAMK1G;MEF2A
GO	GO:0048489 - synaptic vesicle transport	0.00492712	enriched in genes down in IGF2+ ACC cells	NLGN1;SNAP25
MSigDB	MSigDB C2 pathways PGC1APATHWAY	0.00492712	enriched in genes down in IGF2+ ACC cells	CAMK1G;MEF2A
MSigDB	MSigDB C2 pathways AGUIRRE_PANCREAS_CHR7	0.00498247	-	ARPC1A	CBLL1;KCTD7
SMD	SMD cancerModules Translation regulation	0.00501067	enriched in genes up in IGF2+ ACC cells		GNA12;R3HDM1;TUBB2C
GO	GO:0000300 - peripheral to membrane of membrane fraction	0.00501277	enriched in genes down in IGF2+ ACC cells	BCL2L11
GO	GO:0017162 - aryl hydrocarbon receptor binding	0.00501277	enriched in genes down in IGF2+ ACC cells	ARNTL
SMD	SMD 5MbChromTiles 10_55-60Mb	0.00501277	enriched in genes down in IGF2+ ACC cells	UBE2D1
SMD	SMD 5MbChromTiles 6_100-105Mb	0.00501277	enriched in genes down in IGF2+ ACC cells	CCNC
MSigDB	MSigDB C2 pathways HSC_LTHSC_SHARED	0.00502477	enriched in genes down in IGF2+ ACC cells	DNER;EFNB2;GDAP1;PKIA;PPAT	AAAS;GM2A
MSigDB	MSigDB C2 pathways HSC_LTHSC_FETAL	0.00502477	enriched in genes down in IGF2+ ACC cells	DNER;EFNB2;GDAP1;PKIA;PPAT	AAAS;GM2A
SMD	SMD cancerModules module11	0.00503561	enriched in genes down in IGF2+ ACC cells	CACNB3;CALB1;EPHA4;GABBR2;GNG4;NRXN1;PKIA;RALGPS1;SNAP25;TUSC3;UBE2D1	GALC
MSigDB	MSigDB C5 GO TRANSPORT_VESICLE	0.00504483	enriched in genes up in IGF2+ ACC cells		KIAA0368;TGOLN2;YIPF3
MSigDB	MSigDB C5 GO MEDIATOR_COMPLEX	0.00505763	enriched in genes up in IGF2+ ACC cells		CDK8;MED6
MSigDB	MSigDB C5 GO CONDENSED_NUCLEAR_CHROMOSOME	0.00505763	enriched in genes up in IGF2+ ACC cells		RAD51;SUV39H1
GO	GO:0044431 - Golgi apparatus part	0.00507189	-	AP3B2;CAMK1G;GOLGA7B;MANEAL;SEC24D	ARFGAP2;ARFGAP3;B4GALT1;ERGIC1;KIAA0368;LMAN2L;ST8SIA5;SYNRG;TGFB1;TGOLN2
MSigDB	MSigDB C4 computational module_576	0.00510085	-	IL1R1;RPLP2;ZNF667	PPP2R5D;PPP4R1
SMD	SMD cancerModules CNS genes	0.00511562	enriched in genes down in IGF2+ ACC cells	CACNB3;CALB1;EPHA4;GABBR2;GNG4;NRXN1;PKIA;RALGPS1;SNAP25;TUSC3;UBE2D1	CDKN1A
MSigDB	MSigDB C3 motifs V$NRSF_01	0.00512938	enriched in genes down in IGF2+ ACC cells	CALB1;DNER;PCSK2;SNAP25	SYT4
SMD	SMD cancerModules module230	0.00513641	enriched in genes down in IGF2+ ACC cells	SEC24D;ZFP36L1
MSigDB	MSigDB C2 pathways BECKER_TAMOXIFEN_RESISTANT_UP	0.00517283	enriched in genes down in IGF2+ ACC cells	CACNB3;TSPAN3;TUSC3
SMD	SMD cancerModules module388	0.00517283	enriched in genes down in IGF2+ ACC cells	GPR81;NSUN3;TUSC3	SYT4
SMD	SMD 5MbChromTiles 12_45-50Mb	0.00517312	-	CACNB3;LIMA1;TMEM106C	LASS5;SMARCD1
MSigDB	MSigDB C4 computational module_87	0.00525754	enriched in genes up in IGF2+ ACC cells		GNA12;TUBB2C
SMD	SMD cancerModules module97	0.00527867	enriched in genes down in IGF2+ ACC cells	CACNB3;CALB1;EPHA4;GABBR2;GNG4;NRXN1;PKIA;RALGPS1;SNAP25;TUSC3;UBE2D1	CDKN1A
GO	GO:0022626 - cytosolic ribosome	0.00531984	enriched in genes down in IGF2+ ACC cells	EIF2AK4;RPL29;RPL34;RPLP2
MSigDB	MSigDB C2 pathways NGUYEN_KERATO_DN	0.00531984	enriched in genes down in IGF2+ ACC cells	EPHA4;IL1R1;MEF2A;PSMB9	USP22
MSigDB	MSigDB C4 computational module_244	0.00532739	-	EPHA4;LIMK1;NEK4;PRKX	ACVR2B;CDK8;CHD4;CLK2;RAD51;TK1
MSigDB	MSigDB C4 computational module_340	0.0053591	enriched in genes down in IGF2+ ACC cells	ARNTL;PCSK2
MSigDB	MSigDB C3 motifs CATTTCA,MIR-203	0.00538251	enriched in genes down in IGF2+ ACC cells	ARNTL;CCNC;FMR1;MBNL1;PCSK2;SEC24D;TRPS1	CPEB4;R3HDM1;VAPA
MSigDB	MSigDB C5 GO ANATOMICAL_STRUCTURE_DEVELOPMENT	0.00538492	enriched in genes down in IGF2+ ACC cells	ANKH;DNER;EFNB2;HIRA;LIMA1;LIMK1;MBNL1;MEF2A;NLGN1;NRXN1;PTHLH;SCML1;TMOD2;TRPS1;UBE3A	FLOT2;IFI16;ITGA7;NFE2L1;PPP2R5D;SOCS5;TGFB1
GO	GO:0007269 - neurotransmitter secretion	0.00542271	-	NLGN1;SNAP25	SYT4
GO	GO:0030833 - regulation of actin filament polymerization	0.00549347	enriched in genes up in IGF2+ ACC cells	ARPC1A	ACTR3B;RDX
MSigDB	MSigDB C2 pathways HOFMANN_MANTEL_LYMPHOMA_VS_LYMPH_NODES_UP	0.00549347	enriched in genes up in IGF2+ ACC cells	IL1R1	BNIP2;CKS1B
MSigDB	MSigDB C4 computational module_503	0.0055221	-	IL1R1;RPLP2;ZNF667	PPP2R5D;PPP4R1
MSigDB	MSigDB C3 motifs TGANNYRGCA_V$TCF11MAFG_01	0.00556425	enriched in genes down in IGF2+ ACC cells	HDLBP;PPP2R2B;SEC24D;UBE2D1	IQGAP1;KCND1
MSigDB	MSigDB C5 GO REGULATION_OF_JNK_CASCADE	0.00556639	enriched in genes down in IGF2+ ACC cells	EDA2R;MAPK8IP1
SMD	SMD 5MbChromTiles 8_12.5-17.5Mb	0.00556639	enriched in genes down in IGF2+ ACC cells	LONRF1;TUSC3
SMD	SMD 5MbChromTiles 8_90-95Mb	0.00556639	enriched in genes down in IGF2+ ACC cells	CALB1;TMEM64
GO	GO:0006665 - sphingolipid metabolic process	0.00560325	enriched in genes up in IGF2+ ACC cells		GALC;GM2A;LASS5;ST8SIA5
GO	GO:0005978 - glycogen biosynthetic process	0.00563073	enriched in genes up in IGF2+ ACC cells		AKT2;GYS1
GO	GO:0008234 - cysteine-type peptidase activity	0.00567334	-	CASP2;CASP3;USP1;USP3;USP51	USP18;USP22;USP36
GO	GO:0043086 - negative regulation of catalytic activity	0.00567672	-	CAND1;CASP3;GABBR2;PKIA;PSMB9;UBE2D1	CDK5RAP1;CDKN1A;CRIPAK;PSMB6;SORT1
GO	GO:0050790 - regulation of catalytic activity	0.00567764	-	ASAP2;CAND1;CASP3;GABBR2;PKIA;PMAIP1;PSMB9;PTHLH;TNFRSF10B;UBE2D1	ARFGAP2;ARFGAP3;CDK5RAP1;CDKN1A;CKS1B;CRIPAK;GCH1;GDI1;GM2A;NR1H2;PSMB6;SORT1;TBC1D13;TBC1D4;TGFB1
MSigDB	MSigDB C5 GO ATP_DEPENDENT_DNA_HELICASE_ACTIVITY	0.00570618	-	G3BP1	CHD4
SMD	SMD 5MbChromTiles 15_22.5-27.5Mb	0.00570618	-	UBE3A	LOC401397
MSigDB	MSigDB C5 GO CHROMOSOME_CONDENSATION	0.00573388	enriched in genes up in IGF2+ ACC cells		CDCA5;NCAPH
SMD	SMD tissues nci57histones_sw	0.00573388	enriched in genes up in IGF2+ ACC cells		HIST1H1C;HIST2H2AA3
SMD	SMD cytobands 18p11.22	0.00573388	enriched in genes up in IGF2+ ACC cells		PPP4R1;VAPA
MSigDB	MSigDB C2 pathways BRENTANI_DEATH	0.00576221	-	CASP2;CASP3;TNFRSF10B	BCL2L2;BNIP2
MSigDB	MSigDB C2 pathways XPB_TTD-CS_DN	0.00580784	enriched in genes down in IGF2+ ACC cells	EFNB2;GNG4
SMD	SMD 5MbChromTiles 3_150-155Mb	0.00580784	enriched in genes down in IGF2+ ACC cells	MBNL1;RAP2B
SMD	SMD cancerModules module64	0.005882	enriched in genes down in IGF2+ ACC cells	CACNB3;CALB1;EPHA4;GABBR2;GNG4;NRXN1;PKIA;RALGPS1;SNAP25;TUSC3;UBE2D1	CDKN1A
MSigDB	MSigDB C5 GO CYTOSKELETAL_PART	0.0058841	enriched in genes up in IGF2+ ACC cells	LIMA1	BBS4;CLASP1;DCTN4;IQGAP1;KATNA1;KIAA0368;KIF5B;MYO1A
MSigDB	MSigDB C2 pathways XU_CBP_DN	0.00588559	-	EPHA4	NR1H2;TGFB1
MSigDB	MSigDB C5 GO STRUCTURAL_CONSTITUENT_OF_RIBOSOME	0.00591656	enriched in genes down in IGF2+ ACC cells	RPL15;RPL29;RPL34;RPLP2
GO	GO:0007049 - cell cycle	0.00594166	enriched in genes up in IGF2+ ACC cells	CASP3;NEK4;PKIA;PSMB9;SESN3;TIPIN;UBE2D1	BBS4;CDCA5;CDK5RAP1;CDKN1A;CKS1B;CLASP1;E2F6;HUS1;KATNA1;MDC1;NCAPH;PSMB6;RAD51;RBM38;SUV39H1;TACC1;TGFB1;USP22;VHL
MSigDB	MSigDB C3 motifs V$MYCMAX_03	0.00595398	enriched in genes up in IGF2+ ACC cells	DUSP7;FMR1	CD164;CHD4;DCTN4;GTF2A1;SOCS5;TOM1;UBE4B
GO	GO:0004336 - galactosylceramidase activity	0.00595619	enriched in genes up in IGF2+ ACC cells		GALC
GO	GO:0006683 - galactosylceramide catabolic process	0.00595619	enriched in genes up in IGF2+ ACC cells		GALC
GO	GO:0008458 - carnitine O-octanoyltransferase activity	0.00595619	enriched in genes up in IGF2+ ACC cells		CROT
GO	GO:0009817 - defense response to fungus, incompatible interaction	0.00595619	enriched in genes up in IGF2+ ACC cells		TGFB1
GO	GO:0010485 - H4 histone acetyltransferase activity	0.00595619	enriched in genes up in IGF2+ ACC cells		USP22
GO	GO:0016578 - histone deubiquitination	0.00595619	enriched in genes up in IGF2+ ACC cells		USP22
GO	GO:0048298 - positive regulation of isotype switching to IgA isotypes	0.00595619	enriched in genes up in IGF2+ ACC cells		TGFB1
GO	GO:0051106 - positive regulation of DNA ligation	0.00595619	enriched in genes up in IGF2+ ACC cells		RAD51
GO	GO:0051280 - negative regulation of release of sequestered calcium ion into cytosol	0.00595619	enriched in genes up in IGF2+ ACC cells		TGFB1
GO	GO:0051567 - histone H3-K9 methylation	0.00595619	enriched in genes up in IGF2+ ACC cells		SUV39H1
MSigDB	MSigDB C5 GO ATPASE_ACTIVITY	0.00596734	-	ATP1A3;G3BP1	ABCF1;ATP6V0C;CHD4;KATNA1;RAD51
GO	GO:0006672 - ceramide metabolic process	0.00605872	enriched in genes up in IGF2+ ACC cells		GALC;GM2A;LASS5
MSigDB	MSigDB C5 GO MICROTUBULE_BINDING	0.00605872	enriched in genes up in IGF2+ ACC cells		CLASP1;KATNA1;KIF5B
MSigDB	MSigDB C4 computational GCM_MAP1B	0.00605963	-	CAND1;CDC42BPA;GABBR2	ALS2CR4;USP22
MSigDB	MSigDB C5 GO EARLY_ENDOSOME	0.0060661	-	DNER	KIAA0368;TOM1
MSigDB	MSigDB C5 GO VOLTAGE_GATED_CALCIUM_CHANNEL_ACTIVITY	0.0060661	-	CACNB3	CACNA1E;CACNA2D1
GO	GO:0048471 - perinuclear region of cytoplasm	0.00609523	enriched in genes up in IGF2+ ACC cells		ALG2;KIF5B;SORT1;SYT4;VAPA
MSigDB	MSigDB C4 computational MORF_PRKDC	0.00610342	enriched in genes down in IGF2+ ACC cells	DDX46;POM121;RPIA;SMARCC1;SRPK1;USP1	ABCF1;IMMT
SMD	SMD cancerModules module102	0.00613295	-	ARPC1A;CACNB3;FAM3C;PMAIP1	CKS1B;COX17;GALC;PPP4R1
Biocarta	Biocarta 520 - Role of BRCA1, BRCA2 and ATR in Cancer Susceptibility	0.00623212	enriched in genes up in IGF2+ ACC cells		HUS1;RAD51
MSigDB	MSigDB C2 pathways ATRBRCAPATHWAY	0.00623212	enriched in genes up in IGF2+ ACC cells		HUS1;RAD51
MSigDB	MSigDB C2 pathways WERNERONLY_FIBRO_UP	0.00627318	enriched in genes down in IGF2+ ACC cells	DCBLD2;TNFRSF10B	B4GALT1
MSigDB	MSigDB C2 pathways TARTE_PC	0.00628523	enriched in genes down in IGF2+ ACC cells	DUSP7;HDLBP;PPIB
MSigDB	MSigDB C3 motifs V$AHRARNT_01	0.00629879	-	MBNL1;USP1	CKS1B;CNTNAP1;GTF2A1;TACC1;TGFB1
MSigDB	MSigDB C3 motifs MCAATNNNNNGCG_UNKNOWN	0.00631142	enriched in genes up in IGF2+ ACC cells		CHD4;PPP2R5D;SUV39H1
GO	GO:0006777 - Mo-molybdopterin cofactor biosynthetic process	0.00633716	-	GPHN	MOCS2
GO	GO:0017002 - activin receptor activity	0.00633716	-	ACVR1C	ACVR2B
GO	GO:0034341 - response to interferon-gamma	0.00633716	-	KYNU	GCH1
GO	GO:0043545 - molybdopterin cofactor metabolic process	0.00633716	-	GPHN	MOCS2
MSigDB	MSigDB C4 computational module_3	0.00637935	-	ARPC1A;LMNB2;MBNL1;PKIA;TMEM106C;TNFRSF10B;TSPAN3	ABCF1;CDKN1A;IFI16;IMMT;IQGAP1;PPP4R1;TK1
MSigDB	MSigDB C2 pathways FETAL_LIVER_ENRICHED_TRANSCRIPTION_FACTORS	0.00638291	-	MEF2A	MED6;RNF7;SMARCD1
MSigDB	MSigDB C3 motifs TGCTGCT,MIR-15A,MIR-16,MIR-15B,MIR-195,MIR-424,MIR-497	0.0063915	-	C1orf9;CAMKV;DCBLD2;HIRA;MMD;NLGN1;POM121;PTHLH;SIX4;SRPK1	B4GALT1;BCL2L2;CD164;KIF5B;LMAN2L;PEX13;PISD;RNF111;SPRYD3;UBE4B
GO	GO:0012505 - endomembrane system	0.00639887	-	BCL2L11;CADPS;CAMK1G;CAMKV;DERL1;ELOVL2;ERO1L;FAR2;GOLGA7B;LMNB2;MANEAL;POM121;SEC24D;SEZ6L;SRPRB;TMEM106C;TUSC3;YIPF5	AAAS;ARFGAP2;ARFGAP3;BNIP2;CYP2U1;DOLK;ERGIC1;LASS5;LMAN2L;NUP210;PIGS;POMT2;SEC61A2;SMAGP;SORT1;SRPR;ST8SIA5;SYNRG;VAPA
MSigDB	MSigDB C2 pathways IGF_VS_PDGF_DN	0.00644221	enriched in genes down in IGF2+ ACC cells	ATP1A3;IL1R1;MMD
MSigDB	MSigDB C4 computational module_453	0.00644221	enriched in genes down in IGF2+ ACC cells	GPR81;NSUN3;TUSC3	SYT4
GO	GO:0009056 - catabolic process	0.00645207	-	ACADM;CAND1;CASP3;DERL1;FBXO22;KYNU;PSMB9;RPIA;UBE2D1;UBE3A;USP1;USP3;USP51;ZFP36L1	AKT2;CBLL1;ENTPD3;FBXO8;FBXO9;FBXW5;GALC;GCH1;GM2A;KCMF1;KIAA0368;LRSAM1;PSMB6;RNF111;RNF40;RNF7;SOCS5;UBE4B;URM1;USP18;USP22;USP36;VHL
GO	GO:0008360 - regulation of cell shape	0.00648485	enriched in genes up in IGF2+ ACC cells		GNA12;ITGA7
MSigDB	MSigDB C2 pathways LIN_WNT_UP	0.00648485	enriched in genes up in IGF2+ ACC cells		FLOT2;GNA12
GO	GO:0008625 - induction of apoptosis via death domain receptors	0.00653753	enriched in genes down in IGF2+ ACC cells	CASP3;TNFRSF10B
SMD	SMD cytobands 3q11.2	0.00653753	enriched in genes down in IGF2+ ACC cells	DCBLD2;NSUN3
SMD	SMD 5MbChromTiles 5_142.5-147.5Mb	0.00653753	enriched in genes down in IGF2+ ACC cells	PPP2R2B;YIPF5
GO	GO:0006412 - translation	0.00653855	-	EIF2AK4;MRPS5;MTRF1L;RPL15;RPL22L1;RPL29;RPL34;RPLP2;ZFP36L1	ABCF1;EIF3M;EIF4E2;EIF4EBP2;EIF4H;MIF4GD;MRPL48
SMD	SMD chromArms 1p (15)	0.00654528	enriched in genes down in IGF2+ ACC cells	C8orf38;CALB1;DERL1;FAM49B;GDAP1;PKIA;TMEM64;TRPS1
SMD	SMD processes mitochondrial_oxphos_sw	0.00659342	enriched in genes up in IGF2+ ACC cells	ACADM	COX17;IMMT;LOC401397
MSigDB	MSigDB C5 GO MICROTUBULE_ORGANIZING_CENTER	0.00663999	enriched in genes up in IGF2+ ACC cells		BBS4;CLASP1;DCTN4;KIAA0368
MSigDB	MSigDB C5 GO VESICLE_MEDIATED_TRANSPORT	0.00666314	-	AP3B2;CADPS;CPLX1;CPLX2;MAPK8IP1;NLGN1	ERGIC1;LMAN2L;SCAMP3;TOM1
GO	GO:0000288 - nuclear-transcribed mRNA catabolic process, deadenylation-dependent decay	0.00667826	enriched in genes down in IGF2+ ACC cells	ZFP36L1
SMD	SMD 5MbChromTiles 3_175-180Mb	0.00667826	enriched in genes down in IGF2+ ACC cells	NLGN1
MSigDB	MSigDB C4 computational module_243	0.0068102	enriched in genes down in IGF2+ ACC cells	SEC24D;ZFP36L1
MSigDB	MSigDB C2 pathways HSA04010_MAPK_SIGNALING_PATHWAY	0.00682207	-	ACVR1C;CACNB3;CASP3;DUSP7;IL1R1;MAPK8IP1;PRKX	AKT2;CACNA1E;CACNA2D1;GNA12;TGFB1
MSigDB	MSigDB C2 pathways BCL2_FAMILY_AND_REG_NETWORK	0.00686146	enriched in genes up in IGF2+ ACC cells		AKT2;BCL2L2
SMD	SMD cancerModules Response to DNA damage	0.00687534	-	EPHA4;NEK4;PRKX	ACVR2B;CDK8;CHD4;CLK2;RAD51;TK1
MSigDB	MSigDB C2 pathways PASSERINI_APOPTOSIS	0.00690285	enriched in genes down in IGF2+ ACC cells	CASP3;DUSP7;PDCD2	CDKN1A
SMD	SMD 5MbChromTiles 22_20-25Mb	0.00690285	enriched in genes down in IGF2+ ACC cells	ADRBK2;C22orf13;SEZ6L
MSigDB	MSigDB C3 motifs ATGCTGC,MIR-103,MIR-107	0.00690899	-	CAMKV;CELSR2;DCBLD2;MBNL1;SIX4	BSDC1;CACNA2D1;CNTNAP1;FLOT2;MMP19
SMD	SMD processes convertDataimageIDs	0.00695043	-	ACADM;ANKH;AP3B2;ARNTL;ATP1A3;C8orf38;CACNB3;CASP2;CASP3;CPLX1;ERO1L;HDLBP;HIST1H4H;IL1R1;KCNB1;KIAA1598;LCN2;LRCH1;LSM6;LTF;MAPK8IP1;NSUN3;OPN3;PPAT;RAB3C;RPL29;RPL34;SCML1;SLC16A1;SRPK1;TYROBP;USP1	AKT2;ARFGAP3;ARHGAP19;ATP6V0C;BTN3A1;CACNA1E;CACNA2D1;CDCA5;CKS1B;CNTNAP1;COX17;CROT;EIF4EBP2;GDI1;GYS1;IMMT;KATNA1;KCMF1;KCTD7;KIF5B;LOC401397;PEX13;RAD51;REEP1;SCAMP3;SLC15A4;SLC5A6;SLC9A5;SMARCD1;SNX12;SORT1;SUZ12P;SVOP;SYT4;TGFB1;TOM1;TUBB2C
MSigDB	MSigDB C1 pos chr6p22	0.00697491	-	HIST1H4H	BTN3A1;HIST1H2BE;HIST1H3B;HIST1H4I
MSigDB	MSigDB C3 motifs V$XBP1_01	0.00698198	-	CADPS;DUSP7;SEC24D	ARFGAP3;GTF2A1;GYS1;SRPR
MSigDB	MSigDB C3 motifs AGGGCAG,MIR-18A	0.00698198	-	CAMKV;CPLX2;FMR1;HIRA	GYS1;RNF40;TACC1
MSigDB	MSigDB C5 GO NERVOUS_SYSTEM_DEVELOPMENT	0.00698969	enriched in genes down in IGF2+ ACC cells	DNER;LIMK1;MBNL1;NLGN1;NRXN1;TMOD2;UBE3A	PPP2R5D
GO	GO:0006497 - protein amino acid lipidation	0.0070088	enriched in genes up in IGF2+ ACC cells		FNTB;PIGS
SMD	SMD 5MbChromTiles X_150-155Mb	0.0070088	enriched in genes up in IGF2+ ACC cells	MPP1	GDI1;MAGEA2
GO	GO:0000278 - mitotic cell cycle	0.00703781	enriched in genes up in IGF2+ ACC cells	NEK4;PKIA;PSMB9;TIPIN;UBE2D1	CDCA5;CDKN1A;CLASP1;E2F6;HUS1;KATNA1;NCAPH;PSMB6;RBM38;TGFB1;USP22
MSigDB	MSigDB C2 pathways UVC_LOW_ALL_UP	0.00709171	-	PMAIP1	CDKN1A;HIST2H2AA3
MSigDB	MSigDB C4 computational MORF_PTPRB	0.00710294	enriched in genes down in IGF2+ ACC cells	B4GALT6;BCL2L11;GNG4;NRXN1	CACNA2D1;FNTB;PHF10
MSigDB	MSigDB C5 GO KINASE_ACTIVITY	0.00715749	enriched in genes down in IGF2+ ACC cells	ACVR1C;CDC42BPA;CKMT1A;EIF2AK4;LIMK1;MPP1;NEK4;PRKX;SRPK1	ACVR2B;AKT2;CLK2;PINK1;TK1
MSigDB	MSigDB C2 pathways HDACI_COLON_SUL48HRS_DN	0.0071709	enriched in genes down in IGF2+ ACC cells	PPIB;SCML1
SMD	SMD tissues cerebral_cortex_sw	0.00722624	enriched in genes down in IGF2+ ACC cells	ADRBK2;CAMKV;EPHA4;PCSK2	PNMA2
Biocarta	Biocarta 66 - Control of skeletal myogenesis by HDAC & calcium/calmodulin-dependent kinase (CaMK)	0.00725304	enriched in genes down in IGF2+ ACC cells	CAMK1G;MEF2A
SMD	SMD 5MbChromTiles 14_50-55Mb	0.00725304	enriched in genes down in IGF2+ ACC cells	ERO1L;GPR137C	GCH1
GO	GO:0016004 - phospholipase activator activity	0.00736591	enriched in genes up in IGF2+ ACC cells		GM2A
GO	GO:0016531 - copper chaperone activity	0.00736591	enriched in genes up in IGF2+ ACC cells		COX17
GO	GO:0018343 - protein farnesylation	0.00736591	enriched in genes up in IGF2+ ACC cells		FNTB
GO	GO:0005249 - voltage-gated potassium channel activity	0.00739096	-	KCNB1;KCNH7	KCND1;KCTD7
GO	GO:0006869 - lipid transport	0.00744365	enriched in genes up in IGF2+ ACC cells	HDLBP	AKT2;CROT;GM2A;NR1H2
MSigDB	MSigDB C5 GO CYTOPLASMIC_PART	0.0074516	-	ACADM;AGPAT5;AP3B2;ATP1A3;CADPS;CKMT1A;DERL1;DNER;ERO1L;FMR1;NTSR1;PCSK2;PMAIP1;PPIB;RPL15;TUSC3;YIPF6	ARFGAP3;B4GALT1;BBS4;CLASP1;CRIPAK;CROT;DCTN4;EIF4H;GALC;IDE;IMMT;KIAA0368;KIF5B;LMAN2L;MYO1A;PEX13;PIGS;PINK1;SRPR;SVOP;TGOLN2;TOM1;VAPA;VHL;YIPF3
GO	GO:0030041 - actin filament polymerization	0.00755135	enriched in genes up in IGF2+ ACC cells	ARPC1A	ACTR3B;RDX
SMD	SMD 5MbChromTiles 17_25-30Mb	0.00755135	enriched in genes up in IGF2+ ACC cells		FLOT2;PIGS;SUZ12P
GO	GO:0001836 - release of cytochrome c from mitochondria	0.00757971	enriched in genes down in IGF2+ ACC cells	CASP3;PMAIP1
GO	GO:0016301 - kinase activity	0.00770689	-	ACVR1C;ADRBK2;CAMK1G;CAMKV;CDC42BPA;CKMT1A;EIF2AK4;EPHA4;IPMK;LIMK1;MPP1;NEK4;PRKX;SRPK1	ACVR2B;AKT2;ARAF;CDK8;CLK2;CSNK1G3;DOLK;HUS1;PANK3;PINK1;SGK196;TK1
MSigDB	MSigDB C2 pathways HSA04210_APOPTOSIS	0.00776235	enriched in genes down in IGF2+ ACC cells	CASP3;IL1R1;IL1RAP;TNFRSF10B	AKT2;TNFRSF10C
MSigDB	MSigDB C1 pos chr2q36	0.00776724	enriched in genes down in IGF2+ ACC cells	DNER;EPHA4
MSigDB	MSigDB C2 pathways HDACPATHWAY	0.00776724	enriched in genes down in IGF2+ ACC cells	CAMK1G;MEF2A
MSigDB	MSigDB C5 GO GENERATION_OF_A_SIGNAL_INVOLVED_IN_CELL_CELL_SIGNALING	0.00776724	enriched in genes down in IGF2+ ACC cells	NLGN1;SNAP25
GO	GO:0007093 - mitotic cell cycle checkpoint	0.0077928	enriched in genes up in IGF2+ ACC cells		HUS1;RBM38;TGFB1
MSigDB	MSigDB C4 computational module_149	0.0077928	enriched in genes up in IGF2+ ACC cells		EIF4EBP2;EIF4H;SRPR
KEGG	KEGG 05211 - Renal cell carcinoma	0.00779589	enriched in genes up in IGF2+ ACC cells		AKT2;ARAF;TGFB1;VHL
MSigDB	MSigDB C2 pathways HSA05211_RENAL_CELL_CARCINOMA	0.00779589	enriched in genes up in IGF2+ ACC cells		AKT2;ARAF;TGFB1;VHL
SMD	SMD 5MbChromTiles X_147.5-152.5Mb	0.00782954	enriched in genes up in IGF2+ ACC cells	MPP1	GDI1;MAGEA2
MSigDB	MSigDB C2 pathways HSA04910_INSULIN_SIGNALING_PATHWAY	0.00785052	enriched in genes up in IGF2+ ACC cells	PRKX	AKT2;ARAF;FLOT2;GYS1
MSigDB	MSigDB C1 pos chr3q25	0.00788156	enriched in genes down in IGF2+ ACC cells	MBNL1;RAP2B;SGEF
MSigDB	MSigDB C5 GO MICROTUBULE_CYTOSKELETON	0.00789788	enriched in genes up in IGF2+ ACC cells		BBS4;CLASP1;DCTN4;KATNA1;KIAA0368;KIF5B
MSigDB	MSigDB C5 GO MICROTUBULE_BASED_PROCESS	0.00791778	enriched in genes down in IGF2+ ACC cells	LIMA1;NLGN1	CLASP1;KIF5B
MSigDB	MSigDB C3 motifs ATTACAT,MIR-380-3P	0.00794037	enriched in genes down in IGF2+ ACC cells	MBNL1;NRXN1;SNAP25;TRPS1	CPEB4
MSigDB	MSigDB C2 pathways AGED_MOUSE_HIPPOCAMPUS_ANY_DN	0.00796931	-	EPHA4;PKIA	BSDC1;USP22
GO	GO:0042158 - lipoprotein biosynthetic process	0.0081123	enriched in genes up in IGF2+ ACC cells		FNTB;PIGS
SMD	SMD processes G2-M_sw	0.00819134	enriched in genes up in IGF2+ ACC cells		ARHGAP19;CKS1B;SMARCD1;TUBB2C
GO	GO:0000119 - mediator complex	0.00820255	enriched in genes up in IGF2+ ACC cells		CDK8;MED6
GO	GO:0050868 - negative regulation of T cell activation	0.00820255	enriched in genes up in IGF2+ ACC cells	CASP3	SOCS5;TGFB1
MSigDB	MSigDB C5 GO ADAPTIVE_IMMUNE_RESPONSE_GO_0002460	0.00820255	enriched in genes up in IGF2+ ACC cells		SOCS5;TGFB1
MSigDB	MSigDB C5 GO POSITIVE_REGULATION_OF_LYMPHOCYTE_ACTIVATION	0.00820255	enriched in genes up in IGF2+ ACC cells		SOCS5;TGFB1
GO	GO:0006892 - post-Golgi vesicle-mediated transport	0.00821388	-	AP3B2	SCAMP3;SORT1
MSigDB	MSigDB C2 pathways BLEO_HUMAN_LYMPH_HIGH_4HRS_UP	0.00821388	-	PMAIP1;TNFRSF10B	CDKN1A
GO	GO:0009143 - nucleoside triphosphate catabolic process	0.00828151	enriched in genes up in IGF2+ ACC cells		ENTPD3;GCH1
GO	GO:0022612 - gland morphogenesis	0.00828151	enriched in genes up in IGF2+ ACC cells		B4GALT1;TGFB1
GO	GO:0051604 - protein maturation	0.00829742	enriched in genes down in IGF2+ ACC cells	DNER;PCSK2
MSigDB	MSigDB C2 pathways RHOPATHWAY	0.00829742	enriched in genes down in IGF2+ ACC cells	ARPC1A;LIMK1
Biocarta	Biocarta 622 - Neuroregulin receptor degredation protein-1 Controls ErbB3 receptor recycling	0.00834106	enriched in genes down in IGF2+ ACC cells	UBE2D1
MSigDB	MSigDB C2 pathways ERBB3PATHWAY	0.00834106	enriched in genes down in IGF2+ ACC cells	UBE2D1
MSigDB	MSigDB C3 motifs GGCGGCA,MIR-371	0.00834106	enriched in genes down in IGF2+ ACC cells	POM121
MSigDB	MSigDB C3 motifs TGTTTAC,MIR-30A-5P,MIR-30C,MIR-30D,MIR-30B,MIR-30E-5P	0.00837326	enriched in genes down in IGF2+ ACC cells	B4GALT6;BCL2L11;CADPS;MMD;NEK4;NLGN1;RALGPS1;SIX4;TMOD2;TRPS1;ZBTB41	CPEB4;KCTD7;R3HDM1;RANBP10;VAPA
GO	GO:0043687 - post-translational protein modification	0.0083842	-	ACVR1C;ADRBK2;CAMK1G;CAMKV;CAND1;CDC42BPA;DUSP7;EIF2AK4;EPHA4;ERO1L;LIMK1;NEK4;OPN3;PCSK2;PRKX;SRPK1;UBE2D1	ACVR2B;AKT2;ARAF;CDK8;CLK2;CSNK1G3;DUSP18;FBXO9;HUS1;PIGS;PINK1;SGK196;SUV39H1;TGFB1;UBE4B;USP22;VHL
SMD	SMD 5MbChromTiles 17_75-80Mb	0.0084291	enriched in genes up in IGF2+ ACC cells		TK1;TNRC6C;USP36
SMD	SMD chromArms 1p (5)	0.00850309	enriched in genes down in IGF2+ ACC cells	DCBLD2;IL1RAP;MBNL1;NLGN1;NSUN3;RAP2B;RPL22L1;SGEF;SRPRB;STXBP5L	C3orf46;COX17;GTPBP8;RNF7
MSigDB	MSigDB C3 motifs AGGCACT,MIR-515-3P	0.0085068	-	C19orf2	DCTN4;MMP19;SUV39H1
GO	GO:0031410 - cytoplasmic vesicle	0.00855347	-	AP3B2;CADPS;CAMKV;PCSK2;PPIB;SEC24D;YIPF5	GCH1;KIAA0368;LMAN2L;SMAGP;SORT1;SVOP;SYNRG;SYPL2;SYT4;TGFB1;TGOLN2;YIPF3
MSigDB	MSigDB C4 computational module_105	0.00859009	-	ARPC1A;CACNB3;FAM3C;MMD;PMAIP1	CKS1B;COX17;GALC;PPP4R1
MSigDB	MSigDB C2 pathways ALCALAY_AML_NPMC_DN	0.00863301	-	B4GALT6;KYNU;PMAIP1;TMEM106C	CKS1B;GALC;NCAPH;NUP210;TK1
GO	GO:0015270 - dihydropyridine-sensitive calcium channel activity	0.00874828	-	CACNB3	CACNA2D1
MSigDB	MSigDB C4 computational module_83	0.00875303	enriched in genes down in IGF2+ ACC cells	ACADM;PPIB;RPL15;RPL29;RPL34;RPLP2;SMARCC1;TIPIN	EIF3M;EIF4H;SRPR
MSigDB	MSigDB C3 motifs V$PAX4_03	0.0087581	enriched in genes up in IGF2+ ACC cells		ACVR2B;BCL2L2;KIF5B;MTX1;NFE2L1;SNX12;TGFB1
GO	GO:0002573 - myeloid leukocyte differentiation	0.00877715	enriched in genes up in IGF2+ ACC cells	CEBPE	IFI16;NR1H2;TGFB1
GO	GO:0016790 - thiolester hydrolase activity	0.0088155	-	USP1;USP3;USP51	USP18;USP22;USP36
GO	GO:0006464 - protein modification process	0.00883307	-	ACVR1C;ADRBK2;CAMK1G;CAMKV;CAND1;CDC42BPA;DUSP7;EIF2AK4;EPHA4;ERO1L;FBXO22;LIMK1;NEK4;OPN3;PCSK2;PRKX;SRPK1;TUSC3;UBE2D1;UBE3A	ACVR2B;AKT2;ALG2;ARAF;B4GALT1;CDK8;CLK2;CSNK1G3;DUSP18;FBXO9;FNTB;HUS1;NAA50;PIGS;PINK1;POMT2;SGK196;ST8SIA5;SUV39H1;TGFB1;UBE4B;USP22;VHL
Biocarta	Biocarta 206 - Rho cell motility signaling	0.00884342	enriched in genes down in IGF2+ ACC cells	ARPC1A;LIMK1
MSigDB	MSigDB C4 computational GNF2_GLTSCR2	0.00884342	enriched in genes down in IGF2+ ACC cells	RPL34;RPLP2
SMD	SMD cytobands 3q24	0.00884342	enriched in genes down in IGF2+ ACC cells	MBNL1;RAP2B
MSigDB	MSigDB C3 motifs V$GCM_Q2	0.00891294	enriched in genes down in IGF2+ ACC cells	KCNB1;MBNL1;SCML1;SESN3	FBXO9;REPS1
MSigDB	MSigDB C3 motifs V$NKX61_01	0.00891294	enriched in genes down in IGF2+ ACC cells	PCSK2;RAB3C;SESN3;SEZ6L;ZFP36L1	CLK2;ITGA7
MSigDB	MSigDB C2 pathways CELL_CYCLE_CHECKPOINT	0.00891363	enriched in genes up in IGF2+ ACC cells		HUS1;RAD51
MSigDB	MSigDB C5 GO ADAPTIVE_IMMUNE_RESPONSE	0.00891363	enriched in genes up in IGF2+ ACC cells		SOCS5;TGFB1
SMD	SMD cytobands 20q11.22	0.00891363	enriched in genes up in IGF2+ ACC cells		ACSS2;CDK5RAP1
SMD	SMD cancerModules module289	0.00891363	enriched in genes up in IGF2+ ACC cells		CHD4;RAD51
MSigDB	MSigDB C2 pathways ZHAN_MMPC_LATEVS	0.008938	enriched in genes down in IGF2+ ACC cells	ARPC1A;HDLBP;TSPAN3
GO	GO:0031982 - vesicle	0.00900453	-	AP3B2;CADPS;CAMKV;PCSK2;PPIB;SEC24D;YIPF5	GCH1;KIAA0368;LMAN2L;SMAGP;SORT1;SVOP;SYNRG;SYPL2;SYT4;TGFB1;TGOLN2;VAPA;YIPF3
GO	GO:0043623 - cellular protein complex assembly	0.00901325	enriched in genes up in IGF2+ ACC cells	ARPC1A	ACTR3B;PEX13;RDX;TGFB1;TUBA1A;TUBB2C
GO	GO:0043087 - regulation of GTPase activity	0.00907052	enriched in genes up in IGF2+ ACC cells	ASAP2	ARFGAP2;ARFGAP3;GDI1;TBC1D13;TBC1D4
MSigDB	MSigDB C3 motifs AAAGGAT,MIR-501	0.00907052	enriched in genes up in IGF2+ ACC cells	CELSR2	CD164;CLK2;LEPROTL1;RDX;UBE4B
MSigDB	MSigDB C5 GO PROTEIN_UBIQUITINATION	0.00907148	-	CAND1;UBE2D1	UBE4B;VHL
GO	GO:0015631 - tubulin binding	0.00907804	enriched in genes up in IGF2+ ACC cells	BCL2L11	BBS4;CLASP1;KATNA1;KIF5B
MSigDB	MSigDB C4 computational module_151	0.00908495	enriched in genes down in IGF2+ ACC cells	ACADM;BEX1;PPIB;RPL15;RPL29;RPL34;TIPIN;ZFP36L1	EIF3M;KIAA0368
GO	GO:0048193 - Golgi vesicle transport	0.00910096	-	AP3B2;SEC24D	ERGIC1;LMAN2L;SCAMP3;SORT1
SMD	SMD chromArms 1p (23)	0.00910148	enriched in genes up in IGF2+ ACC cells	C12orf29;CACNB3;CAND1;LIMA1;TMEM106C	AAAS;DTX3;ITGA7;LASS5;LRRIQ1;MMP19;MYO1A;NT5DC3;SLC15A4;SLC35E3;SMARCD1;SPRYD3;ZNF740
GO	GO:0004289 - subtilase activity	0.00913506	enriched in genes down in IGF2+ ACC cells	PCSK2
GO	GO:0004909 - interleukin-1, Type I, activating receptor activity	0.00913506	enriched in genes down in IGF2+ ACC cells	IL1R1
GO	GO:0010389 - regulation of G2/M transition of mitotic cell cycle	0.00913506	enriched in genes down in IGF2+ ACC cells	PKIA
GO	GO:0030070 - insulin processing	0.00913506	enriched in genes down in IGF2+ ACC cells	PCSK2
GO	GO:0045569 - TRAIL binding	0.00913506	enriched in genes down in IGF2+ ACC cells	TNFRSF10B
GO	GO:0046853 - inositol and derivative phosphorylation	0.00913506	enriched in genes down in IGF2+ ACC cells	IPMK
SMD	SMD cytobands 13q33.1	0.00913506	enriched in genes down in IGF2+ ACC cells	EFNB2
GO	GO:0008094 - DNA-dependent ATPase activity	0.009154	-	G3BP1	CHD4;RAD51
GO	GO:0007015 - actin filament organization	0.00920051	-	ARPC1A;LIMA1	ACTR3B;RDX
SMD	SMD 5MbChromTiles 4_107.5-112.5Mb	0.00924708	-	RPL34	CYP2U1
MSigDB	MSigDB C4 computational MORF_FSHR	0.00925374	enriched in genes down in IGF2+ ACC cells	B4GALT6;BCL2L11;CDC42BPA;GNG4;RNF24	CACNA2D1;ENTPD3;FNTB;PHF10
GO	GO:0043254 - regulation of protein complex assembly	0.00928866	enriched in genes up in IGF2+ ACC cells	ARPC1A	ACTR3B;RDX
MSigDB	MSigDB C4 computational GNF2_RAD23A	0.00935168	-	MPP1;RPIA	FBXO9;RANBP10;RBM38
MSigDB	MSigDB C5 GO RESPONSE_TO_STRESS	0.00939888	enriched in genes up in IGF2+ ACC cells	DCBLD2;DERL1;IL1RAP	ABCF1;GNA12;HSPB7;HUS1;IFI16;NFE2L1;PINK1;RAD51;RNF7;TGFB1
SMD	SMD 5MbChromTiles 14_47.5-52.5Mb	0.00940508	enriched in genes down in IGF2+ ACC cells	ERO1L;GPR137C
MSigDB	MSigDB C1 pos chr2p14	0.00943449	-	NRXN1	PEX13;R3HDM1
MSigDB	MSigDB C3 motifs TACTTGA,MIR-26A,MIR-26B	0.00944834	enriched in genes down in IGF2+ ACC cells	ACVR1C;KCNH7;KIAA1598;POM121;SRPK1;UBE2D1;USP3	RANBP10;TBC1D4;UBE4B
GO	GO:0000151 - ubiquitin ligase complex	0.00946973	enriched in genes up in IGF2+ ACC cells	CAND1	FBXO8;FBXO9;UBE4B
MSigDB	MSigDB C2 pathways PEART_HISTONE_DN	0.00946973	enriched in genes up in IGF2+ ACC cells		IFI16;KATNA1;SUV39H1
MSigDB	MSigDB C2 pathways BECKER_TAMOXIFEN_RESISTANT_DN	0.00949576	enriched in genes down in IGF2+ ACC cells	ELOVL2;IL1R1;PKIA
MSigDB	MSigDB C3 motifs V$STAT_Q6	0.00949892	enriched in genes down in IGF2+ ACC cells	ARPC1A;CACNB3;GPR81;PCSK2;PTHLH;SIX4	SCAMP3;UBE4B;ZNF180
GO	GO:0019060 - intracellular transport of viral proteins in host cell	0.00950037	enriched in genes down in IGF2+ ACC cells	DERL1
GO	GO:0021999 - neural plate anterioposterior pattern formation	0.00950037	enriched in genes down in IGF2+ ACC cells	CELSR2
GO	GO:0030429 - kynureninase activity	0.00950037	enriched in genes down in IGF2+ ACC cells	KYNU
GO	GO:0033262 - regulation of DNA replication during S phase	0.00950037	enriched in genes down in IGF2+ ACC cells	TIPIN
GO	GO:0034516 - response to vitamin B6	0.00950037	enriched in genes down in IGF2+ ACC cells	KYNU
GO	GO:0043420 - anthranilate metabolic process	0.00950037	enriched in genes down in IGF2+ ACC cells	KYNU
GO	GO:0050062 - long-chain-fatty-acyl-CoA reductase activity	0.00950037	enriched in genes down in IGF2+ ACC cells	FAR2
MSigDB	MSigDB C1 pos chr11p1	0.00950037	enriched in genes down in IGF2+ ACC cells	MAPK8IP1
SMD	SMD cytobands 5p14.2	0.00950037	enriched in genes down in IGF2+ ACC cells	CDH12
MSigDB	MSigDB C3 motifs V$AP1_Q6_01	0.00953359	-	SEC24D;SNAP25;UBE3A	HSPB7;MMP19;VAPA
MSigDB	MSigDB C4 computational module_206	0.00959273	-	KIAA0090;LSM6;MBNL1;TSPAN3	R3HDM1;REEP1;TBC1D4;USP18
MSigDB	MSigDB C2 pathways ROS_MOUSE_AORTA_UP	0.00965127	enriched in genes up in IGF2+ ACC cells		AKT2;COX17
MSigDB	MSigDB C4 computational GCM_BCL2L1	0.00965127	enriched in genes up in IGF2+ ACC cells		AAAS;BRPF3
SMD	SMD cancerModules module86	0.00971246	enriched in genes up in IGF2+ ACC cells		HIST1H1C;HIST2H2AA3
GO	GO:0046148 - pigment biosynthetic process	0.00971612	-	PPAT	NFE2L1
MSigDB	MSigDB C1 pos chr7q11	0.0097231	-	LIMK1;POM121	GTF2I;KCTD7
MSigDB	MSigDB C2 pathways MYOD_NIH3T3_UP	0.0097231	-	AGPAT5;LMNB2	AKT2;CDKN1A;GYS1
MSigDB	MSigDB C3 motifs V$GATA1_04	0.00973339	enriched in genes down in IGF2+ ACC cells	CACNB3;CPLX2;PKIA;RAB3C;TRPS1;UBE3A	KLF1;TACC1
MSigDB	MSigDB C2 pathways BRCA1_OVEREXP_DN	0.00976395	enriched in genes down in IGF2+ ACC cells	LMNB2;PPAT;RPIA	CHD4
MSigDB	MSigDB C2 pathways AGED_MOUSE_HYPOTH_DN	0.00979094	enriched in genes up in IGF2+ ACC cells		ATP6V0C;GDI1;KIF5B
Biocarta	Biocarta 81 - Mitochondrial Carnitine Palmitoyltransferase (CPT) System	0.00980938	enriched in genes up in IGF2+ ACC cells		ACSS2
GO	GO:0004311 - farnesyltranstransferase activity	0.00980938	enriched in genes up in IGF2+ ACC cells		FNTB
GO	GO:0004563 - beta-N-acetylhexosaminidase activity	0.00980938	enriched in genes up in IGF2+ ACC cells		GM2A
GO	GO:0006689 - ganglioside catabolic process	0.00980938	enriched in genes up in IGF2+ ACC cells		GM2A
GO	GO:0048096 - chromatin-mediated maintenance of transcription	0.00980938	enriched in genes up in IGF2+ ACC cells		SMARCD1
SMD	SMD cytobands 6p22.2	0.00980938	enriched in genes up in IGF2+ ACC cells		BTN3A1
SMD	SMD 5MbChromTiles 9_27.5-32.5Mb	0.00980938	enriched in genes up in IGF2+ ACC cells		C9orf72
GO	GO:0004842 - ubiquitin-protein ligase activity	0.00981337	-	FBXO22;UBE2D1;UBE3A	CBLL1;FBXO9;UBE4B
SMD	SMD cytobands 8q21.3	0.00987148	enriched in genes down in IGF2+ ACC cells	CALB1;TMEM64
MSigDB	MSigDB C2 pathways NI2_MOUSE_UP	0.00991455	-	LCN2;LTF	CDKN1A;OSMR
GO	GO:0032940 - secretion by cell	0.00998759	enriched in genes down in IGF2+ ACC cells	CADPS;CPLX2;NLGN1;SNAP25;STXBP5L	ARFGAP3;B4GALT1;PINK1;SYT4
Biocarta	Biocarta 99 - Circadian Rhythms	0.0100011	-	ARNTL
GO	GO:0007220 - Notch receptor processing	0.0100011	-	DNER
GO	GO:0031529 - ruffle organization	0.0100011	-	LIMA1
GO	GO:0042043 - neurexin binding	0.0100011	-	NLGN1
MSigDB	MSigDB C1 pos chr15q	0.0100011	-	AP3B2
MSigDB	MSigDB C2 pathways CIRCADIANPATHWAY	0.0100011	-	ARNTL
SMD	SMD cytobands 15q12	0.0100011	-	UBE3A
MSigDB	MSigDB C3 motifs ATGTTTC,MIR-494	0.0100105	-	ARNTL;DCBLD2;KIAA1598;MMD;TRPS1	CKS1B;TACC1
MSigDB	MSigDB C4 computational MORF_NOS2A	0.0101483	-	B4GALT6;BCL2L11;GNG4;RNF24	FNTB;PHF10;UBE4B
KEGG	KEGG 05220 - Chronic myeloid leukemia	0.0101934	-	ACVR1C	AKT2;ARAF;CDKN1A;TGFB1
MSigDB	MSigDB C2 pathways BRENTANI_CELL_CYCLE	0.0101934	-		CDK8;CDKN1A;CKS1B;HUS1
MSigDB	MSigDB C2 pathways HSA05220_CHRONIC_MYELOID_LEUKEMIA	0.0101934	-	ACVR1C	AKT2;ARAF;CDKN1A;TGFB1
MSigDB	MSigDB C4 computational GNF2_STAT6	0.0101934	-	USP3	BNIP2;IQGAP1;TGFB1
MSigDB	MSigDB C4 computational module_397	0.0102734	-	ATP1A3;CACNB3;GDAP1;SRPK1	CDCA5;NCAPH;WDR34
MSigDB	MSigDB C4 computational module_100	0.0102765	-	CACNB3;CALB1;EPHA4;GABBR2;GNG4;NRXN1;PKIA;RALGPS1;SNAP25;TUSC3;UBE2D1	CDKN1A;ITGA7
GO	GO:0005794 - Golgi apparatus	0.0103449	-	AP3B2;ASAP2;ATP1A3;B4GALT6;CAMK1G;GOLGA7B;MANEAL;NTSR1;SEC24D;YIPF5	ARFGAP2;ARFGAP3;B4GALT1;CLASP1;ERGIC1;KIAA0368;LMAN2L;SORT1;ST8SIA5;SYNRG;TGFB1;TGOLN2
MSigDB	MSigDB C4 computational module_137	0.0103774	-	CACNB3;CALB1;EPHA4;GABBR2;GNG4;NRXN1;PKIA;RALGPS1;SNAP25;TUSC3;UBE2D1	CDKN1A;ITGA7
GO	GO:0008156 - negative regulation of DNA replication	0.0104151	-	TIPIN	HUS1;TGFB1
GO	GO:0019217 - regulation of fatty acid metabolic process	0.0104151	-		AKT2;NR1H2
GO	GO:0045834 - positive regulation of lipid metabolic process	0.0104151	-		AKT2;NR1H2
GO	GO:0044237 - cellular metabolic process	0.0104419	-	ACADM;ACVR1C;ADRBK2;AGPAT5;ARNTL;ARPC1A;ATP1A3;BHLHE41;C19orf2;CAMK1G;CAMKV;CAND1;CASP2;CASP3;CCNC;CDC42BPA;CEBPE;CELSR2;CKMT1A;CSRNP2;DCLRE1B;DDX46;DERL1;DNER;DUSP7;EDA2R;EIF2AK4;ELOVL2;EPHA4;ERO1L;FBXO22;GABBR2;GPHN;HDLBP;HINFP;HIRA;IPMK;KCNH7;KYNU;LCORL;LIMA1;LIMK1;LSM6;MEF2A;MRPS5;MTRF1L;NAA38;NEK4;NRBF2;OBFC2B;OPN3;PCSK2;PKIA;PPAT;PPIB;PRKX;PSMB9;PTHLH;RPIA;RPL15;RPL22L1;RPL29;RPL34;RPLP2;SC…	ABCF1;ACTR3B;ACVR2B;AKT2;ALG2;ARAF;ATP6V0C;B4GALT1;CBLL1;CDK8;CDKN1A;CHD4;CLASP1;CLK2;CNDP1;COX17;CROT;CSNK1G3;DOLK;DUSP18;E2F6;EIF3M;EIF4E2;EIF4EBP2;EIF4H;ENTPD3;FBXO8;FBXO9;FBXW5;FNTB;GALC;GCH1;GM2A;GTF2A1;GTF2I;GYS1;HMG20A;HUS1;IDE;IFI16;KCMF1;KIAA0368;KLF1;LASS5;LMAN2L;LRSAM1;MDC1;MED25;MED6;MIF4GD;MMP19;MOCS2;MRPL48;NAA50;NFE2L1;NR1H2;PANK3;PHF10;PIGS;PINK1;PISD;POLR3A;POMT2;PSMB6;RAD51;RBM2…
MSigDB	MSigDB C4 computational MORF_CAMK4	0.0104574	-	B4GALT6;BCL2L11;CDC42BPA;GNG4;STXBP5L	CACNA2D1;FNTB;PHF10;UBE4B
MSigDB	MSigDB C3 motifs V$EGR1_01	0.0104615	-	ANKH;GPHN;KCNB1;PCSK2;RNF24;USP1	CACNA1E;SOCS5
MSigDB	MSigDB C3 motifs GTGCCTT,MIR-506	0.0105141	-	AGPAT5;BCL2L11;C1orf9;FAM104A;FMR1;SIX4;SLC16A1;UBE3A;USP1;ZFP36L1	ALG2;B4GALT1;C9orf41;C9orf72;CD164;FLOT2;GYS1;IQGAP1;ITGA7;RANBP10;SLC15A4;SOCS5
SMD	SMD cytobands 22q12.3	0.010517	-		DUSP18;PISD;TOM1
MSigDB	MSigDB C5 GO HEMOPOIETIC_OR_LYMPHOID_ORGAN_DEVELOPMENT	0.0105669	-		IFI16;SOCS5;TGFB1
KEGG	KEGG 04010 - MAPK signaling pathway	0.0106012	-	ACVR1C;CACNB3;CASP3;DUSP7;IL1R1;MAPK8IP1;PRKX	AKT2;CACNA1E;CACNA2D1;GNA12;TGFB1
GO	GO:0016023 - cytoplasmic membrane-bounded vesicle	0.0106535	-	AP3B2;CADPS;CAMKV;PPIB;SEC24D	KIAA0368;LMAN2L;SMAGP;SORT1;SVOP;SYNRG;SYPL2;SYT4;TGFB1;TGOLN2;YIPF3
MSigDB	MSigDB C4 computational GCM_RBM8A	0.0106781	-	CAND1;UBE3A	BRPF3;DCTN4;IQCK
MSigDB	MSigDB C2 pathways HYPOXIA_RCC_UP	0.0106974	-	CAND1;TMEM141;TNFRSF10B;YIPF5	CRIPAK;PPP2R5D
GO	GO:0005891 - voltage-gated calcium channel complex	0.0107552	-	CACNB3	CACNA1E;CACNA2D1
SMD	SMD cytobands 12q13.11	0.0107843	-	LIMA1	LASS5;SMARCD1
MSigDB	MSigDB C3 motifs YTATTTTNR_V$MEF2_02	0.0107853	-	ARNTL;BCL2L11;KYNU;RNF24;SCML1;SNAP25;UBE2D1	CDKN1A;CLASP1;ITGA7;SYT4
MSigDB	MSigDB C3 motifs V$ATF6_01	0.0107935	-	GNG4;SEC24D
GO	GO:0006414 - translational elongation	0.0109065	-	RPL15;RPL29;RPL34;RPLP2
MSigDB	MSigDB C4 computational MORF_TPT1	0.0109065	-	RPL15;RPL29;RPL34;RPLP2	ARAF
MSigDB	MSigDB C4 computational module_66	0.0109979	-	CACNB3;CALB1;EPHA4;GABBR2;GNG4;NRXN1;PKIA;RALGPS1;SNAP25;TUSC3;UBE2D1	CDKN1A;ITGA7
MSigDB	MSigDB C2 pathways JISON_SICKLECELL_DIFF	0.0110813	-	CEBPE;CPLX2;KYNU;MAPK8IP1;MPP1;NEK4;PSMB9;RNF24	CDKN1A;COX17;GM2A;TBC1D4;TGFB1
SMD	SMD 5MbChromTiles 3_47.5-52.5Mb	0.011108	-	CAMKV;DUSP7;RPL29;SMARCC1
MSigDB	MSigDB C2 pathways SIG_CHEMOTAXIS	0.0111143	-	LIMK1	AKT2;GDI1
SMD	SMD cancerModules module255	0.0111143	-	SLC16A1;THOC2	USP22
SMD	SMD 5MbChromTiles 1_60-65Mb	0.0111183	-	RAVER2;USP1
GO	GO:0010742 - foam cell differentiation	0.0112049	-		NR1H2;TGFB1
MSigDB	MSigDB C2 pathways GOLDRATH_CELLCYCLE	0.0112049	-		CKS1B;NCAPH
GO	GO:0007264 - small GTPase mediated signal transduction	0.0112328	-	ASAP2;G3BP1;LIMK1;RAB3C;RALGPS1;RAP2B;SGEF	ARFGAP2;ARFGAP3;FBXO8;GDI1;GNA12;IQGAP1;TBC1D13;TBC1D4
GO	GO:0000030 - mannosyltransferase activity	0.0112447	-		ALG2;POMT2
GO	GO:0010458 - exit from mitosis	0.0112447	-		CLASP1;TGFB1
MSigDB	MSigDB C4 computational module_89	0.0112447	-		HIST1H1C;HIST2H2AA3
SMD	SMD 5MbChromTiles 6_22.5-27.5Mb	0.0112735	-		BTN3A1;HIST1H1C;HIST1H1D
GO	GO:0016568 - chromatin modification	0.0112843	-	HIRA;SMARCC1	CHD4;HMG20A;KLF1;RNF40;SMARCD1;SUV39H1;USP22
SMD	SMD 5MbChromTiles 1_110-115Mb	0.0112889	-	DCLRE1B;NRBF2;SLC16A1
MSigDB	MSigDB C4 computational MORF_MLLT10	0.0114173	-	B4GALT6;BCL2L11;GNG4;RNF24	CACNA2D1;FNTB;PHF10;UBE4B
GO	GO:0051051 - negative regulation of transport	0.0115129	-	PKIA	AKT2;NR1H2;TGFB1
MSigDB	MSigDB C3 motifs V$CHOP_01	0.011586	-	BCL2L11;GPHN;MBNL1;SESN3	CACNA1E;IMMT;SOCS5
MSigDB	MSigDB C5 GO POSITIVE_REGULATION_OF_NUCLEOBASE__NUCLEOSIDE__NUCLEOTIDE_AND_NUCLEIC_ACID_METABOLIC_PROCESS	0.011639	-	ARNTL;SMARCC1	MED6;RAD51;SMARCD1;TGFB1
GO	GO:0003785 - actin monomer binding	0.0116585	-	LIMA1
GO	GO:0030127 - COPII vesicle coat	0.0116585	-	SEC24D
GO	GO:0051879 - Hsp90 protein binding	0.0116585	-	ARNTL
SMD	SMD 5MbChromTiles 10_57.5-62.5Mb	0.0116585	-	UBE2D1
GO	GO:0003934 - GTP cyclohydrolase I activity	0.0116663	-		GCH1
GO	GO:0010465 - nerve growth factor receptor activity	0.0116663	-		SORT1
GO	GO:0016362 - activin receptor activity, type II	0.0116663	-		ACVR2B
GO	GO:0016560 - protein import into peroxisome matrix, docking	0.0116663	-		PEX13
GO	GO:0030112 - glycocalyx	0.0116663	-		B4GALT1
GO	GO:0030379 - neurotensin receptor activity, non-G-protein coupled	0.0116663	-		SORT1
GO	GO:0031592 - centrosomal corona	0.0116663	-		CLASP1
GO	GO:0033270 - paranode region of axon	0.0116663	-		CNTNAP1
GO	GO:0033577 - protein amino acid glycosylation in endoplasmic reticulum	0.0116663	-		ALG2
GO	GO:0034454 - microtubule anchoring at centrosome	0.0116663	-		BBS4
GO	GO:0043048 - dolichyl monophosphate biosynthetic process	0.0116663	-		DOLK
GO	GO:0045724 - positive regulation of flagellum assembly	0.0116663	-		BBS4
GO	GO:0046654 - tetrahydrofolate biosynthetic process	0.0116663	-		GCH1
GO	GO:0050893 - sensory processing	0.0116663	-		BBS4
GO	GO:0060046 - regulation of acrosome reaction	0.0116663	-		B4GALT1
GO	GO:0060054 - positive regulation of epithelial cell proliferation involved in wound healing	0.0116663	-		B4GALT1
[truncated: 1,389 more rows]
