# Supplementary material for: IGF2 Promotes Growth of Adrenocortical Carcinoma Cells, but Its Overexpression Does Not Modify Phenotypic and Molecular Features of Adrenocortical Carcinoma
Source: PLoS One. 2014 Aug 4;9(8):e103744. doi: 10.1371/journal.pone.0103744 (PMC4121173; doi:10.1371/journal.pone.0103744)
Supplement: Table S5 — IGF2 targets in adrenocortical carcinoma and H295R cells. This table shows the genes regulated in the same way (up or down-regulated) in tumors and cellular models. log2(ratio IGF2-/IGF2+): mean of log2 ratios of the 8 experiments in cellular models (see table S3). PairedTTest.pvalue: p-value of the paired t-test performed on the 8 independent experiments in cellular models (see table S3). moderate T-test p.values: p-values of the Limma test performed between IGF2_high and IGF2-low carcinoma. log2(Fold change IGF2-/IGF2+): log 2 of fold change, IGF2-low carcinoma over IGF2-high carcinoma. In red: genes positively correlated to IGF2. In green: genes negatively correlated to IGF2. (XLS) [file pone.0103744.s007.xls]

## Sheet: Feuil1
	Cellular models		ACC
Gene symbol	pairedTTest.pvalue	log2(ratio IGF2-/IGF2+)	moderate T-test p.values	log2(Fold change IGF2-/IGF2+)
IGF2 /// INS-IGF2	0.000201901	-1.06776	1.04241e-18	-6.07465
ANKRD52	0.0215343	-0.52861	0.0271587	-0.490269
NT5DC3	0.000283428	-0.479069	0.021678	-0.447367
ETNK2	0.00880733	-0.395287	0.000791134	-1.67215
GALC	0.00120976	-0.357064	0.0318783	-0.965095
IL20RA	0.0144736	-0.346991	0.0129546	-0.653645
ANLN	0.044404	-0.33291	0.0312648	-1.39983
MED28	0.00818582	-0.322899	0.0441341	-0.267125
ESR2	0.0143381	-0.313575	0.00754697	-0.447814
FYCO1	0.0381687	-0.310923	0.0179217	-0.380564
SEC61A2	0.000438764	-0.292438	0.0192597	-0.218287
PARD6B	0.0214398	-0.291834	0.0357758	-0.541475
SPRYD3	0.00382651	-0.280209	0.00330612	-0.397445
CENPH	0.0292113	-0.254595	0.00782405	-0.639678
PLXNC1	0.00950911	-0.246747	0.0137141	-1.23506
CDK8	0.00147078	-0.242341	0.0294726	-0.802251
CDS2	0.0311173	-0.23902	0.00771026	-0.447135
SMPD1	0.00630227	-0.231507	0.00201056	-0.759058
HNRNPA1	0.00636112	-0.218883	0.00692264	-0.291239
DICER1	0.0231134	-0.216176	0.00946771	-0.857382
SLC26A10	0.00930188	-0.213368	0.00266998	-0.339419
TMEM134	0.00220612	-0.210607	0.0360762	-0.219942
ERLIN2	0.0473806	-0.203376	0.0430565	-0.743935
SORT1	0.00205163	-0.201365	0.0473269	-0.635369
EMID1	0.0266674	-0.200616	0.0484089	-0.262823
SIK3	0.0433659	-0.198343	0.0314326	-0.280574
OSCP1	0.0247792	-0.196697	0.00529104	-0.734435
C20orf29	0.00612582	-0.193512	0.00772353	-0.586457
RBMS2	0.0237173	-0.192619	0.00760834	-0.422149
TFCP2L1	0.0160942	-0.183434	0.0432645	-0.227385
PCMTD2	0.0084637	-0.182366	0.0496822	-0.234749
ANGPTL2	0.0306662	-0.174713	0.0202913	-0.784004
AGPAT4	0.0226627	-0.171362	0.0484593	-0.345657
TTLL4	0.028296	-0.169009	0.00954584	-1.03455
HOXA4	0.0166572	-0.166785	0.0417777	-0.276844
FBXO9	0.000332831	-0.162302	0.0226264	-0.167691
CHKA	0.03008	-0.157553	0.0254768	-0.514737
GSN	0.00714954	-0.15126	0.0164749	-0.20519
C20orf30	0.0198306	-0.150458	0.0297859	-0.45328
TRAIP	0.01508	-0.150321	0.0147759	-0.485494
PTPN21	0.0163985	-0.145635	0.029453	-0.282823
SLC15A4	0.0036863	-0.14111	0.0412287	-0.243819
IPPK	0.0138835	-0.140472	0.0455547	-0.238284
GINS4	0.0460029	-0.131077	0.0499431	-0.204127
ARL2	0.0270091	-0.128766	0.00529138	-0.640871
SLC13A3	0.0278844	-0.122132	0.0473184	-0.520465
SSBP3	0.0271784	-0.119236	0.026981	-0.612192
ZNF498	0.0322342	-0.119052	0.0450507	-0.379165
CCNE1	0.0169669	-0.116733	0.00482442	-1.11184
PATZ1	0.01793	-0.116196	0.004352	-0.407023
PBX2	0.0377958	-0.115433	0.00681109	-0.535064
ESD	0.048014	-0.114136	0.0157782	-0.483603
ATF6	0.0222621	-0.106601	0.0372674	-0.253313
TMPO	0.0291757	-0.106408	0.0134162	-0.920907
TRIAP1	0.0369509	-0.102916	0.0122269	-0.590435
OTUB1	0.0454578	-0.0969352	0.00956054	-0.38012
DTX3	0.000485126	-0.0953981	0.0164753	-0.383129
LMF1	0.0283799	-0.0913596	0.0378112	-0.954417
LASS5	0.00235324	-0.0890809	0.0422131	-0.420385
ZNF134	0.0368258	-0.0885432	0.0208291	-0.587591
PPP1R12C	0.0441114	-0.0882058	0.0292053	-0.422498
XRCC6BP1	0.033596	-0.0874979	0.00559731	-0.306463
RBM14	0.0126479	-0.086575	0.0152242	-0.274857
NRBP1	0.046232	-0.0845577	0.0349624	-0.332543
CEACAM21	0.0376425	-0.083668	0.0283592	-0.222374
PLAGL1	0.038477	-0.0757737	0.0234428	-2.6276
TARBP2	0.0204269	-0.0644165	0.000120006	-0.859168
ATXN7L3B	0.00898774	-0.0629072	0.0235816	-0.660285
PIP4K2C	0.00540735	-0.0616642	0.018205	-0.629419
DBF4B	0.0268813	-0.0588027	0.0423619	-0.290794
ADAM2	0.0332697	-0.0528333	0.0200007	-0.191597
PSMD6	0.0381055	-0.0501191	0.047906	-0.14851
LRRC57	0.0433495	0.0271494	0.0437703	0.496777
SEC11A	0.0337799	0.0500597	0.0218763	0.521039
C15orf41	0.0467271	0.0506165	0.00590921	0.378592
PTPLAD1	0.0125542	0.0508627	0.0333429	0.68055
INPP5F	0.0392669	0.0607569	0.000762864	0.257558
C17orf39	0.03278	0.0646963	0.0303559	0.5448
APEH	0.038693	0.0699288	0.00401285	0.603873
METTL13	0.012254	0.0708636	0.0088836	0.574908
ZNF639	0.041039	0.0742912	0.0485411	0.476416
SPG20	0.041032	0.0765258	0.0403169	0.517937
SCAI	0.0418069	0.0786146	0.021615	0.385185
EIF2AK4	0.00370341	0.079618	0.0414255	0.183219
ADO	0.0127496	0.0803292	0.0456014	0.537395
DCBLD2	0.00106139	0.0812952	0.00162322	1.50415
MORC2	0.00554265	0.0848379	0.0455427	0.607306
MRPS5	0.00514989	0.0854354	0.00233535	0.593806
ADPGK	0.00920511	0.0879087	0.00171214	0.595394
TPP2	0.0460837	0.0905466	0.0220423	0.316466
C10orf88	0.0312085	0.0905941	0.0376137	0.471149
APOA1BP	0.00928916	0.0915613	0.0250308	0.624269
TYROBP	0.00268716	0.091583	0.0328685	0.944545
MXI1	0.0265142	0.0947445	0.00358977	0.889559
GART	0.026592	0.0953404	0.00686422	0.674067
SPATS2L	0.0346404	0.100348	0.0328571	0.218899
FBXO22	0.00399157	0.100573	0.0406588	0.351984
QARS	0.0152254	0.101674	0.0170321	0.526407
PIGX	0.0412772	0.103423	0.0139051	0.246723
SH3KBP1	0.00704775	0.103698	0.019588	0.635509
ZNF124	0.0302076	0.104092	0.0107145	0.462264
EPS15	0.00627629	0.111929	0.0341975	0.700004
EIF3A	0.00724703	0.112144	0.00229915	0.940151
NRBF2	0.0039047	0.11361	0.0163482	0.513146
BAG1	0.027308	0.114956	0.0428486	0.414268
TRPM7	0.0290898	0.11512	0.00275942	0.772339
PPA1	0.0110769	0.11572	0.00163677	1.04687
ADK	0.0341475	0.116109	0.0390008	0.650253
NENF	0.0372357	0.116735	0.0397715	0.565814
PPIB	7.3e-05	0.117505	0.0327294	0.56178
PYGL	0.0465114	0.117566	0.00985269	0.75933
MAP3K8	0.0061173	0.11836	0.0123628	0.320593
COMMD6	0.00839469	0.118439	0.0272151	0.651479
CRLF3	0.0243806	0.119162	0.0111013	0.69749
CD109	0.0237734	0.120225	0.0350153	0.723445
ICAM3	0.0249434	0.12035	0.0197279	0.871863
UBE3A	0.000328276	0.122067	0.0315949	0.477819
PCNT	0.0114393	0.125965	0.00880459	0.553808
UHRF2	0.0169538	0.126704	0.0438072	0.613809
C2orf56	0.0237669	0.127984	0.0104024	0.795848
TMEM98	0.0473139	0.128655	0.00950224	1.50505
ARRB2	0.0292795	0.129084	0.0484456	0.565952
GMFG	0.0125157	0.129493	0.0133836	0.704715
UBIAD1	0.0312463	0.132604	0.0168382	0.676833
SMC3	0.0053169	0.132707	0.00159726	0.835056
WDYHV1	0.0013214	0.133214	0.0464702	0.832846
ZFYVE19	0.0223065	0.133889	0.00839028	0.352853
TMOD3	0.00731625	0.135294	0.0061837	0.572537
BMS1	0.0139831	0.137278	0.0126451	0.523897
TTC23L	0.0178479	0.142038	0.0197568	0.180756
ALDH1B1	0.0202679	0.14259	0.00320401	0.789999
UGDH	0.0119446	0.14329	0.0421236	0.595456
TMEM64	0.00106662	0.143669	0.0323782	0.795177
ALPL	0.00605596	0.143853	0.0263269	1.4257
CLGN	0.035662	0.144213	0.0217408	1.79378
ZDHHC20	0.00990281	0.144284	0.00631474	0.82979
C8orf79	0.0270558	0.145832	0.00039023	0.330107
KYNU	0.00211262	0.14886	0.0370266	0.648926
TMEM141	0.00493822	0.149431	0.0195615	0.354221
KLF11	0.00703918	0.149931	0.0219119	0.924089
HPCAL1	0.0352592	0.149966	0.00137087	1.31627
RTN1	0.0460859	0.150196	0.00442939	1.50484
KCNG3	0.00996315	0.150249	0.0335291	0.631713
THOC2	0.00144905	0.152409	0.0348561	0.39971
PDGFRA	0.0270247	0.161429	0.0113599	1.8129
SLC16A1	0.000764852	0.161994	0.0435579	0.659526
KIAA1598	0.000727844	0.162428	0.0293101	0.876167
HN1	0.0329594	0.162957	0.00526655	1.07818
ZNF658	0.0379527	0.165481	0.0124986	0.767954
PDZD8	0.0372745	0.168809	0.0480839	0.545168
OPN3	0.000683151	0.171204	0.0160763	1.32816
VPS24	0.00454238	0.179656	0.00150342	0.738244
TAF4B	0.00450551	0.181446	0.00645218	0.727097
TRIM37	0.00871253	0.184629	0.0499141	0.376138
CNRIP1	0.000493106	0.187588	0.0092397	1.32428
EVC	0.0416801	0.187956	0.000292404	0.889208
HRSP12	0.0242146	0.188891	0.00014338	1.55772
TSHZ2	0.0295605	0.191087	0.000485011	1.25387
CLIP4	0.0150925	0.192502	0.0128655	1.22082
DDX21	0.0277123	0.203916	0.0278152	0.736577
CBLB	0.0201895	0.209633	0.00588763	1.02393
SYK	0.00543974	0.209822	0.0199524	0.529731
HDDC3	0.0202192	0.213357	0.0251968	0.628311
EMX2	0.0286839	0.21573	0.00362759	0.36259
AP4B1	0.0308319	0.22114	0.0394834	0.413147
AP1AR	0.0194784	0.222648	0.0473997	0.661712
FN1	0.0425791	0.224529	0.0334284	0.403437
GALK2	0.00686676	0.226735	0.0435393	0.473501
RAP2A	0.0262843	0.228263	0.0358577	0.722165
PTPRG	0.00835425	0.232963	0.0259918	0.915975
LILRA2	0.0120976	0.233396	0.0430923	0.31946
LTF	0.00417844	0.234231	0.0307865	0.389812
COX15	0.0408092	0.235815	0.0430144	0.557044
TMEM20	0.0201032	0.240753	0.0499334	0.133162
PHC2	0.0214562	0.243435	0.00542777	0.725214
LONRF3	0.00690674	0.250076	0.00145056	1.6398
UBE2D1	0.000132312	0.251358	0.00257371	0.734401
PARP3	0.021795	0.254721	0.00540608	0.76548
AMPD2	0.0164073	0.2575	0.0298037	0.622479
MCTP2	0.0354502	0.263144	0.020299	0.48958
ZNF521	0.0453892	0.264993	0.0440448	1.39319
DNER	9.45e-06	0.268359	0.00506798	2.32158
SCRN3	0.0301811	0.275383	0.0137846	0.64416
PHF16	0.0406621	0.276785	0.0133736	1.09193
EDEM1	0.00910935	0.303101	0.0216331	0.462331
NAPEPLD	0.0370265	0.326849	0.048771	0.722635
MMD	0.00356822	0.33099	0.0460923	0.79159
SEL1L3	0.0211684	0.335211	0.0417172	1.27412
KIAA1024	0.0289427	0.340863	0.00200491	1.61195
ADRBK2	0.00404898	0.345025	0.00245288	1.06574
TMOD2	0.00302329	0.391326	0.0189561	0.247034
IL1R1	0.00193945	0.418273	5.08403e-05	0.705663
GCLM	0.0262423	0.42499	0.00526374	0.790553
