# Supplementary material for: IGF2 Promotes Growth of Adrenocortical Carcinoma Cells, but Its Overexpression Does Not Modify Phenotypic and Molecular Features of Adrenocortical Carcinoma
Source: PLoS One. 2014 Aug 4;9(8):e103744. doi: 10.1371/journal.pone.0103744 (PMC4121173; doi:10.1371/journal.pone.0103744)
Supplement: Table S6 — Quantitative expression of IGF2 signalling pathway, cell cycle and growth factor genes in IGF2-low and IGF2-high adrenal carcinoma. Results for different genes of the IGF2 pathway are presented, as determined by qRT-PCR (mRNA level) or western blot (protein level). Medians for IGF2-high and IGF2-low carcinoma, as fold change and p-value between the 2 groups are indicated. In bold: significant results. (XLS) [file pone.0103744.s008.xls]

## Sheet: Feuil1
	mRNA (qRT-PCR)				Protein (Western Blot)
Gene	Median CS IGF2+ (n=23)	Median CS IGF2- (n=10)	Fold IGF2+/IGF2-	p-value	Median CS IGF2+ (n=10)	Median CS IGF2- (n=10)	Fold IGF2+/IGF2-	p-value
IGF2	95.4	0.41	232.683	2.2.10-8	NA	NA	NA	NA
IGF1R	0.31	0.73	0.424658	0.02	0.307128	0.317319	0.967886	0.5288
INSR 1+2 (long and short isoforms)	1.35	1.23	1.09756	0.66	1.26123	0.67081	1.88017	0.0789
INSR1 long isoform	1.07	0.92	1.16304	0.38	NA	NA	NA	NA
INSR2 short isoform	1.37	1.36	1.00735	0.74	NA	NA	NA	NA
IGF2R	1.8	1.32	1.36364	0.42	NA	NA	NA	NA
IGFBP2	1.47	1.03	1.42718	0.45	NA	NA	NA	NA
IGFBP3	16.28	5.76	2.82639	5.10-3	NA	NA	NA	NA
IGFBP5	0.04	0.12	0.333333	0.046	NA	NA	NA	NA
IGFBP7	1.13	1.18	0.957627	0.6	NA	NA	NA	NA
IGFBP8/CTGF	0.12	0.41	0.292683	0.11	NA	NA	NA	NA
IGFBP9/NOV	0.21	0.12	1.75	0.58	NA	NA	NA	NA
MAPK3/Erk1 = p44	0.77	1.07	0.719626	0.13	0.347342	0.627144	0.553847	0.07526
MAPK1/Erk2 = p42	0.71	1.44	0.493056	1.10-3	0.378706	0.817721	0.463124	1,05.10-3
PIK3CA	0.85	1.42	0.598592	0.03	NA	NA	NA	NA
PIK3R1	1.12	0.47	2.38298	0.11	NA	NA	NA	NA
PIK3R2	1.9	1.52	1.25	0.45	NA	NA	NA	NA
Akt1	0.9	1.69	0.532544	0.03	0.877964	1.05066	0.835635	0.8421
Akt2	1.49	1.46	1.02055	0.6	NA	NA	NA	NA
CDK2	3.52	3.58	0.98324	0.8	NA	NA	NA	NA
CDK4	3.02	3.09	0.977346	0.89	NA	NA	NA	NA
CCNE1	10.17	4.3	2.36512	9.8.10-3	NA	NA	NA	NA
E2F1	1.96	2.89	0.678201	0.15	NA	NA	NA	NA
CCND1	1.23	1.16	1.06034	0.55	NA	NA	NA	NA
CCND2	2.22	0.91	2.43956	0.09	NA	NA	NA	NA
CCND3	1.5	1.18	1.27119	0.86	NA	NA	NA	NA
CCNE2	4.76	6.9	0.689855	0.27	NA	NA	NA	NA
CDK6	2.15	4.24	0.507075	0.19	NA	NA	NA	NA
FGF9	0.54	0.11	4.90909	0.017	NA	NA	NA	NA
PDGFA	1.84	0.68	2.70588	0.014	NA	NA	NA	NA
